# Supplementary material for: In vitro analysis of the segmental flexibility of the thoracic spine
Source: PLoS One. 2017 May 16;12(5):e0177823. doi: 10.1371/journal.pone.0177823 (PMC5433776; doi:10.1371/journal.pone.0177823)
Supplement: S4 Dataset — The load-displacement raw data of all experiments regarding the segmental levels T9-T10, T10-T11, and T11-T12 including all 3.5 loading cycles are listed. (XLSX) [file pone.0177823.s004.xlsx]

## Sheet: T9-T10
Specimen 1																																	Specimen 2
Lateral bending											Flexion/Extension											Axial rotation											Lateral bending											Flexion/Extension
Time in s	Angle α in °	Angle β in °	Angle γ in °	Moment Mx in Nm	Moment My in Nm	Moment Mz in Nm	Force Fx in N	Force Fy in N	Force Fz in N		Time in s	Angle α in °	Angle β in °	Angle γ in °	Moment Mx in Nm	Moment My in Nm	Moment Mz in Nm	Force Fx in N	Force Fy in N	Force Fz in N		Time in s	Angle α in °	Angle β in °	Angle γ in °	Moment Mx in Nm	Moment My in Nm	Moment Mz in Nm	Force Fx in N	Force Fy in N	Force Fz in N		Time in s	Angle α in °	Angle β in °	Angle γ in °	Moment Mx in Nm	Moment My in Nm	Moment Mz in Nm	Force Fx in N	Force Fy in N	Force Fz in N		Time in s	Angle α in °	Angle β in °	Angle γ in °	Moment Mx in Nm	Moment My in Nm
1.203	0.915	1.575	1.4676	-0.3008	0.0862	-0.1557	0.6503	0.5672	-10.0996		1.172	1.6834	1.4706	1.3506	0.0024	0.102	-0.1629	0.9041	1.2082	-9.5552		1.219	1.5271	1.4576	1.799	0.0164	0.0634	0.1681	0.6503	1.08	-11.2792		1.203	1.6443	0.5838	-0.2676	0.2687	-0.0262	0.0413	0.8407	-0.7791	-3.2039		1.234	0.2118	2.0836	-0.2026	-0.0151	0.4647
1.203	0.9281	1.588	1.4611	-0.3008	0.0862	-0.1557	0.6503	0.5672	-10.0996		1.187	1.6834	1.4576	1.3441	0.0234	0.0985	-0.1605	0.9041	1.2082	-10.5533		1.219	1.4881	1.4706	1.799	0.0164	0.0634	0.1681	0.6503	1.08	-11.2792		1.203	1.6313	0.5708	-0.2806	0.2687	-0.0262	0.0413	0.8407	-0.7791	-3.2039		1.234	0.2118	2.1097	-0.2091	-0.0151	0.4647
1.265	0.915	1.575	1.4546	-0.2902	0.0862	-0.1387	0.6503	0.6954	-10.5533		1.25	1.6834	1.4446	1.3571	0.0147	0.1142	-0.1484	1.031	0.8236	-10.0089		1.281	1.5141	1.4446	1.8055	0.0182	0.0897	0.1681	0.5234	0.9518	-10.7348		1.265	1.6443	0.6099	-0.2806	0.2302	-0.0087	0.034	0.8407	-1.0355	-2.6595		1.297	0.1987	2.0966	-0.2156	-0.0519	0.4525
1.328	0.9411	1.575	1.4546	-0.2955	0.0809	-0.1605	1.031	0.9518	-10.0996		1.312	1.6704	1.4576	1.3506	0.0444	0.0949	-0.1653	1.1579	1.3365	-10.5533		1.344	1.5011	1.4706	1.7926	0.0006	0.0546	0.1851	0.7772	0.9518	-11.4606		1.328	1.6183	0.5838	-0.2806	0.2495	-0.014	0.0654	1.3483	-0.7791	-2.0244		1.359	0.2118	2.1097	-0.2091	-0.0291	0.4612
1.39	0.9281	1.601	1.4546	-0.2938	0.0932	-0.1508	1.3483	1.2723	-9.4645		1.375	1.6704	1.4576	1.3506	0.0234	0.109	-0.146	1.729	1.2723	-9.9182		1.406	1.5402	1.4706	1.799	0.0024	0.0599	0.1778	0.6503	0.8236	-12.1865		1.39	1.6313	0.5838	-0.2806	0.246	-0.014	0.0558	1.5386	-0.4586	-3.2946		1.422	0.2118	2.0966	-0.2156	-0.0221	0.4577
1.453	0.9411	1.5619	1.4546	-0.3078	0.0686	-0.1508	0.6503	0.9518	-9.8274		1.437	1.6704	1.4576	1.3506	0.0041	0.0967	-0.1702	1.031	1.08	-9.5552		1.469	1.5271	1.4837	1.8055	0.0129	0.0599	0.1851	1.3483	1.7852	-11.4606		1.453	1.6183	0.5969	-0.2806	0.2582	-0.0297	0.0388	0.9041	-0.9714	-2.7502		1.484	0.2248	2.0966	-0.2091	-0.0309	0.477
1.515	0.915	1.588	1.4546	-0.299	0.0564	-0.1436	0.7138	0.503	-10.0996		1.5	1.6704	1.4576	1.3441	0.0304	0.109	-0.1629	1.2214	0.7595	-10.1904		1.531	1.5271	1.4837	1.799	0.0112	0.0651	0.173	0.9676	1.1441	-10.8255		1.515	1.6313	0.5708	-0.2806	0.246	-0.014	0.0509	1.8559	-0.6509	-2.9317		1.547	0.2248	2.0966	-0.2156	-0.0274	0.4665
1.578	0.9281	1.575	1.4676	-0.2955	0.0844	-0.1508	0.9041	0.4389	-10.0089		1.562	1.6964	1.4837	1.3441	0.0304	0.0949	-0.1726	0.7138	0.8877	-9.3738		1.594	1.5011	1.4837	1.8055	0.0234	0.0353	0.1633	0.6503	0.8236	-11.0977		1.578	1.6443	0.5708	-0.2806	0.2652	-0.0297	0.0582	0.8407	-0.9073	-3.5668		1.609	0.1987	2.0966	-0.2091	-0.0221	0.4612
1.64	0.915	1.575	1.4611	-0.2727	0.0757	-0.1363	1.6021	1.1441	-10.3718		1.625	1.6834	1.4446	1.3571	0.0094	0.109	-0.1726	1.0945	1.1441	-9.4645		1.656	1.5271	1.4576	1.7926	0.0147	0.0721	0.1706	0.5869	1.0159	-10.9162		1.64	1.6574	0.5708	-0.2806	0.2582	-0.0052	0.0485	1.7924	-0.9714	-3.0224		1.672	0.2248	2.0966	-0.2156	-0.0484	0.442
1.703	0.915	1.5619	1.4611	-0.3008	0.0581	-0.175	0.5869	1.0159	-9.8274		1.687	1.6834	1.4576	1.3571	0.0287	0.0967	-0.1532	0.3965	1.08	-10.3718		1.719	1.5141	1.4706	1.7926	0.0217	0.0616	0.1633	0.9041	0.9518	-11.0977		1.703	1.6574	0.5969	-0.2806	0.267	-0.021	0.063	0.8407	-1.1638	-3.3854		1.734	0.2118	2.1097	-0.2156	-0.0221	0.4683
1.765	0.9281	1.5619	1.4481	-0.2745	0.0599	-0.1339	0.5869	1.0159	-10.4626		1.75	1.6704	1.4446	1.3506	0.0217	0.1072	-0.1605	1.0945	0.8877	-9.646		1.781	1.5271	1.4706	1.799	0.0147	0.0546	0.1851	1.031	1.2082	-10.9162		1.765	1.6313	0.5708	-0.2741	0.2442	-0.0157	0.0437	0.8407	-0.5227	-3.2039		1.797	0.2248	2.0836	-0.2026	-0.0029	0.47
1.828	0.9281	1.588	1.4546	-0.3218	0.0862	-0.1557	0.9676	0.7595	-10.3718		1.812	1.6574	1.4576	1.3506	0.0252	0.1142	-0.1484	1.3483	1.4006	-10.2811		1.844	1.5141	1.4576	1.799	0.0129	0.0423	0.1754	1.1579	1.3365	-11.0977		1.828	1.6443	0.5969	-0.2806	0.2635	-0.021	0.0582	1.1579	-0.715	-3.7483		1.859	0.2248	2.0966	-0.2156	-0.0221	0.4753
1.89	0.9281	1.601	1.4546	-0.2815	0.102	-0.1339	1.2214	1.0159	-10.1904		1.875	1.6704	1.4446	1.3571	0.0182	0.0932	-0.1557	1.2848	1.08	-9.646		1.906	1.5141	1.4837	1.799	0.0147	0.0441	0.173	0.9041	0.8236	-11.6421		1.89	1.6443	0.6099	-0.2806	0.2793	-0.0297	0.0461	1.4752	-0.7791	-3.2946		1.922	0.2378	2.0966	-0.2156	-0.0344	0.463
1.953	0.9281	1.575	1.4611	-0.2955	0.0704	-0.175	0.7772	0.6954	-10.7348		1.937	1.6834	1.4576	1.3506	-0.0029	0.1107	-0.1532	1.1579	1.3365	-9.3738		1.969	1.5141	1.4706	1.799	0.0024	0.0564	0.1681	0.5869	1.5288	-11.5514		1.953	1.6574	0.5969	-0.2806	0.2635	-0.028	0.0509	1.1579	-0.9714	-2.6595		1.984	0.2248	2.1227	-0.2156	-0.0064	0.4805
2.015	0.915	1.601	1.4481	-0.2973	0.0897	-0.1629	0.0158	0.5672	-9.7367		2	1.6574	1.4446	1.3441	0.0234	0.1125	-0.1726	1.5386	0.9518	-10.644		2.031	1.5402	1.4967	1.8055	-0.0046	0.0634	0.1923	1.2848	1.3365	-12.1865		2.015	1.6313	0.5838	-0.2871	0.267	-0.0245	0.0437	1.031	-0.715	-3.4761		2.047	0.2248	2.0966	-0.2221	-0.0362	0.4718
2.078	0.9281	1.5619	1.4416	-0.2955	0.0809	-0.1629	0.5234	1.08	-9.646		2.062	1.6704	1.4706	1.3506	0.0252	0.1107	-0.1557	1.2848	1.08	-10.5533		2.094	1.5271	1.4837	1.8055	0.0217	0.0827	0.1851	1.3483	1.5288	-11.7328		2.078	1.6574	0.5838	-0.2741	0.2652	-0.0297	0.0509	0.7138	-0.7791	-3.2039		2.109	0.2118	2.1097	-0.2156	-0.0239	0.463
2.14	0.9281	1.575	1.4611	-0.2938	0.1002	-0.1412	0.8407	0.503	-10.3718		2.125	1.6834	1.4315	1.3441	0.0357	0.1107	-0.1532	0.9676	0.8877	-10.644		2.156	1.5271	1.4576	1.8055	0.0182	0.0511	0.1754	0.7772	1.4647	-10.7348		2.14	1.6443	0.5969	-0.2676	0.2705	-0.0175	0.0316	0.9676	-0.3945	-3.0224		2.172	0.2118	2.0966	-0.2156	-0.0169	0.47
2.203	0.889	1.588	1.4481	-0.2938	0.0897	-0.146	1.3483	0.503	-10.1904		2.187	1.6834	1.4706	1.3571	0.0287	0.1142	-0.1581	0.3331	0.6313	-9.8274		2.219	1.5271	1.4706	1.799	0.0164	0.0494	0.1706	1.031	0.8236	-11.7328		2.203	1.6313	0.5838	-0.2806	0.26	-0.0245	0.0388	0.8407	-0.3945	-3.2039		2.234	0.2118	2.0966	-0.2156	-0.0414	0.4595
2.265	0.9281	1.575	1.4546	-0.2832	0.1002	-0.1508	0.9676	0.503	-9.8274		2.25	1.6834	1.4576	1.3636	0.0269	0.1195	-0.1387	1.2214	1.0159	-10.1904		2.281	1.5271	1.4706	1.799	0.0269	0.0704	0.1826	1.3483	1.1441	-11.5514		2.265	1.6443	0.5838	-0.2871	0.26	-0.0034	0.0461	1.6021	-0.7791	-2.6595		2.297	0.2118	2.0966	-0.2156	-0.0432	0.4683
2.328	0.915	1.588	1.4611	-0.285	0.0774	-0.1412	0.9041	0.5672	-10.2811		2.312	1.6964	1.4576	1.3571	0.0234	0.1125	-0.1557	1.0945	0.8877	-10.1904		2.344	1.5141	1.4706	1.8055	0.0357	0.0581	0.1657	0.7772	1.5929	-11.007		2.328	1.6313	0.5969	-0.2741	0.2565	-0.0315	0.034	0.7138	-0.7791	-2.9317		2.359	0.2248	2.0966	-0.2156	-0.0362	0.4577
2.39	0.9281	1.588	1.4481	-0.299	0.0844	-0.1412	0.7772	0.8236	-10.1904		2.375	1.6834	1.4576	1.3506	0.0059	0.0949	-0.1508	0.7772	1.2082	-9.7367		2.406	1.5271	1.4576	1.8055	0.0076	0.0616	0.1778	1.2214	1.1441	-11.9143		2.39	1.6443	0.5708	-0.2741	0.2565	-0.0245	0.0364	0.7138	-1.4202	-3.1132		2.422	0.2248	2.0966	-0.2156	-0.0309	0.477
2.453	0.9411	1.601	1.4611	-0.327	0.0739	-0.1605	0.3965	0.9518	-10.1904		2.437	1.6574	1.4576	1.3506	0.0094	0.2528	-0.1774	2.1097	0.6313	-10.0089		2.469	1.4881	1.4837	1.7926	0.0164	0.0739	0.173	0.9041	0.9518	-11.3699		2.453	1.6313	0.5838	-0.2806	0.2617	-0.0262	0.034	0.8407	-1.1638	-3.1132		2.484	0.2248	2.1097	-0.2091	-0.0151	0.4858
2.515	0.9411	1.588	1.4546	-0.0782	0.102	-0.1339	0.2696	-0.5868	-9.5552		2.5	1.6704	1.5228	1.3376	0.0182	0.4579	-0.1581	3.7594	0.6313	-10.3718		2.531	1.5271	1.4837	1.8315	-0.0029	0.0757	0.2551	0.9041	1.2082	-11.3699		2.515	1.6313	0.5577	-0.2806	0.4072	-0.0175	0.0533	1.3483	-1.292	-2.1151		2.547	0.2248	2.1097	-0.2091	-0.0642	0.7664
2.578	1.0062	1.588	1.4481	0.0147	0.0546	-0.1363	1.031	-0.4586	-9.1923		2.562	1.6834	1.5619	1.3701	0.0147	0.7069	-0.1412	4.1401	1.657	-11.4606		2.594	1.5141	1.4706	1.8705	-0.0046	0.0739	0.318	1.2848	1.2082	-11.4606		2.578	1.7095	0.5708	-0.3066	0.6385	-0.0245	0.0582	1.4752	-3.3434	-4.4742		2.609	0.2248	2.1749	-0.2156	-0.0467	0.7769
2.64	1.1104	1.588	1.4351	0.0602	0.1002	-0.146	0.0793	-0.0098	-9.9182		2.625	1.6834	1.6271	1.3441	0.0269	0.6876	-0.1581	3.8228	1.08	-11.3699		2.656	1.5402	1.4837	1.9095	0.0006	0.0686	0.376	0.8407	0.7595	-11.0977		2.64	1.7485	0.5838	-0.3131	0.656	-0.0385	0.0533	1.9193	-1.869	-4.202		2.672	0.2248	2.2531	-0.2156	-0.0992	0.7909
2.703	1.1625	1.588	1.4221	0.1636	0.102	-0.1218	0.8407	-0.7791	-11.5514		2.687	1.6704	1.7184	1.3311	0.0112	0.5386	-0.1387	3.569	0.9518	-11.0977		2.719	1.5271	1.4576	1.968	-0.0029	0.0721	0.4146	0.6503	0.9518	-11.6421		2.703	1.8137	0.6099	-0.3066	0.5684	-0.0666	0.0316	0.7138	-0.9073	-4.6556		2.734	0.2118	2.3183	-0.2026	-0.0291	0.8365
2.765	1.2797	1.588	1.4026	0.0795	0.102	-0.1339	0.9676	0.7595	-11.6421		2.75	1.6834	1.7836	1.3311	0.0322	0.2826	-0.146	0.8407	0.8877	-9.8274		2.781	1.5141	1.4706	1.994	-0.0011	0.0844	0.463	0.9041	0.5672	-11.4606		2.765	1.9178	0.6099	-0.2676	0.7314	-0.0718	0.0485	1.6021	-1.0355	-4.5649		2.797	0.2248	2.3966	-0.2026	-0.0537	0.7383
2.828	1.3448	1.575	1.3701	0.0602	0.0757	-0.1508	0.2696	0.8236	-13.0939		2.812	1.6834	1.901	1.2921	-0.0221	0.3615	-0.1702	0.0158	0.6954	-10.1904		2.844	1.5271	1.4576	2.033	0.0041	0.0757	0.5016	0.0793	0.503	-11.5514		2.828	2.009	0.6099	-0.2741	0.7331	-0.0631	0.0485	0.7772	-0.8432	-4.1112		2.859	0.2378	2.5009	-0.2221	-0.0659	0.9084
2.89	1.462	1.588	1.3766	0.0777	0.0967	-0.1702	0.9676	0.6313	-13.0939		2.875	1.6834	1.9662	1.2661	-0.0362	0.5018	-0.1532	0.2062	0.8877	-9.8274		2.906	1.5141	1.4446	2.0785	0.0006	0.0827	0.5765	0.7772	0.8236	-12.2773		2.89	2.0481	0.5838	-0.2741	1.0503	-0.0578	0.0582	1.4117	-2.51	-3.839		2.922	0.2118	2.5531	-0.2156	-0.0484	1.2135
2.953	1.5011	1.575	1.3571	0.2372	0.0844	-0.1605	1.2214	1.7852	-12.5495		2.937	1.6834	2.0444	1.2726	0.0199	0.9892	-0.1557	2.8076	1.3365	-9.8274		2.969	1.5011	1.4706	2.098	-0.0046	0.0844	0.5983	0.3965	0.5672	-10.5533		2.953	2.1262	0.5838	-0.3001	1.1782	-0.0806	0.0678	1.9193	-3.2793	-3.839		2.984	0.2378	2.6313	-0.2416	-0.0765	1.3257
3.015	1.5923	1.575	1.3376	0.4668	0.1002	-0.1339	0.7138	-0.0098	-11.6421		3	1.6704	2.0966	1.2726	0.048	1.375	-0.1412	5.0918	0.9518	-9.9182		3.031	1.5532	1.4576	2.15	-0.0116	0.0844	0.6587	0.7138	1.2723	-10.8255		3.015	2.1783	0.5708	-0.3196	1.2378	-0.0596	0.0606	2.1731	-2.7665	-3.3854		3.047	0.1987	2.7226	-0.2481	-0.0887	1.4081
3.078	1.6313	1.5619	1.3311	0.5281	0.0879	-0.1339	1.0945	-0.5227	-12.0958		3.062	1.6574	2.1879	1.2661	0.0164	1.5609	-0.1702	4.267	0.7595	-10.5533		3.094	1.5402	1.4706	2.176	-0.0099	0.1037	0.6708	0.7772	1.08	-10.644		3.078	2.2825	0.5969	-0.3196	1.2746	-0.0788	0.0582	2.1097	-1.9331	-4.202		3.109	0.1857	2.8139	-0.2611	-0.0817	1.352
3.14	1.7485	1.5358	1.3116	0.677	0.1037	-0.1363	1.4117	-0.4586	-11.007		3.125	1.6704	2.2531	1.2401	-0.0029	1.6854	-0.1484	3.5056	1.0159	-9.7367		3.156	1.5271	1.4706	2.215	-0.0239	0.0967	0.7626	0.8407	0.503	-11.4606		3.14	2.3346	0.5969	-0.3001	1.2904	-0.0911	0.0558	2.6807	-1.0997	-4.202		3.172	0.1987	2.8921	-0.2676	-0.101	1.4239
3.203	1.8006	1.5489	1.2986	0.7121	0.0721	-0.1581	1.1579	-0.0739	-10.5533		3.187	1.6834	2.3444	1.2141	0.0287	1.7485	-0.1677	1.8559	0.7595	-9.3738		3.219	1.5271	1.4837	2.267	-0.0029	0.1002	0.7916	1.4752	1.1441	-10.9162		3.203	2.4518	0.5838	-0.2806	1.4113	-0.0788	0.063	2.0462	-1.9972	-5.1093		3.234	0.1987	2.9704	-0.2936	-0.0922	1.566
3.265	1.8918	1.5619	1.2856	0.7944	0.0774	-0.1436	0.5869	-0.138	-9.9182		3.25	1.6313	2.4096	1.1947	-0.0169	1.9309	-0.1605	0.9041	1.08	-9.0108		3.281	1.5271	1.4837	2.306	-0.0221	0.1055	0.8665	1.0945	0.8877	-12.1865		3.265	2.5169	0.5838	-0.2741	1.6356	-0.0613	0.0823	2.8076	-1.9972	-4.9278		3.297	0.1987	3.0095	-0.3001	-0.0975	1.7922
3.328	1.9569	1.5619	1.2856	0.9276	0.0809	-0.1557	0.46	0.8877	-10.3718		3.312	1.6183	2.4879	1.1947	0.0059	2.2413	-0.1702	2.8076	1.4647	-9.646		3.344	1.5271	1.4967	2.3515	-0.0081	0.0844	0.91	0.7138	0.6313	-11.4606		3.328	2.582	0.5708	-0.3001	1.7722	-0.0403	0.0533	2.8076	-2.7665	-5.0186		3.359	0.2118	3.1008	-0.3196	-0.108	2.0482
3.39	2.0611	1.5358	1.2856	1.0152	0.0599	-0.1436	1.3483	-0.0098	-10.0996		3.375	1.5923	2.5531	1.2076	0.0094	2.5429	-0.1581	3.1883	1.08	-9.5552		3.406	1.5011	1.4576	2.3969	-0.0116	0.0739	0.939	0.7772	0.8236	-11.0977		3.39	2.6732	0.6099	-0.3001	1.9405	-0.0824	0.0413	2.3	-3.4075	-4.202		3.422	0.2118	3.179	-0.3326	-0.1027	2.2218
3.453	2.1002	1.5358	1.2856	1.1817	0.0546	-0.1267	1.3483	0.1184	-9.0108		3.437	1.5662	2.6313	1.1882	0.0112	2.8568	-0.1871	4.5208	1.5288	-9.283		3.469	1.5402	1.4837	2.4359	-0.0221	0.109	1.0308	0.2696	0.8236	-11.4606		3.453	2.7383	0.6099	-0.3131	2.0071	-0.0543	0.0485	2.8076	-2.1254	-4.3834		3.484	0.1857	3.2703	-0.3521	-0.136	2.2691
3.515	2.1913	1.5619	1.2661	1.2921	0.0669	-0.1581	1.0945	-0.3945	-8.8294		3.5	1.5792	2.7096	1.1882	0.0322	3.0567	-0.1653	3.2518	1.2723	-9.646		3.531	1.4881	1.4706	2.4749	-0.0116	0.0985	1.1009	1.031	0.0543	-11.5514		3.515	2.8425	0.623	-0.2936	2.0736	-0.0613	0.0485	2.3	-1.7407	-4.5649		3.547	0.1987	3.3616	-0.3586	-0.0957	2.3971
3.578	2.2564	1.5358	1.2596	1.4393	0.0599	-0.146	1.9193	0.0543	-7.8313		3.562	1.5792	2.7617	1.1752	0.0357	3.2425	-0.1653	3.1249	1.9134	-10.3718		3.594	1.5011	1.4706	2.5269	-0.0291	0.1125	1.1492	0.8407	0.7595	-11.7328		3.578	2.8946	0.623	-0.2871	2.1875	-0.0596	0.0461	2.7442	-2.1895	-5.3815		3.609	0.1857	3.4399	-0.3716	-0.1395	2.6269
3.64	2.3085	1.5228	1.2336	1.5514	0.0494	-0.1653	1.2848	-0.2021	-8.1035		3.625	1.5923	2.853	1.1622	0.0164	3.4021	-0.175	2.7442	2.4263	-9.8274		3.656	1.5011	1.4967	2.5529	-0.0239	0.1002	1.2024	0.5869	0.6313	-12.0958		3.64	2.9727	0.636	-0.2741	2.4013	-0.0596	0.063	2.1097	-2.4459	-4.3834		3.672	0.2118	3.5051	-0.3846	-0.1431	2.9986
3.703	2.3867	1.5489	1.2271	1.6881	0.0599	-0.1436	1.2848	0.0543	-8.6479		3.687	1.5923	2.9313	1.1492	0.0304	3.7318	-0.1774	2.4269	1.7211	-10.4626		3.719	1.5011	1.4576	2.6049	-0.0432	0.102	1.2652	0.1427	0.3107	-11.4606		3.703	3.0509	0.6099	-0.2806	2.6134	-0.0262	0.0533	2.3	-3.4075	-5.2908		3.734	0.2118	3.5442	-0.3846	-0.1641	3.1634
3.765	2.4778	1.5358	1.2336	1.8003	0.0423	-0.1363	1.4117	0.1825	-8.1035		3.75	1.5532	3.0095	1.1297	0.0252	3.9685	-0.1822	3.2518	1.4006	-9.646		3.781	1.4881	1.4446	2.6504	-0.0309	0.1037	1.3522	0.9041	0.9518	-10.9162		3.765	3.116	0.6099	-0.2806	2.7448	-0.021	0.0775	2.3	-3.2793	-4.5649		3.797	0.2248	3.6224	-0.4106	-0.1763	3.4773
3.828	2.569	1.5358	1.2076	1.9738	0.0616	-0.1532	1.4117	-0.5868	-7.6498		3.812	1.5141	3.1008	1.1362	0.0076	4.3753	-0.175	4.7111	1.5929	-9.9182		3.844	1.4881	1.4837	2.6894	-0.0432	0.116	1.4054	0.5234	0.9518	-11.4606		3.828	3.1811	0.623	-0.3066	2.9183	-0.0052	0.0775	2.7442	-3.4717	-4.8371		3.859	0.1987	3.7268	-0.4171	-0.2254	3.5755
3.89	2.6211	1.575	1.2141	2.2611	0.0476	-0.1436	1.2848	-0.9714	-7.922		3.875	1.5271	3.166	1.1232	-0.0221	4.591	-0.1774	4.267	1.7852	-9.5552		3.906	1.4881	1.4446	2.7219	-0.0239	0.1002	1.4658	-0.1745	0.8877	-11.3699		3.89	3.2593	0.636	-0.3001	3.0707	-0.007	0.0727	2.7442	-3.5999	-5.7444		3.922	0.2378	3.8181	-0.4301	-0.2149	3.8035
3.953	2.7123	1.5489	1.2012	2.3856	0.0529	-0.1363	1.1579	-0.3304	-5.563		3.937	1.5011	3.2182	1.1167	-0.0029	4.8453	-0.175	3.8228	1.4647	-10.4626		3.969	1.4881	1.4576	2.7674	-0.0309	0.1072	1.5479	0.5869	0.7595	-11.3699		3.953	3.3634	0.636	-0.2871	3.1531	-0.0157	0.063	2.1731	-2.3818	-5.2908		3.984	0.1857	3.8702	-0.4431	-0.2009	4.049
4.015	2.7644	1.5228	1.1882	2.531	0.0406	-0.146	0.8407	-0.138	-6.0166		4	1.475	3.2834	1.1102	-0.0519	5.0662	-0.1822	3.1249	0.8877	-10.2811		4.031	1.4881	1.4706	2.8129	-0.0362	0.1265	1.6446	0.8407	1.0159	-11.0977		4.015	3.4155	0.649	-0.2936	3.3055	-0.0105	0.0582	2.8711	-2.8306	-5.4722		4.047	0.2248	3.9354	-0.4366	-0.2377	4.4084
4.078	2.8686	1.5619	1.1687	2.7273	0.016	-0.1508	1.0945	-0.0098	-4.4742		4.062	1.462	3.4007	1.1167	-0.0519	5.3538	-0.1919	3.3787	1.4006	-11.007		4.094	1.4881	1.4706	2.8259	-0.0362	0.109	1.6857	0.7138	1.1441	-12.1865		4.078	3.4416	0.6621	-0.2936	3.4702	-0.014	0.0533	2.6173	-3.8563	-6.7425		4.109	0.2118	4.0006	-0.4496	-0.2412	4.6364
4.14	2.9206	1.5358	1.1492	2.9183	0.0564	-0.1436	1.9828	-0.5227	-4.5649		4.125	1.462	3.492	1.1037	-0.0344	5.6554	-0.1798	3.9497	1.2082	-9.646		4.156	1.475	1.4446	2.8844	-0.0379	0.1002	1.7606	1.0945	0.3748	-12.6402		4.14	3.5588	0.6621	-0.3001	3.6595	0.0281	0.0558	3.5056	-3.4717	-6.1981		4.172	0.2248	4.0919	-0.4561	-0.2692	4.9766
4.203	3.0118	1.5358	1.1427	3.1408	0.0827	-0.1436	2.1731	-0.5868	-5.1093		4.187	1.436	3.5051	1.1037	-0.0309	6.0236	-0.2016	4.267	1.4006	-10.4626		4.219	1.4881	1.4446	2.9234	-0.0519	0.1248	1.8403	1.0945	0.6313	-12.8217		4.203	3.65	0.7012	-0.3001	3.8102	0.0141	0.0582	2.3635	-3.087	-6.561		4.234	0.2118	4.1702	-0.4496	-0.2902	5.2291
4.265	3.09	1.5619	1.1232	3.3108	0.0774	-0.1653	0.9041	-0.5868	-3.3854		4.25	1.4229	3.5833	1.0647	-0.0362	6.2814	-0.1653	4.267	1.4006	-10.5533		4.281	1.475	1.4576	2.9559	-0.0572	0.0985	1.8983	0.5234	0.6954	-11.3699		4.265	3.7411	0.6882	-0.3001	4.0327	0.0088	0.0364	2.7442	-3.5999	-7.2869		4.297	0.1987	4.2354	-0.4626	-0.327	5.4834
4.328	3.129	1.5489	1.1232	3.5018	0.0651	-0.1653	0.9676	-0.7791	-4.0205		4.312	1.462	3.6224	1.0517	-0.0099	6.5883	-0.1919	4.3304	0.6954	-10.8255		4.344	1.462	1.4446	2.9883	-0.0572	0.1125	1.9805	0.6503	0.5672	-11.4606		4.328	3.8062	0.7012	-0.2936	4.1291	0.0351	0.0364	2.3635	-3.3434	-7.0147		4.359	0.2378	4.2875	-0.4821	-0.3253	5.7867
4.39	3.2332	1.5358	1.1037	3.7278	0.0949	-0.1291	1.8559	-0.3945	-3.9298		4.375	1.4229	3.7268	1.0387	-0.0432	6.8916	-0.204	4.0132	1.1441	-10.9162		4.406	1.4881	1.4315	3.0338	-0.0467	0.116	2.0723	0.46	0.1184	-11.1884		4.39	3.8714	0.6751	-0.3001	4.3359	0.0071	0.0437	2.0462	-3.5358	-7.5591		4.422	0.2378	4.3788	-0.4691	-0.3113	6.0392
4.453	3.2853	1.5619	1.0907	3.9013	0.0721	-0.1677	1.5386	-0.0739	-3.4761		4.437	1.3969	3.8311	1.0452	-0.0379	7.2827	-0.175	6.1704	1.2723	-10.9162		4.469	1.462	1.4446	3.0728	-0.0659	0.1107	2.1569	0.3965	0.8236	-11.5514		4.453	3.9495	0.6751	-0.3001	4.5777	0.0106	0.0437	2.3	-4.4333	-7.5591		4.484	0.2899	4.4701	-0.4756	-0.3165	6.3391
4.515	3.3504	1.5228	1.0907	4.1361	0.1142	-0.1436	1.031	-0.2021	-3.2946		4.5	1.3709	3.8833	1.0257	-0.0151	7.5334	-0.1798	5.8532	1.4647	-11.1884		4.531	1.462	1.4315	3.1248	-0.0397	0.102	2.2101	0.9676	0.503	-11.6421		4.515	4.0276	0.6751	-0.3066	4.7196	0.0685	0.0485	2.3635	-4.2409	-7.5591		4.547	0.2769	4.5484	-0.4821	-0.3288	6.5442
4.578	3.4155	1.5619	1.0777	4.3587	0.1125	-0.1581	0.5234	-0.4586	-3.5668		4.562	1.3969	3.9354	1.0127	-0.0677	7.9367	-0.1895	5.409	1.4006	-10.7348		4.594	1.462	1.4054	3.1703	-0.0449	0.1142	2.314	0.9676	0.7595	-13.0031		4.578	4.0797	0.6882	-0.2806	4.9404	0.0825	0.0509	3.3787	-4.2409	-9.0108		4.609	0.3029	4.6136	-0.4951	-0.3183	6.8318
4.64	3.5197	1.5098	1.0582	4.6373	0.0721	-0.1387	1.6021	-0.6509	-2.6595		4.625	1.3709	4.0137	1.0322	-0.0765	7.7421	-0.1967	3.8863	1.2723	-9.646		4.656	1.449	1.4446	3.2158	-0.0502	0.0949	2.3937	0.1427	0.8236	-12.0051		4.64	4.1579	0.6882	-0.2936	5.0859	0.0562	0.0582	2.0462	-3.9204	-9.0108		4.672	0.2769	4.6788	-0.4951	-0.3709	7.2737
4.703	3.5588	1.5098	1.0387	4.8984	0.116	-0.1605	0.8407	-0.5227	-2.841		4.687	1.3448	4.0006	1.0127	-0.0502	7.2599	-0.1992	0.3331	1.657	-11.8236		4.719	1.436	1.4315	3.2418	-0.0659	0.1107	2.4541	0.2696	0.5672	-12.2773		4.703	4.223	0.6882	-0.2871	5.2156	0.0912	0.0533	2.3635	-3.7281	-9.3738		4.734	0.3029	4.744	-0.4821	-0.4287	7.6332
4.765	3.65	1.5098	1.0582	5.142	0.1002	-0.1629	0.6503	-0.9714	-3.0224		4.75	1.3578	3.9615	0.9932	-0.0484	6.7987	-0.1967	3.1883	0.8236	-9.4645		4.781	1.449	1.4446	3.2873	-0.0624	0.1002	2.5339	0.5869	0.3748	-12.0958		4.765	4.3142	0.649	-0.3001	5.4644	0.0877	0.0558	3.1883	-4.1768	-9.1016		4.797	0.3029	4.8092	-0.4886	-0.4094	7.7857
4.828	3.7151	1.5098	1.0257	5.389	0.1195	-0.1363	1.7924	-0.715	-3.1132		4.812	1.3839	3.9615	1.0387	-0.0327	5.9167	-0.2088	1.031	1.2082	-9.9182		4.844	1.4229	1.4446	3.3328	-0.0519	0.1037	2.6039	0.7772	1.3365	-12.9124		4.828	4.3793	0.6882	-0.2936	5.6256	0.1333	0.0437	2.4904	-4.7538	-6.3796		4.859	0.2899	4.8874	-0.5016	-0.3814	7.5718
4.89	3.7672	1.5228	1.0127	5.6414	0.137	-0.1653	1.4752	-0.0098	-3.5668		4.875	1.3448	3.8833	1.0387	-0.1904	5.3468	-0.1943	0.9041	0.8236	-9.5552		4.906	1.4229	1.4185	3.3588	-0.0659	0.1142	2.6958	0.2062	0.6313	-12.5495		4.89	4.4314	0.6882	-0.3001	5.8849	0.1579	0.0582	2.8076	-4.0486	-6.4703		4.922	0.2769	4.8744	-0.4951	-0.3323	6.8704
4.953	3.8583	1.5098	1.0127	5.9358	0.13	-0.1484	0.8407	-0.9073	-3.839		4.937	1.3969	3.805	1.0387	-0.0221	4.9803	-0.1702	2.3	1.4647	-9.283		4.969	1.4099	1.4054	3.3978	-0.0467	0.109	2.8359	0.5869	0.3748	-13.3661		4.953	4.5356	0.6751	-0.3066	6.0619	0.1526	0.0558	3.1249	-4.2409	-7.1962		4.984	0.2899	4.8092	-0.4821	-0.3393	6.446
5.015	3.9365	1.5228	0.9997	6.1811	0.2212	-0.146	0.7772	-0.8432	-3.0224		5	1.3709	3.7137	1.0517	-0.0922	4.5068	-0.1871	0.3331	1.0159	-9.0108		5.031	1.4099	1.4315	3.4108	-0.0432	0.0985	2.8939	0.3965	0.4389	-13.0939		5.015	4.5877	0.6621	-0.2871	6.2582	0.1982	0.0509	2.6173	-4.2409	-6.2888		5.047	0.3029	4.757	-0.4691	-0.2832	5.9445
5.078	3.9755	1.5358	0.9867	6.4965	0.1826	-0.1484	1.6655	-1.0997	-2.5688		5.062	1.3839	3.6224	1.0647	-0.0256	4.2368	-0.2016	2.3635	1.5288	-8.6479		5.094	1.3969	1.3924	3.4628	-0.0537	0.109	3.022	1.031	0.5672	-12.8217		5.078	4.6788	0.6751	-0.3001	6.4474	0.2122	0.0533	2.5538	-4.0486	-6.924		5.109	0.2899	4.7179	-0.4821	-0.264	5.2519
5.14	4.0407	1.5098	0.9802	6.7629	0.1756	-0.1677	1.5386	-1.0997	-1.8429		5.125	1.3448	3.6094	1.0582	0.0094	3.6827	-0.1895	1.3483	0.1184	-9.0108		5.156	1.3969	1.4185	3.5083	-0.0537	0.123	3.167	1.1579	0.6954	-13.0031		5.14	4.757	0.7142	-0.2871	6.656	0.207	0.0606	3.1249	-4.4974	-7.0147		5.172	0.2899	4.6266	-0.4951	-0.2499	4.7153
5.203	4.1318	1.5228	0.9867	6.9416	0.2037	-0.1557	1.1579	-1.0997	-2.9317		5.187	1.3709	3.492	1.0777	-0.0502	3.5634	-0.1702	1.2214	0.6313	-8.5572		5.219	1.4099	1.4185	3.5538	-0.0695	0.1177	3.2274	0.7138	0.8877	-13.1846		5.203	4.796	0.6751	-0.2936	6.8119	0.2122	0.0316	2.1731	-4.3051	-6.7425		5.234	0.2899	4.5614	-0.4626	-0.1886	4.3137
5.265	4.1709	1.5098	0.9802	7.2395	0.2493	-0.1532	0.46	-0.6509	-2.841		5.25	1.4099	3.492	1.0907	-0.0029	3.1864	-0.1774	1.0945	1.2723	-7.5591		5.281	1.3709	1.3924	3.5797	-0.0554	0.1212	3.3265	0.6503	0.8236	-12.9124		5.265	4.8742	0.649	-0.2936	7.0362	0.2263	0.0582	2.4904	-4.7538	-6.7425		5.297	0.2899	4.4832	-0.4496	-0.1553	3.7403
5.328	4.2751	1.5098	0.9542	7.4235	0.2475	-0.1822	0.6503	-0.8432	-2.9317		5.312	1.3839	3.4007	1.0842	0.0006	2.9374	-0.1822	1.1579	0.3107	-8.5572		5.344	1.3709	1.3793	3.6252	-0.08	0.1388	3.469	0.7138	0.6313	-13.5475		5.328	4.9653	0.6882	-0.2871	7.2062	0.2982	0.0364	2.1731	-4.4333	-7.0147		5.359	0.2899	4.431	-0.4496	-0.1974	3.4984
5.39	4.3402	1.4706	0.9607	7.7932	0.2422	-0.1726	1.1579	-1.0997	-2.5688		5.375	1.3969	3.2703	1.1037	-0.0221	2.7217	-0.1702	0.5234	1.08	-8.0128		5.406	1.3839	1.4185	3.6707	-0.0624	0.1072	3.5778	0.2696	0.6954	-13.0031		5.39	5.0435	0.6621	-0.2806	7.4095	0.3087	0.0606	2.9345	-3.7922	-6.924		5.422	0.2899	4.3397	-0.4301	-0.1273	3.2038
5.453	4.3923	1.4837	0.9542	7.7354	0.2335	-0.1653	0.3965	-0.4586	-2.478		5.437	1.3969	3.2442	1.1102	0.0147	2.5622	-0.1653	1.3483	0.7595	-8.6479		5.469	1.3448	1.4315	3.7162	-0.0572	0.1055	3.6938	0.3965	0.8236	-12.8217		5.453	5.0956	0.6751	-0.2741	7.5444	0.2613	0.0292	2.4904	-3.9845	-6.8332		5.484	0.2899	4.2484	-0.4301	-0.1571	3.0161
5.515	4.4053	1.4837	0.9412	7.413	0.2265	-0.1484	1.2848	1.08	-2.6595		5.5	1.4229	3.166	1.1037	0.0112	2.2956	-0.1677	0.7138	1.0159	-8.7386		5.531	1.3578	1.3924	3.7422	-0.0642	0.1125	3.8726	0.46	0.6313	-14.0012		5.515	5.1737	0.6882	-0.2676	7.6968	0.3192	0.0316	2.4904	-4.2409	-7.0147		5.547	0.316	4.1832	-0.4236	-0.1431	2.7215
5.578	4.3663	1.4446	0.9542	6.84	0.2317	-0.1557	1.729	1.2723	-2.7502		5.562	1.3839	3.0486	1.1167	-0.0572	2.0379	-0.1726	0.5234	0.6954	-8.1035		5.594	1.3448	1.3924	3.7942	-0.0782	0.109	3.9572	1.4752	1.0159	-13.6383		5.578	5.2388	0.6621	-0.2676	7.5216	0.2701	0.034	1.8559	-2.9588	-6.3796		5.609	0.2899	4.118	-0.3846	-0.1203	2.5059
5.64	4.3402	1.4967	0.9672	6.4036	0.0511	-0.1557	0.9041	0.1825	-2.9317		5.625	1.449	2.9834	1.1232	0.0094	1.88	-0.1605	1.031	0.6954	-8.8294		5.656	1.3578	1.3924	3.8332	-0.0607	0.1265	4.107	0.3331	0.7595	-13.2753		5.64	5.2258	0.6621	-0.2546	7.4322	0.2648	0.0413	1.9828	-2.8306	-6.4703		5.672	0.2899	4.0398	-0.3846	-0.1185	2.22
5.703	4.3142	1.4576	0.9802	6.132	0.1966	-0.1702	1.4117	-1.2279	-3.5668		5.687	1.449	2.9052	1.1232	-0.0537	1.7257	-0.1798	0.3965	0.6954	-7.922		5.719	1.3578	1.3924	3.8787	-0.0887	0.137	4.252	0.7138	1.0159	-13.0939		5.703	5.1737	0.6621	-0.2481	6.8259	0.2754	0.0509	1.6021	-1.9331	-4.6556		5.734	0.2769	3.9354	-0.3911	-0.0782	1.9833
5.765	4.1969	1.4837	0.9542	5.6414	0.1195	-0.1653	1.4117	-0.4586	-3.4761		5.75	1.449	2.84	1.1427	-0.0624	1.5626	-0.1653	0.5869	0.7595	-9.1016		5.781	1.3709	1.3793	3.9112	-0.0677	0.109	4.3631	0.3331	1.0159	-13.6383		5.765	5.1477	0.6751	-0.2481	6.5491	0.2087	0.0413	1.7924	-1.869	-4.2927		5.797	0.3029	3.8963	-0.3716	-0.094	1.8693
5.828	4.1579	1.5098	0.9477	5.0894	0.1177	-0.1508	2.0462	0.9518	-3.6576		5.812	1.449	2.8008	1.1362	0.0059	1.3435	-0.1798	-0.3014	0.1184	-8.6479		5.844	1.3318	1.3924	3.9502	-0.1168	0.1265	4.5419	0.5869	0.8877	-13.6383		5.828	5.0956	0.6621	-0.2546	6.302	0.2105	0.0582	3.1249	-3.3434	-3.839		5.859	0.2899	3.805	-0.3521	-0.0607	1.6957
5.89	4.1318	1.4967	0.9672	4.7635	0.1177	-0.1653	2.5538	1.4647	-3.6576		5.875	1.436	2.7096	1.1427	-0.0221	1.1365	-0.1895	-1.2531	1.08	-8.6479		5.906	1.3318	1.3924	4.0152	-0.1098	0.123	4.641	0.2062	0.2466	-13.0031		5.89	5.0044	0.6882	-0.2611	5.7798	0.2	0.0485	2.1731	-1.6125	-1.8429		5.922	0.2639	3.7137	-0.3456	-0.0712	1.594
5.953	4.0537	1.4837	0.9737	4.4901	0.1002	-0.146	1.3483	1.0159	-3.839		5.937	1.462	2.6052	1.1557	-0.0204	0.9489	-0.1774	-0.8724	0.9518	-9.3738		5.969	1.3318	1.3793	4.0412	-0.101	0.1283	4.7932	0.9041	0.8236	-13.3661		5.953	4.9523	0.6751	-0.2676	5.5205	0.1298	0.0485	1.3483	-0.9073	-2.0244		5.984	0.2899	3.6485	-0.3326	-0.08	1.4765
6.015	3.9365	1.4967	0.9802	4.1326	0.0932	-0.1653	1.8559	0.2466	-3.839		6	1.5011	2.5531	1.1557	-0.0256	0.8174	-0.1339	-0.1111	0.5672	-9.1923		6.031	1.3057	1.3924	4.0607	-0.0975	0.1248	4.8827	0.7138	0.503	-13.4568		6.015	4.8872	0.6621	-0.2546	5.198	0.1298	0.0461	1.5386	-1.3561	-1.48		6.047	0.2899	3.5833	-0.3196	-0.0414	1.2801
6.078	3.8714	1.4967	0.9802	3.8487	0.0757	-0.1895	1.2214	-0.3945	-3.4761		6.062	1.4881	2.4618	1.1492	-0.0362	0.6911	-0.1605	-0.0476	0.1184	-9.5552		6.094	1.3188	1.3663	4.0997	-0.087	0.1423	5.0301	0.8407	0.8877	-13.5475		6.078	4.8351	0.6621	-0.2416	4.8546	0.1368	0.0509	2.3635	-0.9073	-0.7541		6.109	0.2899	3.5051	-0.3196	-0.0537	1.1486
6.14	3.8193	1.5098	0.9997	3.5333	0.0792	-0.1702	2.2366	-0.6509	-4.5649		6.125	1.5141	2.3705	1.1622	-0.0169	0.5456	-0.1581	0.1427	0.0543	-9.5552		6.156	1.3318	1.3533	4.1387	-0.0747	0.1335	5.1581	1.1579	0.9518	-13.4568		6.14	4.7439	0.6751	-0.2416	4.5199	0.114	0.0654	2.1097	-1.0355	0.3347		6.172	0.2248	3.4268	-0.3066	-0.0624	1.0136
6.203	3.7411	1.4967	0.9932	3.1688	0.0546	-0.1532	1.9193	1.4647	-4.0205		6.187	1.5402	2.3053	1.1817	-0.0502	0.4386	-0.1605	0.2062	0.503	-9.1923		6.219	1.3188	1.3663	4.1711	-0.1168	0.1125	5.2983	0.1427	0.4389	-13.3661		6.203	4.6788	0.6621	-0.2546	4.3096	0.0825	0.0485	1.8559	-1.9331	2.3309		6.234	0.2378	3.3616	-0.2871	-0.0432	0.9733
6.265	3.7021	1.4706	0.9932	2.9077	0.0739	-0.146	1.031	1.3365	-4.1112		6.25	1.5662	2.227	1.1817	-0.0186	0.2457	-0.1508	0.3965	0.1825	-10.0996		6.281	1.3057	1.3663	4.2166	-0.094	0.1212	5.4409	0.46	0.503	-13.4568		6.265	4.6397	0.6751	-0.2611	4.045	0.0527	0.0509	1.2848	-1.4843	1.5143		6.297	0.2378	3.2703	-0.2741	-0.0537	0.9277
6.328	3.6109	1.4576	1.0062	2.6799	0.0634	-0.1653	1.729	1.0159	-4.1112		6.312	1.5662	2.1488	1.2012	0.0041	0.1353	-0.1557	-0.4917	0.4389	-10.0089		6.344	1.3188	1.3793	4.2556	-0.1045	0.1072	5.5665	0.5234	0.4389	-13.3661		6.328	4.5486	0.649	-0.2676	3.8417	0.0842	0.0364	1.8559	-0.7791	2.8753		6.359	0.2118	3.166	-0.3001	-0.0309	0.8207
6.39	3.5848	1.5358	1.0192	2.4802	0.0669	-0.1484	2.0462	0.5672	-4.6556		6.375	1.6053	2.0966	1.2076	0.0339	0.0529	-0.1605	-0.0476	-0.2663	-10.3718		6.406	1.3188	1.3793	4.2816	-0.0975	0.0967	5.7477	0.6503	0.3107	-14.0919		6.39	4.4965	0.6751	-0.2611	3.4948	0.0492	0.0461	1.3483	-0.2663	2.8753		6.422	0.2248	3.1008	-0.2611	-0.0379	0.7751
6.453	3.4416	1.4837	1.0257	2.2909	0.0529	-0.1822	1.1579	-0.2021	-5.4722		6.437	1.5923	2.0053	1.2076	0.0076	-0.0997	-0.1581	-1.3166	1.1441	-10.2811		6.469	1.3057	1.3793	4.3336	-0.0992	0.1195	5.8976	0.3965	0.6954	-14.1827		6.453	4.4053	0.6751	-0.2611	3.3651	0.0597	0.0558	1.9193	-0.5868	2.4216		6.484	0.2118	3.0225	-0.2676	-0.0484	0.6874
6.515	3.3895	1.4837	1.0322	2.1087	0.0494	-0.1484	2.1097	0.503	-5.4722		6.5	1.6443	1.9271	1.2012	0.0164	-0.2102	-0.1532	-0.7455	0.5672	-10.4626		6.531	1.2927	1.3533	4.3596	-0.1133	0.1265	6.0329	1.031	0.6954	-13.729		6.515	4.3272	0.6751	-0.2546	3.1093	0.0702	0.0582	1.3483	-1.292	2.966		6.547	0.2118	2.9704	-0.2611	-0.0046	0.5945
6.578	3.3244	1.4706	1.0452	1.7915	0.0721	-0.1702	2.0462	1.8493	-5.7444		6.562	1.6183	1.8619	1.2012	-0.0099	-0.24	-0.1436	-0.9993	0.8236	-10.9162		6.594	1.3057	1.3663	4.4116	-0.1027	0.1265	6.2238	0.7138	1.1441	-13.729		6.578	4.249	0.6751	-0.2546	2.9235	0.0386	0.0388	1.5386	-1.6125	3.5104		6.609	0.2248	2.8791	-0.2546	-0.0204	0.4946
6.64	3.2723	1.4576	1.0517	1.6338	0.0686	-0.1798	1.6021	1.5288	-5.7444		6.625	1.6183	1.7706	1.2206	0.0059	-0.2137	-0.1653	-0.9993	1.08	-11.007		6.656	1.2927	1.3663	4.4311	-0.1098	0.116	6.3688	0.1427	0.4389	-14.0012		6.64	4.1839	0.6751	-0.2676	2.7798	0.0316	0.0533	1.2848	-1.6125	3.6011		6.672	0.2248	2.7487	-0.2546	-0.0221	0.4647
6.703	3.2072	1.4706	1.0647	1.4586	0.0651	-0.1702	1.6655	1.5929	-7.1054		6.687	1.6053	1.6923	1.2336	0.0147	-0.1628	-0.1315	-0.8724	1.2082	-11.2792		6.719	1.2667	1.3663	4.4831	-0.0905	0.1177	6.5573	0.9041	1.2082	-14.5456		6.703	4.1318	0.6751	-0.2546	2.4662	0.0579	0.0509	2.0462	-0.2021	3.5104		6.734	0.2508	2.7487	-0.2286	-0.0467	0.4262
6.765	3.129	1.4967	1.0647	1.3342	0.0388	-0.1653	1.5386	1.3365	-6.3796		6.75	1.6183	1.601	1.2336	0.0164	-0.147	-0.1412	-0.3014	1.1441	-10.3718		6.781	1.2927	1.3272	4.5221	-0.1203	0.13	6.7312	0.6503	1.2082	-13.5475		6.765	4.0797	0.6621	-0.2546	2.2909	0.0544	0.0437	1.8559	-0.2663	4.0548		6.797	0.1987	2.6313	-0.2351	-0.0414	0.4244
6.828	3.0379	1.5098	1.0777	1.1975	0.0458	-0.1581	1.6021	0.2466	-6.7425		6.812	1.6183	1.5098	1.2336	0.0041	-0.1558	-0.1508	-0.3648	1.4647	-9.1923		6.844	1.2797	1.3272	4.5676	-0.1238	0.1195	6.898	0.8407	0.8877	-14.2734		6.828	3.9886	0.6621	-0.2546	2.1613	0.0439	0.0533	1.5386	-0.4586	3.8733		6.859	0.2378	2.5661	-0.2351	-0.0134	0.3192
6.89	2.9727	1.4837	1.0842	1.0082	0.0634	-0.1484	1.9828	1.2723	-7.4684		6.875	1.6183	1.4576	1.2531	-0.0169	-0.2295	-0.1605	-0.8724	0.5672	-7.4684		6.906	1.2797	1.3402	4.6066	-0.1203	0.123	7.0309	0.8407	0.6313	-14.6363		6.89	3.9104	0.6621	-0.2611	1.972	0.0474	0.063	1.729	-0.9073	3.5104		6.922	0.1987	2.4748	-0.2286	0.0112	0.3087
6.953	2.8946	1.4967	1.0907	0.9154	0.0686	-0.146	2.3635	1.4006	-8.3757		6.937	1.6313	1.3533	1.2336	0.0041	-0.3522	-0.175	-0.8724	0.6954	-5.6537		6.969	1.2927	1.3402	4.6651	-0.1308	0.0949	7.2604	0.8407	1.2723	-13.6383		6.953	3.8062	0.649	-0.2481	1.8213	0.079	0.0678	1.4117	-1.2279	4.5992		6.984	0.1857	2.3966	-0.2286	-0.0186	0.2333
7.015	2.7904	1.4967	1.1167	0.7279	0.0634	-0.1557	2.1731	1.2082	-8.0128		7	1.6313	1.275	1.2661	-0.0011	-0.3925	-0.1605	-1.2531	1.2082	-3.3854		7.031	1.2536	1.3272	4.6911	-0.1343	0.1511	7.4175	1.0945	0.7595	-14.3641		7.015	3.7281	0.6751	-0.2546	1.6724	0.0632	0.0582	1.2848	-0.4586	4.5085		7.047	0.2118	2.3053	-0.2286	-0.0099	0.1684
7.078	2.7644	1.4967	1.1102	0.621	0.0651	-0.1436	1.7924	1.4647	-9.1923		7.062	1.6313	1.1968	1.2596	0.0059	-0.4872	-0.1532	-1.38	1.2082	-1.2985		7.094	1.2927	1.3533	4.7496	-0.1518	0.137	7.5335	0.9041	1.08	-13.8197		7.078	3.663	0.649	-0.2481	1.4954	0.0439	0.0654	1.8559	-0.2663	4.7807		7.109	0.1987	2.2531	-0.2156	-0.0519	0.1298
7.14	2.6602	1.4837	1.1102	0.4685	0.0353	-0.1436	1.4117	1.08	-9.8274		7.125	1.6313	1.1446	1.2596	-0.0029	-0.5977	-0.1532	-0.9993	1.3365	-2.5688		7.156	1.2667	1.3272	4.7885	-0.1378	0.116	7.78	1.2848	0.8236	-13.8197		7.14	3.5848	0.6621	-0.2611	1.413	0.0737	0.0509	0.5869	-0.5227	4.5992		7.172	0.2118	2.1618	-0.2286	-0.0221	0.1
7.203	2.582	1.5098	1.1167	0.3774	0.0564	-0.146	1.729	0.7595	-9.283		7.187	1.6183	1.0403	1.3051	0.0059	-0.5924	-0.1677	-0.3014	1.0159	-1.5707		7.219	1.2536	1.3402	4.821	-0.1501	0.1177	7.7969	0.3331	0.7595	-13.3661		7.203	3.5067	0.6751	-0.2416	1.2904	0.0246	0.0582	1.4117	-0.4586	5.0529		7.234	0.2118	2.0705	-0.2221	-0.0379	0.0562
7.265	2.4648	1.4967	1.1297	0.309	0.0757	-0.1653	1.4752	1.0159	-9.8274		7.25	1.6443	0.9751	1.3116	0.0112	-0.6959	-0.1557	-0.6821	0.8877	-0.6634		7.281	1.2536	1.3141	4.8275	-0.122	0.1388	7.7389	0.7138	0.8877	-14.7271		7.265	3.4416	0.649	-0.2546	1.1379	0.0404	0.0485	0.3965	0.1825	5.9602		7.297	0.2378	1.9792	-0.2156	-0.0327	0.0474
7.328	2.4388	1.4837	1.1427	0.2617	0.102	-0.1605	1.1579	1.2082	-10.9162		7.312	1.6183	0.9359	1.3116	-0.0046	-0.9256	-0.1653	-0.3648	0.5672	-1.117		7.344	1.2797	1.3141	4.8275	-0.1185	0.0932	7.4248	0.3331	0.6313	-13.1846		7.328	3.3504	0.6621	-0.2546	1.0187	0.0404	0.0799	0.9041	-0.4586	3.7826		7.359	0.2118	1.901	-0.2286	-0.0467	0.0474
7.39	2.3476	1.5098	1.1362	0.1987	0.0809	-0.1702	1.5386	1.8493	-10.0996		7.375	1.6443	0.8316	1.3311	-0.0029	-1.0887	-0.1677	-0.4283	0.6313	-1.5707		7.406	1.2536	1.3533	4.769	-0.129	0.1072	7.1445	1.2848	1.08	-14.0919		7.39	3.3114	0.6751	-0.2481	0.9469	0.0527	0.0509	0.7772	-0.5868	5.4158		7.422	0.2118	1.8097	-0.2221	-0.0362	0.0299
7.453	2.2955	1.4967	1.1557	0.1128	0.0757	-0.1653	1.1579	1.3365	-11.7328		7.437	1.6443	0.7794	1.3051	-0.0011	-1.3394	-0.1484	-1.1262	1.08	-1.0263		7.469	1.2276	1.3141	4.7366	-0.1238	0.102	6.8593	0.7772	0.6954	-12.9124		7.453	3.2593	0.6882	-0.2546	0.8347	0.0351	0.0582	1.2214	-0.2663	4.6899		7.484	0.2248	1.7315	-0.2156	-0.0467	-0.0052
7.515	2.2044	1.4967	1.1492	0.0567	0.1002	-0.1557	1.0945	1.2723	-10.8255		7.5	1.6443	0.6621	1.3311	-0.0239	-1.6077	-0.146	-1.3166	1.2723	-2.0244		7.531	1.2406	1.3272	4.6976	-0.1325	0.0967	6.7022	0.46	1.0159	-14.0919		7.515	3.1551	0.6621	-0.2546	0.7717	0.0386	0.0582	0.9041	-0.3304	5.2343		7.547	0.2118	1.6532	-0.2286	-0.0695	-0.0771
7.578	2.1392	1.5098	1.1752	-0.0116	0.0704	-0.1726	1.4117	1.08	-11.8236		7.562	1.6574	0.623	1.3311	-0.0239	-1.7305	-0.1508	-0.9359	1.0159	-1.117		7.594	1.2536	1.3141	4.6586	-0.1448	0.0914	6.4219	0.46	0.8877	-13.0031		7.578	3.0639	0.6751	-0.2546	0.6823	0.0088	0.0413	0.2696	-0.5868	5.2343		7.609	0.2248	1.588	-0.2156	-0.0291	-0.1315
7.64	2.009	1.4967	1.1882	-0.0274	0.0967	-0.175	1.2848	0.9518	-11.6421		7.625	1.6443	0.5317	1.3311	-0.0011	-1.8374	-0.146	-0.1745	0.7595	-0.5726		7.656	1.2536	1.3011	4.6131	-0.115	0.1002	6.1924	0.8407	0.503	-13.3661		7.64	2.9988	0.649	-0.2416	0.6437	0.0158	0.0533	1.1579	0.0543	5.1436		7.672	0.2118	1.4837	-0.2221	-0.0256	-0.2332
7.703	1.9699	1.4837	1.2206	-0.0449	0.1002	-0.1629	0.7772	1.2082	-11.6421		7.687	1.6313	0.4404	1.3636	-0.0589	-2.004	-0.1484	0.0793	0.8877	-1.0263		7.719	1.2536	1.3272	4.5676	-0.129	0.0967	5.9266	1.2214	1.1441	-13.4568		7.703	2.9337	0.649	-0.2546	0.5456	0.0404	0.0751	0.9676	-0.6509	4.6899		7.734	0.2118	1.4054	-0.2221	-0.0151	-0.2507
7.765	1.8918	1.5098	1.2336	-0.0502	0.1125	-0.1605	1.6655	1.2082	-11.9143		7.75	1.6313	0.3752	1.3701	-0.0169	-2.253	-0.1387	-0.4283	0.7595	-1.117		7.781	1.2667	1.2881	4.5156	-0.1115	0.1002	5.7381	0.9041	0.8236	-12.7309		7.765	2.8555	0.6751	-0.2481	0.4825	0.0018	0.0461	1.5386	0.8236	5.0529		7.797	0.2118	1.3272	-0.2221	-0.0309	-0.2139
7.828	1.8006	1.4837	1.2661	-0.0659	0.0792	-0.1653	0.46	0.3748	-10.0996		7.812	1.6183	0.2839	1.3701	0.0024	-2.4336	-0.1339	-1.4435	1.1441	-1.3892		7.844	1.2667	1.3011	4.4831	-0.115	0.1107	5.4868	0.8407	0.7595	-13.4568		7.828	2.7513	0.636	-0.2416	0.3774	0.0053	0.0485	0.5869	0.6313	4.4177		7.859	0.2248	1.2489	-0.2286	-0.0327	-0.1946
7.89	1.7225	1.4706	1.2726	-0.1203	0.0599	-0.1412	0.7138	0.6313	-10.4626		7.875	1.6443	0.2187	1.3766	0.0234	-2.7423	-0.1387	-0.7455	1.4647	-1.6614		7.906	1.2406	1.3141	4.4441	-0.101	0.0757	5.3297	1.2848	0.0543	-13.5475		7.89	2.6862	0.649	-0.2351	0.3231	0.0176	0.0485	0.7138	0.2466	5.2343		7.922	0.2248	1.1707	-0.2546	-0.0256	-0.1279
7.953	1.6443	1.4706	1.2791	-0.2044	0.0458	-0.1677	0.7772	1.08	-10.0996		7.937	1.6313	0.1665	1.3831	-0.0274	-2.979	-0.1146	-0.4917	0.9518	-1.8429		7.969	1.2536	1.3402	4.4051	-0.1063	0.0739	5.1243	1.2848	0.5672	-12.2773		7.953	2.569	0.623	-0.2286	0.2793	0.0229	0.0558	1.3483	0.1184	5.2343		7.984	0.1987	1.0924	-0.2416	-0.0239	-0.1753
8.015	1.5532	1.5098	1.2986	-0.327	0.0213	-0.1726	0.5869	1.2723	-9.7367		8	1.6443	0.0883	1.4156	-0.0537	-3.2824	-0.1267	-0.9359	1.5288	-1.2078		8.031	1.2667	1.3272	4.3596	-0.0887	0.0879	4.931	1.8559	0.3748	-13.6383		8.015	2.5039	0.5969	-0.2286	0.2652	0.0264	0.0654	0.7138	-0.7791	4.5992		8.047	0.2248	1.0011	-0.2351	-0.0537	-0.2121
8.078	1.4881	1.5098	1.3116	-0.469	0.016	-0.1774	1.0945	1.657	-10.2811		8.062	1.6053	-0.0161	1.4286	-0.0064	-3.5577	-0.1508	-1.38	1.2082	-2.0244		8.094	1.2667	1.3011	4.3271	-0.0835	0.0862	4.7642	0.5869	0.2466	-13.2753		8.078	2.4258	0.5969	-0.2351	0.2582	0.0088	0.0558	1.2848	-0.4586	4.5085		8.109	0.2118	0.8968	-0.2156	-0.0362	-0.2577
8.14	1.4229	1.5098	1.3181	-0.5163	0.0318	-0.1677	0.9676	2.2981	-9.8274		8.125	1.6443	-0.0943	1.4416	0.048	-3.8014	-0.1267	-0.238	1.3365	-2.2966		8.156	1.2667	1.3272	4.2946	-0.0957	0.0879	4.6386	1.1579	0.4389	-12.6402		8.14	2.3346	0.5969	-0.2286	0.1776	0.0229	0.0533	0.9041	0.0543	5.1436		8.172	0.2118	0.8447	-0.1961	-0.0291	-0.2998
8.203	1.3318	1.4967	1.3246	-0.6319	-0.0313	-0.1508	2.1097	1.657	-10.7348		8.187	1.6574	-0.1465	1.4416	-0.0064	-4.0837	-0.1291	-0.8724	1.3365	-1.3892		8.219	1.2667	1.3272	4.2621	-0.0782	0.0879	4.4356	0.5234	0.1825	-12.4587		8.203	2.2825	0.5708	-0.2221	0.1513	0.0036	0.0558	0.7138	0.7595	4.4177		8.234	0.2118	0.7794	-0.2091	-0.0204	-0.2945
8.265	1.2536	1.4967	1.3506	-0.6565	-0.0278	-0.1581	0.9041	1.08	-10.644		8.25	1.6313	-0.2378	1.4611	-0.0309	-4.2766	-0.1218	-0.8724	1.2723	-2.2966		8.281	1.2797	1.3011	4.2166	-0.1115	0.0897	4.2906	1.3483	0.8877	-12.9124		8.265	2.2044	0.5447	-0.2286	0.1005	0.0123	0.0703	0.7138	0.8877	5.1436		8.297	0.2118	0.6751	-0.2091	-0.0309	-0.4032
8.328	1.2015	1.4967	1.3506	-0.7108	-0.0646	-0.1629	1.4117	1.3365	-9.646		8.312	1.6574	-0.303	1.4741	0.0006	-4.6203	-0.1412	-1.38	0.9518	-1.48		8.344	1.2536	1.3402	4.1841	-0.0607	0.0914	4.1384	0.8407	0.7595	-12.2773		8.328	2.1002	0.5317	-0.2286	0.0602	-0.014	0.0533	1.2214	1.0159	5.1436		8.359	0.2118	0.5838	-0.2026	-0.0186	-0.3945
8.39	1.0974	1.4967	1.3571	-0.7967	-0.0313	-0.1484	1.6655	1.4647	-10.0089		8.375	1.6834	-0.3812	1.4871	-0.0309	-4.8272	-0.1387	-0.8724	1.2082	0.1533		8.406	1.2536	1.3272	4.1517	-0.0537	0.0809	3.9209	0.46	0.8877	-12.7309		8.39	2.0351	0.5317	-0.2481	0.0602	-0.0175	0.0678	0.8407	0.1184	3.1475		8.422	0.2248	0.4925	-0.1961	-0.0116	-0.4822
8.453	1.0062	1.5098	1.3636	-0.8808	-0.0208	-0.1677	1.7924	2.1057	-10.4626		8.437	1.6704	-0.4334	1.4936	-0.0204	-5.0938	-0.1387	-1.5069	0.8236	-1.0263		8.469	1.2797	1.3272	4.1062	-0.0677	0.0879	3.7928	1.2214	0.503	-12.9124		8.453	1.9569	0.5317	-0.2351	-0.0029	0.0176	0.0654	1.031	0.5672	4.1455		8.484	0.1987	0.4404	-0.1961	-0.0344	-0.4874
8.515	0.9671	1.4967	1.3636	-0.9772	-0.0576	-0.1484	2.0462	2.4904	-10.1904		8.5	1.6313	-0.5247	1.4936	-0.0256	-5.3655	-0.1436	-1.5069	1.2082	-1.6614		8.531	1.2797	1.3272	4.0802	-0.0817	0.0914	3.6382	0.3331	0.8877	-12.5495		8.515	1.8527	0.5056	-0.2416	-0.0099	-0.007	0.0485	1.1579	-0.0739	4.1455		8.547	0.2248	0.3491	-0.1831	-0.0607	-0.5348
8.578	0.8629	1.5489	1.3896	-1.0911	-0.0348	-0.1339	2.4269	1.8493	-10.644		8.562	1.6704	-0.6421	1.5066	-0.0291	-5.6987	-0.1363	-1.4435	0.7595	-0.4819		8.594	1.2667	1.3011	4.0347	-0.0589	0.1072	3.4932	1.4752	0.3748	-12.5495		8.578	1.7876	0.5186	-0.2676	-0.0414	-0.042	0.0461	0.7138	0.2466	3.6919		8.609	0.2118	0.2839	-0.2091	-0.0064	-0.4979
8.64	0.7978	1.4967	1.3766	-1.1454	-0.005	-0.1484	1.729	1.9775	-10.3718		8.625	1.6313	-0.6812	1.5131	-0.0309	-5.953	-0.1387	-1.0628	1.1441	-0.8448		8.656	1.2667	1.3533	3.9827	-0.0554	0.0932	3.4038	0.9676	0.8877	-12.5495		8.64	1.7225	0.5317	-0.2676	-0.0414	-0.007	0.0437	1.031	0.1825	4.2363		8.672	0.2248	0.2056	-0.2156	-0.0256	-0.4997
8.703	0.7457	1.5228	1.4026	-1.2786	-0.0506	-0.1532	1.7924	2.1057	-10.644		8.687	1.6574	-0.7725	1.5196	-0.0291	-6.2598	-0.1267	-1.4435	0.3748	-1.0263		8.719	1.2797	1.3141	3.9502	-0.0765	0.0721	3.2153	0.9041	0.6954	-12.4587		8.703	1.6183	0.5186	-0.2676	-0.1203	-0.0297	0.0775	0.9041	0.8236	3.6919		8.734	0.2118	0.1143	-0.2091	-0.0344	-0.4909
8.765	0.6415	1.5358	1.4156	-1.3662	-0.0716	-0.1557	1.8559	1.4006	-11.2792		8.75	1.6574	-0.8377	1.5131	-0.0151	-6.4878	-0.146	-1.6338	0.9518	-0.8448		8.781	1.2667	1.3141	3.9047	-0.0712	0.0774	3.0872	1.0945	0.8877	-12.5495		8.765	1.5532	0.5056	-0.2741	-0.1466	-0.042	0.0558	0.3331	0.6313	2.966		8.797	0.2118	0.0231	-0.2026	-0.0484	-0.5646
8.828	0.5504	1.5358	1.4286	-1.5099	-0.0296	-0.1412	1.9193	1.8493	-10.644		8.812	1.6443	-0.9029	1.5196	-0.0064	-6.8157	-0.1291	-1.6973	0.1184	-0.3912		8.844	1.2667	1.3272	3.8722	-0.0782	0.0669	2.9447	0.3965	0.5672	-12.368		8.828	1.449	0.5317	-0.2741	-0.1501	-0.0034	0.0848	0.9676	0.6313	3.3289		8.859	0.2248	-0.0291	-0.2026	-0.0379	-0.7434
8.89	0.4853	1.5358	1.4416	-1.6465	-0.0751	-0.1339	1.9828	1.9134	-10.9162		8.875	1.6834	-0.955	1.5196	-0.0116	-7.1015	-0.1267	-1.38	0.5672	-0.9356		8.906	1.2536	1.3272	3.8397	-0.0397	0.0774	2.8432	1.3483	1.0159	-12.2773		8.89	1.3969	0.5056	-0.2676	-0.1869	-0.0683	0.0558	0.5869	1.0159	2.0587		8.922	0.2378	-0.1074	-0.2091	-0.0344	-0.8557
8.953	0.4332	1.5619	1.4416	-1.7394	-0.0699	-0.1677	1.4752	1.657	-11.007		8.937	1.6574	-1.0333	1.5261	-0.0379	-7.4645	-0.1218	-1.8876	1.2082	-1.117		8.969	1.2927	1.3402	3.7942	-0.0484	0.0511	2.6958	0.5869	0.7595	-12.2773		8.953	1.2927	0.5186	-0.2741	-0.1203	-0.0403	0.0606	0.3331	0.8877	-0.8448		8.984	0.2378	-0.2117	-0.2156	-0.0134	-0.8662
9.015	0.329	1.5619	1.4481	-1.9427	-0.0804	-0.1412	2.2366	2.0416	-11.7328		9	1.6704	-1.1246	1.5456	-0.0221	-7.6767	-0.1122	-1.1897	1.0159	-1.0263		9.031	1.3318	1.3141	3.7552	-0.0624	0.0476	2.5604	0.5869	0.2466	-12.1865		9.015	1.2276	0.5447	-0.2676	-0.1045	-0.0473	0.0582	0.8407	0.1184	-1.6614		9.047	0.2639	-0.303	-0.2091	-0.0256	-0.9311
9.078	0.2639	1.5619	1.4676	-2.0618	-0.0629	-0.1484	1.9193	2.3622	-11.007		9.062	1.6834	-1.2159	1.5326	-0.0186	-7.8661	-0.1291	-0.6821	0.4389	-1.3892		9.094	1.3188	1.3011	3.7162	-0.0554	0.0581	2.471	1.3483	1.0159	-12.7309		9.078	1.1234	0.5056	-0.2351	-0.0554	-0.0631	0.0461	0.5869	-0.138	-1.2078		9.109	0.2899	-0.3812	-0.1961	-0.0484	-0.9539
9.14	0.1857	1.601	1.4806	-2.2073	-0.0997	-0.1774	1.6655	2.3622	-10.9162		9.125	1.6834	-1.2159	1.5391	-0.0291	-7.7574	-0.1315	-0.7455	0.3107	-2.0244		9.156	1.3188	1.3011	3.6772	-0.0484	0.0195	2.2898	0.9041	0.5672	-11.3699		9.14	1.0713	0.5186	-0.2286	-0.0432	-0.0368	0.0388	1.2848	-0.0739	-1.7522		9.172	0.316	-0.4334	-0.2156	-0.0011	-0.9837
9.203	0.1466	1.588	1.4871	-2.4035	-0.1137	-0.1508	2.3	2.3622	-12.0051		9.187	1.6964	-1.2159	1.5391	-0.0484	-7.0823	-0.1291	1.8559	0.6313	-1.7522		9.219	1.2927	1.3272	3.6252	-0.0397	0.0108	2.2246	0.46	0.3748	-12.0958		9.203	0.9671	0.5186	-0.1961	-0.0607	-0.0859	0.0533	1.7924	-0.4586	-1.2985		9.234	0.329	-0.5247	-0.2091	0.0024	-0.9837
9.265	0.0294	1.6271	1.4936	-2.5613	-0.0541	-0.1412	2.3635	2.1699	-11.9143		9.25	1.6704	-1.1637	1.5521	-0.0081	-6.2704	-0.1387	2.2366	0.6313	-0.9356		9.281	1.2927	1.3272	3.5927	-0.0362	0.0178	2.0844	-0.0476	1.0159	-11.1884		9.265	0.915	0.5186	-0.1831	-0.1045	-0.0666	0.0461	0.5869	0.2466	-1.0263		9.297	0.355	-0.616	-0.2156	-0.0046	-1.1801
9.328	-0.0227	1.6271	1.5196	-2.7645	-0.0787	-0.1508	1.6021	1.5288	-12.368		9.312	1.6704	-1.0985	1.5391	0.0392	-5.9565	-0.1387	-0.809	0.3748	-0.7541		9.344	1.3057	1.3141	3.5343	-0.0274	-0.005	1.9926	0.7772	0.9518	-11.7328		9.328	0.8108	0.5186	-0.1896	-0.1571	-0.049	0.0582	0.8407	-0.138	-1.3892		9.359	0.368	-0.6812	-0.2091	-0.0362	-1.2888
9.39	-0.0487	1.6271	1.5066	-2.9608	-0.1102	-0.1508	1.9828	1.5288	-13.1846		9.375	1.6834	-1.0202	1.5456	-0.0467	-5.3761	-0.1412	0.3965	0.6954	-1.6614		9.406	1.2927	1.3402	3.5018	-0.0379	0.0055	1.8814	1.031	0.6954	-12.0958		9.39	0.7327	0.5317	-0.1701	-0.1781	-0.0701	0.0606	1.4117	0.1825	-0.7541		9.422	0.368	-0.8116	-0.2156	-0.0169	-1.3957
9.453	-0.1529	1.6532	1.5131	-3.2061	-0.0822	-0.1605	2.6807	2.3622	-12.368		9.437	1.7225	-0.955	1.5391	0.0357	-4.8763	-0.1291	1.3483	0.8877	-0.3004		9.469	1.3057	1.3141	3.4498	-0.0081	-0.0033	1.8258	1.1579	1.08	-11.9143		9.453	0.6546	0.5186	-0.1766	-0.2412	-0.0911	0.0533	0.3965	0.6954	0.244		9.484	0.355	-0.8507	-0.2026	-0.0011	-1.5132
9.515	-0.1659	1.6663	1.5196	-3.3989	-0.0787	-0.1412	2.1097	2.4263	-12.368		9.5	1.7095	-0.9029	1.5391	0.062	-4.352	-0.1315	0.5869	0.6313	-1.117		9.531	1.3318	1.3272	3.4303	-0.0169	0.023	1.7268	1.5386	1.08	-11.5514		9.515	0.5634	0.5317	-0.1506	-0.2797	-0.0806	0.0799	0.9041	0.8236	-0.0282		9.547	0.368	-0.929	-0.2156	-0.0081	-1.5343
9.578	-0.2831	1.6793	1.5261	-3.5951	-0.1348	-0.1291	1.8559	2.0416	-13.1846		9.562	1.6834	-0.8377	1.5391	-0.0327	-3.854	-0.1387	1.5386	1.4647	-1.117		9.594	1.3188	1.3141	3.3978	-0.0309	0.0055	1.6229	0.8407	1.0159	-11.9143		9.578	0.5113	0.5186	-0.1376	-0.2867	-0.1016	0.0558	0.9676	0.8877	1.0606		9.609	0.368	-1.0072	-0.2091	-0.0221	-1.5764
9.64	-0.3482	1.6663	1.5391	-3.8159	-0.0892	-0.1653	2.0462	2.234	-12.368		9.625	1.6834	-0.7594	1.5131	0.0339	-3.4717	-0.1291	2.3635	0.8877	-0.6634		9.656	1.3188	1.3141	3.3653	-0.0151	-0.0068	1.5673	1.0945	-0.0098	-12.0051		9.64	0.4201	0.5186	-0.1376	-0.271	-0.0929	0.063	1.3483	0.2466	1.605		9.672	0.355	-1.0724	-0.2091	-0.0099	-1.6711
9.703	-0.4003	1.6793	1.5391	-3.9631	-0.1278	-0.1557	1.5386	1.7211	-12.8217		9.687	1.6704	-0.6812	1.5131	-0.0327	-3.2929	-0.1387	0.5869	1.2723	-1.6614		9.719	1.3448	1.3011	3.3133	-0.0134	-0.005	1.4585	1.2214	0.7595	-11.7328		9.703	0.342	0.4925	-0.1246	-0.2657	-0.0736	0.0654	1.4752	0.2466	2.0587		9.734	0.368	-1.1376	-0.2026	-0.0186	-1.7692
9.765	-0.4394	1.7184	1.5521	-4.2137	-0.1085	-0.1605	1.6655	1.7211	-13.3661		9.75	1.6834	-0.5768	1.5131	-0.0467	-2.9071	-0.1267	1.0945	1.5288	-1.5707		9.781	1.3188	1.3141	3.2808	-0.0221	0.0178	1.4054	0.9676	1.5288	-11.9143		9.765	0.2378	0.5186	-0.1311	-0.306	-0.1104	0.0461	0.7138	0.2466	1.7865		9.797	0.3811	-1.2289	-0.2026	-0.0116	-1.9165
9.828	-0.5045	1.7184	1.5521	-4.452	-0.0664	-0.1532	1.729	2.4263	-13.0939		9.812	1.6964	-0.4856	1.4936	0.0217	-2.7335	-0.1532	0.3331	1.0159	-2.478		9.844	1.3188	1.3272	3.2418	0.0006	0.023	1.3425	0.9041	0.8236	-11.2792		9.828	0.1597	0.5317	-0.1441	-0.3551	-0.0613	0.0654	1.5386	-0.0739	1.4235		9.859	0.3811	-1.2941	-0.2026	0.0129	-2.0533
9.89	-0.5957	1.7054	1.5586	-4.6378	-0.1085	-0.1557	1.3483	3.1956	-14.0919		9.875	1.6964	-0.4203	1.5001	0.0164	-2.3986	-0.1291	1.9193	0.5672	-2.841		9.906	1.3709	1.3141	3.2353	-0.0099	0.0195	1.2483	0.9676	1.0159	-12.0958		9.89	0.0815	0.5317	-0.1311	-0.4164	-0.0876	0.0678	1.6021	1.1441	1.605		9.922	0.368	-1.3854	-0.1961	-0.0327	-2.134
9.953	-0.6217	1.7575	1.5651	-4.9181	-0.0944	-0.146	1.2848	2.7468	-13.3661		9.937	1.6704	-0.3682	1.4936	-0.0186	-2.1846	-0.1315	1.729	1.9134	-3.4761		9.969	1.3448	1.3141	3.1638	-0.0134	0.016	1.1686	0.5869	0.3748	-11.7328		9.953	0.0164	0.5317	-0.1116	-0.4655	-0.1051	0.0533	0.6503	0.5672	1.8772		9.984	0.3811	-1.4767	-0.1961	-0.0134	-2.2199
10.015	-0.6869	1.7184	1.5781	-5.1196	-0.0822	-0.1412	1.9193	2.234	-13.8197		10	1.6443	-0.2769	1.4806	0.0444	-1.9637	-0.1291	1.7924	0.6954	-3.1132		10.031	1.3448	1.3272	3.1248	0.0006	0.016	1.1202	0.3331	0.503	-11.0977		10.015	-0.0357	0.5056	-0.0986	-0.5233	-0.1034	0.063	1.3483	0.8877	2.4216		10.047	0.355	-1.568	-0.1961	0.0129	-2.3128
10.078	-0.739	1.7706	1.5846	-5.3019	-0.1067	-0.1605	1.3483	2.5545	-13.8197		10.062	1.6704	-0.2378	1.5001	0.0024	-1.8304	-0.1436	1.4752	0.7595	-4.5649		10.094	1.3448	1.3011	3.0793	-0.0169	0.016	1.0574	1.6655	0.8236	-11.0977		10.078	-0.1138	0.5186	-0.0921	-0.5058	-0.1034	0.0461	1.3483	1.0159	1.5143		10.109	0.368	-1.6332	-0.1896	-0.0134	-2.4338
10.14	-0.791	1.7706	1.5781	-5.4806	-0.0997	-0.1557	1.6655	2.6186	-13.6383		10.125	1.6964	-0.1334	1.4871	-0.0116	-1.5779	-0.146	2.5538	1.08	-5.6537		10.156	1.3578	1.3402	3.0533	0.0094	0.0143	0.9897	0.46	0.3748	-11.4606		10.14	-0.218	0.5447	-0.0986	-0.5408	-0.1139	0.0582	1.6655	0.6954	2.6938		10.172	0.355	-1.6984	-0.1831	0.0147	-2.5636
10.203	-0.8692	1.7967	1.5781	-5.7067	-0.147	-0.1605	1.4117	2.3622	-13.729		10.187	1.6834	-0.0552	1.5001	0.0199	-1.4587	-0.1363	1.9193	1.4647	-5.1093		10.219	1.3709	1.2881	2.9948	-0.0134	0.009	0.9342	0.9041	0.8236	-11.8236		10.203	-0.2962	0.5317	-0.0921	-0.5408	-0.0753	0.0799	1.031	0.5672	2.0587		10.234	0.355	-1.7897	-0.1766	0.0164	-2.7091
10.265	-0.9083	1.7836	1.5976	-5.9538	-0.0892	-0.1677	1.6021	3.3238	-14.2734		10.25	1.6574	0.01	1.4871	-0.0221	-1.1886	-0.1339	2.0462	1.2082	-6.561		10.281	1.3578	1.3272	2.9624	-0.0099	0.0125	0.8713	0.7772	1.08	-11.007		10.265	-0.3613	0.5317	-0.0986	-0.5531	-0.1297	0.0509	1.2214	-0.0098	1.7865		10.297	0.368	-1.8679	-0.1701	0.0234	-2.8389
10.328	-0.9864	1.8227	1.5976	-6.3165	-0.0979	-0.1629	1.7924	4.7983	-13.9105		10.312	1.6834	0.1274	1.4676	0.0059	-1.0624	-0.1387	2.7442	1.1441	-6.1981		10.344	1.3578	1.3272	2.9234	-0.0029	0.0266	0.8085	1.2214	0.8877	-11.1884		10.328	-0.4524	0.5317	-0.0986	-0.5987	-0.1157	0.0775	1.4752	-0.0098	2.6031		10.359	0.355	-1.9201	-0.1636	0.0182	-2.9599
10.39	-1.0385	1.8227	1.6041	-6.5653	-0.0734	-0.1412	2.4269	3.7726	-14.1827		10.375	1.6834	0.1795	1.4546	0.0234	-0.8765	-0.146	2.1097	1.2723	-7.922		10.406	1.3578	1.3272	2.8974	-0.0116	0.0178	0.7771	0.0158	0.4389	-10.644		10.39	-0.5436	0.5447	-0.1181	-0.6758	-0.1122	0.063	2.3	0.8236	1.7865		10.422	0.368	-1.9853	-0.1376	0.0199	-3.1054
10.453	-1.1297	1.8227	1.6171	-6.7809	-0.1102	-0.1581	1.3483	2.6827	-13.1846		10.437	1.6834	0.2578	1.4481	-0.0011	-0.7187	-0.146	1.9193	1.4647	-8.3757		10.469	1.3709	1.3272	2.8649	0.0076	0.0195	0.7143	1.5386	1.2082	-11.3699		10.453	-0.6087	0.5577	-0.1051	-0.7178	-0.1718	0.0727	1.7924	1.08	2.0587		10.484	0.3811	-2.0896	-0.1506	0.0567	-3.2194
10.515	-1.1817	1.8358	1.6236	-7.0787	-0.0436	-0.1387	1.6655	2.875	-12.6402		10.5	1.6704	0.31	1.4416	0.0322	-0.5591	-0.1532	2.0462	1.3365	-8.8294		10.531	1.3709	1.3272	2.8129	0.0094	0.0038	0.6659	1.2848	0.5672	-11.007		10.515	-0.6738	0.5447	-0.1116	-0.7529	-0.1192	0.0775	2.2366	0.8877	2.2401		10.547	0.3811	-2.1548	-0.1311	0.0497	-3.3667
10.578	-1.2599	1.901	1.6366	-7.452	-0.0664	-0.146	1.5386	3.3879	-13.9105		10.562	1.6834	0.3882	1.4351	0.0374	-0.3996	-0.1629	2.1097	1.1441	-8.285		10.594	1.3709	1.3141	2.7674	0.0024	0.0003	0.6224	0.9676	1.2723	-10.3718		10.578	-0.778	0.5708	-0.1116	-0.8124	-0.1437	0.0485	1.5386	0.6954	2.6938		10.609	0.355	-2.2461	-0.1116	0.0655	-3.621
10.64	-1.338	1.8619	1.6431	-7.6973	-0.0173	-0.1677	1.6021	3.1956	-13.0939		10.625	1.6704	0.4665	1.4221	0.0217	-0.3136	-0.1484	1.6655	0.8236	-8.6479		10.656	1.3709	1.2881	2.7219	0.0059	0.0038	0.5693	0.2062	1.4006	-10.8255		10.64	-0.8301	0.5969	-0.1116	-0.8194	-0.1437	0.0606	2.0462	0.6954	1.7865		10.672	0.3811	-2.3374	-0.1116	0.0199	-3.7437
10.703	-1.4031	1.888	1.6366	-7.6991	-0.0751	-0.175	1.0945	3.1956	-13.4568		10.687	1.6443	0.5708	1.4221	0.0147	-0.1593	-0.1412	2.3	1.2082	-9.9182		10.719	1.3839	1.3272	2.6894	-0.0046	0.0038	0.5355	1.3483	1.4006	-10.644		10.703	-0.9083	0.623	-0.0986	-0.8878	-0.1315	0.0485	1.7924	0.8236	1.6957		10.734	0.368	-2.4287	-0.0986	0.0725	-3.8314
10.765	-1.3901	1.888	1.6431	-7.4134	-0.0769	-0.1267	1.9828	1.5288	-14.0919		10.75	1.6704	0.623	1.4026	0.0147	-0.0751	-0.175	1.9193	1.3365	-10.3718		10.781	1.3709	1.3011	2.6374	0.0006	0.009	0.5016	1.4752	1.1441	-10.9162		10.765	-1.0124	0.623	-0.1051	-0.9333	-0.1876	0.0727	1.2214	0.7595	1.8772		10.797	0.368	-2.4809	-0.1051	0.0777	-4.019
10.828	-1.3511	1.901	1.6496	-6.7616	-0.1085	-0.1436	1.729	1.657	-12.0051		10.812	1.6834	0.7142	1.3961	0.0147	0.0266	-0.1508	2.3635	1.4006	-10.5533		10.844	1.3709	1.3141	2.5984	-0.0169	0.016	0.4509	1.0945	1.5288	-9.8274		10.828	-1.0776	0.649	-0.0921	-0.9754	-0.1525	0.0582	2.6807	1.08	2.0587		10.859	0.342	-2.5461	-0.0921	0.0883	-4.1909
10.89	-1.312	1.8749	1.6301	-6.4199	-0.0225	-0.1508	1.4117	2.3622	-11.8236		10.875	1.6574	0.8055	1.3896	0.0094	0.0844	-0.1629	2.1097	1.5288	-10.3718		10.906	1.4099	1.3141	2.5529	-0.0081	0.0073	0.4315	0.6503	1.4647	-10.644		10.89	-1.1557	0.6751	-0.0986	-1.0525	-0.1455	0.0485	1.6021	1.4006	2.8753		10.922	0.355	-2.6765	-0.0661	0.0707	-4.496
10.953	-1.2469	1.8749	1.6366	-6.0063	-0.0857	-0.1436	1.5386	3.6443	-11.5514		10.937	1.6574	0.8707	1.4091	0.0164	0.3334	-0.1412	3.3152	1.08	-10.5533		10.969	1.3969	1.3141	2.5334	0.0094	0.0038	0.3518	0.3965	1.2082	-10.0089		10.953	-1.2078	0.7012	-0.0986	-1.1366	-0.177	0.0533	2.4269	1.08	1.4235		10.984	0.368	-2.7287	-0.0466	0.0918	-4.6187
11.015	-1.1948	1.901	1.6301	-5.4316	-0.0331	-0.1532	1.0945	2.0416	-11.2792		11	1.6574	0.9359	1.3831	0.0164	0.4877	-0.1629	3.569	0.5672	-11.2792		11.031	1.4099	1.3141	2.4684	0.0094	0.0248	0.3349	1.1579	1.5929	-10.4626		11.015	-1.2859	0.7273	-0.0986	-1.1822	-0.149	0.063	1.6021	1.9134	2.0587		11.047	0.368	-2.7939	-0.0531	0.0848	-4.7239
11.078	-1.1687	1.901	1.6236	-5.1109	-0.0208	-0.1412	1.729	1.2723	-11.2792		11.062	1.6964	1.0142	1.3831	-0.0204	0.4965	-0.1629	2.9345	1.5929	-12.0051		11.094	1.4099	1.3272	2.4359	0.0269	0.0143	0.2914	1.4117	1.08	-10.5533		11.078	-1.3901	0.7664	-0.0791	-1.2838	-0.156	0.0654	1.729	1.7852	2.966		11.109	0.3941	-2.8851	-0.0271	0.1145	-4.8695
11.14	-1.1036	1.888	1.6301	-4.7832	-0.0296	-0.1484	1.6655	1.1441	-10.5533		11.125	1.6443	1.0794	1.3766	0.0147	0.4649	-0.1653	3.2518	1.1441	-13.4568		11.156	1.3969	1.3272	2.3904	0.0006	0.023	0.2479	0.7772	1.3365	-10.2811		11.14	-1.4683	0.7534	-0.0791	-1.3416	-0.1683	0.0509	1.2848	1.7211	2.6031		11.172	0.3941	-2.9634	-0.0141	0.1075	-5.101
11.203	-1.0385	1.8749	1.6301	-4.3066	0.0055	-0.1726	1.2848	0.6954	-9.646		11.187	1.6313	1.1837	1.3831	0.0322	0.4123	-0.1581	2.6173	0.8877	-13.5475		11.219	1.4099	1.3272	2.3515	0.0112	0.0266	0.231	0.7772	1.2082	-10.9162		11.203	-1.5594	0.8055	-0.0791	-1.4135	-0.1525	0.0606	1.6021	1.1441	2.966		11.234	0.342	-3.0286	0.0054	0.1251	-5.2798
11.265	-0.9994	1.8749	1.6106	-4.2154	-0.0155	-0.1412	1.2214	1.7852	-10.3718		11.25	1.6574	1.2359	1.3571	0.0182	0.3597	-0.1363	2.8711	1.1441	-13.1846		11.281	1.4229	1.3141	2.2995	0.0094	0.0178	0.2116	1.4752	1.657	-10.0996		11.265	-1.6506	0.8447	-0.0921	-1.438	-0.1385	0.0727	2.0462	0.8236	2.966		11.297	0.3941	-3.0808	0.0054	0.1338	-5.506
11.328	-0.9083	1.8619	1.6236	-3.9211	-0.0015	-0.1363	1.9193	2.0416	-9.3738		11.312	1.6834	1.3533	1.3766	0.0147	0.3422	-0.1557	1.9193	0.9518	-13.3661		11.344	1.4229	1.3011	2.2605	0.0076	0.0301	0.1561	1.031	0.9518	-11.0977		11.328	-1.7157	0.8316	-0.0921	-1.5361	-0.1735	0.0582	1.9193	0.4389	2.4216		11.359	0.355	-3.159	0.0184	0.111	-5.6445
11.39	-0.8692	1.8749	1.6171	-3.6687	-0.0015	-0.1605	1.1579	3.0033	-8.7386		11.375	1.6443	1.4315	1.3636	0.0076	0.3878	-0.1557	2.4904	1.0159	-13.1846		11.406	1.4229	1.3402	2.228	0.0217	0.0441	0.1488	1.4752	1.2723	-11.0977		11.39	-1.8199	0.8316	-0.0986	-1.6255	-0.1472	0.0558	1.5386	1.08	1.605		11.422	0.368	-3.2503	0.0248	0.1443	-5.8637
11.453	-0.791	1.8619	1.6041	-3.4181	0.0108	-0.1508	0.8407	1.4006	-8.7386		11.437	1.6574	1.5358	1.3506	0.0182	0.4264	-0.1436	3.3152	0.8236	-13.4568		11.469	1.4229	1.3402	2.176	0.0129	0.0213	0.1102	0.9676	1.4006	-10.644		11.453	-1.872	0.8447	-0.0921	-1.7026	-0.2209	0.0582	1.4117	1.5929	1.3328		11.484	0.368	-3.3155	0.0443	0.1759	-6.0461
11.515	-0.765	1.8358	1.5976	-3.2061	0.009	-0.1363	0.9676	1.1441	-8.3757		11.5	1.6574	1.601	1.3701	0.0129	0.5018	-0.1557	3.5056	1.4006	-13.5475		11.531	1.449	1.3402	2.15	-0.0029	0.0336	0.0739	1.3483	1.4006	-11.007		11.515	-1.9632	0.8447	-0.0856	-1.8954	-0.1858	0.0388	1.729	1.2723	0.7884		11.547	0.355	-3.4068	0.0443	0.1794	-6.3337
11.578	-0.6869	1.8227	1.5976	-2.9275	0.0529	-0.1532	0.6503	1.08	-8.1942		11.562	1.6443	1.6532	1.3701	-0.0029	0.5281	-0.1484	2.998	1.4006	-14.0012		11.594	1.4229	1.3402	2.111	0.0287	0.0301	0.0618	1.031	1.2082	-10.644		11.578	-2.0153	0.8838	-0.0921	-1.9777	-0.1841	0.0437	1.3483	1.7852	1.1513		11.609	0.355	-3.485	0.0573	0.1654	-6.4985
11.64	-0.6087	1.8097	1.5911	-2.754	0.0301	-0.1508	0.6503	0.9518	-8.7386		11.625	1.6574	1.7184	1.3506	-0.0081	0.5053	-0.1557	3.3787	1.5288	-13.5475		11.656	1.436	1.3272	2.0785	0.0164	0.0283	0.0135	0.3965	1.3365	-9.5552		11.64	-2.1064	0.8968	-0.0726	-2.0321	-0.2033	0.063	1.9828	1.2723	0.244		11.672	0.368	-3.5372	0.0833	0.2162	-6.7423
11.703	-0.5696	1.7706	1.5911	-2.4736	0.0371	-0.1629	0.5869	0.7595	-7.6498		11.687	1.6443	1.8097	1.3311	0.0129	0.5158	-0.1557	2.2366	1.1441	-13.729		11.719	1.436	1.3272	2.033	0.0041	0.0336	-0.0058	0.6503	1.3365	-9.5552		11.703	-2.1715	0.8838	-0.0661	-2.1109	-0.1911	0.0533	1.2848	0.9518	0.9699		11.734	0.368	-3.6285	0.0898	0.1899	-6.8387
11.765	-0.5045	1.8097	1.5781	-2.3159	0.0371	-0.1508	0.3331	0.6313	-8.285		11.75	1.6443	1.914	1.3246	-0.0029	0.6122	-0.1726	1.6655	0.4389	-12.2773		11.781	1.462	1.3402	2.007	0.0252	0.0371	-0.0083	1.5386	1.3365	-9.9182		11.765	-2.2367	0.9099	-0.0856	-2.2248	-0.1963	0.0582	2.3635	0.8877	0.7884		11.797	0.355	-3.7198	0.1028	0.1951	-6.9948
11.828	-0.4264	1.7836	1.5781	-2.1039	0.0634	-0.1363	0.7772	0.6954	-8.8294		11.812	1.6574	1.9792	1.3181	-0.0029	0.8577	-0.1508	2.6173	0.7595	-12.9124		11.844	1.4229	1.3141	1.9745	0.0304	0.0423	-0.0711	1.5386	1.2082	-9.5552		11.828	-2.3148	0.9229	-0.0726	-2.3194	-0.2244	0.0678	1.9828	0.8877	-0.119		11.859	0.368	-3.772	0.0963	0.2232	-7.1561
11.89	-0.3873	1.7706	1.5651	-1.9129	0.0827	-0.1339	0.9041	0.6954	-8.1942		11.875	1.6183	2.0444	1.2856	0.0094	1.1506	-0.1629	3.2518	0.7595	-12.5495		11.906	1.436	1.3272	1.916	0.0199	0.0353	-0.0783	1.031	1.08	-10.3718		11.89	-2.3929	0.949	-0.0791	-2.4176	-0.1753	0.0606	1.9193	1.2082	-0.7541		11.922	0.355	-3.8763	0.1353	0.2162	-7.3946
11.953	-0.3092	1.7706	1.5586	-1.6974	0.0774	-0.1412	0.9676	0.503	-8.4664		11.937	1.6574	2.1357	1.2856	-0.0011	1.3645	-0.1605	4.3939	1.1441	-12.7309		11.969	1.436	1.3141	1.89	0.0339	0.0318	-0.1025	1.1579	1.3365	-9.4645		11.953	-2.4841	0.9751	-0.0856	-2.5139	-0.2226	0.0582	2.3635	1.1441	-1.2078		11.984	0.355	-3.9284	0.1288	0.2057	-7.7032
12.015	-0.205	1.7445	1.5456	-1.5256	0.0774	-0.1532	0.6503	0.5672	-7.5591		12	1.6443	2.1879	1.2791	0.0287	1.503	-0.1484	4.2035	0.9518	-12.2773		12.031	1.462	1.3402	1.8445	0.0199	0.0388	-0.1218	1.2848	0.8236	-9.4645		12.015	-2.6013	0.962	-0.0726	-2.6699	-0.2384	0.0751	1.729	1.2723	-1.6614		12.047	0.368	-4.0067	0.1353	0.2109	-7.5717
12.078	-0.1659	1.7445	1.5261	-1.3048	0.109	-0.1605	0.1427	0.4389	-7.3776		12.062	1.6574	2.2922	1.2596	0.0199	1.6872	-0.1532	4.0132	1.2723	-12.4587		12.094	1.436	1.3272	1.8055	0.0164	0.0423	-0.1412	0.9676	1.5288	-9.5552		12.078	-2.6534	1.0011	-0.0661	-2.7435	-0.1998	0.0799	2.4904	1.1441	-2.478		12.109	0.355	-4.0328	0.1288	0.2127	-7.4402
12.14	-0.0878	1.7315	1.5131	-1.1541	0.0879	-0.1677	0.3331	1.2723	-8.0128		12.125	1.6443	2.3574	1.2596	-0.0064	1.7661	-0.1557	2.3	1.4647	-10.7348		12.156	1.449	1.3402	1.7601	0.0269	0.0353	-0.1895	0.5869	1.4006	-9.5552		12.14	-2.7185	0.962	-0.0661	-2.8854	-0.2226	0.0606	1.9828	1.2723	-2.478		12.172	0.368	-4.0067	0.1483	0.1689	-6.6072
12.203	-0.0487	1.7054	1.5131	-1.0227	0.0686	-0.1581	1.031	1.08	-7.922		12.187	1.6313	2.4357	1.2206	0.0006	1.9625	-0.1557	2.3635	1.5288	-10.5533		12.219	1.462	1.3272	1.7276	0.0427	0.0511	-0.1919	0.8407	1.1441	-8.8294		12.203	-2.7836	1.0142	-0.0726	-3.0502	-0.2472	0.0703	1.8559	2.4263	-2.2966		12.234	0.3811	-3.9415	0.1353	0.1513	-6.0777
12.265	0.0685	1.7054	1.5261	-0.9333	0.109	-0.1557	0.7138	1.0159	-7.922		12.25	1.5923	2.527	1.2076	0.0076	2.2079	-0.1822	2.5538	1.7211	-10.9162		12.281	1.475	1.2881	1.6821	0.0006	0.0546	-0.1992	1.1579	1.2082	-8.1942		12.265	-2.8357	1.0272	-0.0596	-3.1167	-0.2437	0.0533	1.6655	1.8493	-3.2946		12.297	0.355	-3.8502	0.1353	0.1356	-5.862
12.328	0.0946	1.6663	1.5066	-0.8177	0.0844	-0.1653	0.0793	0.7595	-6.8332		12.312	1.5792	2.6052	1.1947	0.0094	2.4061	-0.1677	3.0614	1.3365	-10.9162		12.344	1.4881	1.3402	1.6301	-0.0081	0.0564	-0.1822	0.6503	1.2082	-8.1035		12.328	-2.9008	1.0142	-0.0661	-3.2517	-0.2489	0.0727	1.8559	1.4006	-3.3854		12.359	0.355	-3.785	0.1353	0.1513	-5.3938
12.39	0.1466	1.6793	1.4936	-0.7073	0.1072	-0.1436	0.8407	0.3748	-7.0147		12.375	1.5662	2.6965	1.1947	0.0287	2.7095	-0.1847	4.2035	1.08	-11.0977		12.406	1.449	1.3272	1.6171	0.0287	0.0686	-0.1895	1.6021	1.4006	-8.7386		12.39	-2.992	1.0272	-0.0596	-3.3621	-0.2367	0.0654	1.6021	1.5288	-3.5668		12.422	0.355	-3.7067	0.1223	0.0883	-4.7836
12.453	0.2248	1.6532	1.4871	-0.5864	0.0914	-0.1557	0.46	1.0159	-6.7425		12.437	1.5402	2.7356	1.1882	0.0006	2.9339	-0.1653	3.3787	1.5288	-10.644		12.469	1.462	1.3272	1.5651	0.0269	0.0599	-0.1967	1.0945	0.7595	-8.1942		12.453	-3.0702	1.0011	-0.0466	-3.4742	-0.2332	0.0533	1.4117	1.4647	-3.839		12.484	0.355	-3.6415	0.1093	0.0795	-4.4416
12.515	0.3029	1.6402	1.4871	-0.4953	0.0704	-0.1484	-0.1111	0.8236	-6.7425		12.5	1.5532	2.7878	1.1817	0.0217	3.1373	-0.1677	3.8863	1.4006	-11.6421		12.531	1.462	1.3272	1.5131	0.0006	0.0616	-0.1943	0.5869	0.503	-9.1923		12.515	-3.1483	1.0403	-0.0661	-3.6424	-0.2647	0.0727	1.9193	1.5929	-5.6537		12.547	0.355	-3.5763	0.1093	0.0637	-4.1348
12.578	0.4071	1.6793	1.4676	-0.3884	0.0757	-0.1508	0.3331	0.2466	-7.7406		12.562	1.5402	2.8791	1.1622	0.0024	3.3495	-0.1557	3.3787	1.9134	-11.3699		12.594	1.462	1.3141	1.4871	0.0234	0.0704	-0.175	1.3483	1.1441	-8.1942		12.578	-3.2004	1.0403	-0.0596	-3.8054	-0.2104	0.0582	1.9193	2.1057	-4.7464		12.609	0.342	-3.4981	0.1028	0.0655	-3.9331
12.64	0.4722	1.6402	1.4611	-0.3025	0.0844	-0.1629	0.6503	0.6954	-6.924		12.625	1.5141	2.9573	1.1557	0.0269	3.4863	-0.1702	3.1249	1.1441	-11.5514		12.656	1.462	1.3272	1.4351	0.0041	0.0581	-0.1919	1.2848	1.08	-7.7406		12.64	-3.3046	1.0533	-0.0596	-3.9491	-0.263	0.0413	0.7772	2.4904	-5.2		12.672	0.355	-3.4329	0.0898	0.0409	-3.6105
12.703	0.5634	1.6271	1.4676	-0.2499	0.0739	-0.1605	1.2848	0.6954	-7.3776		12.687	1.462	3.0486	1.1687	0.0076	3.8317	-0.1677	3.8228	1.2082	-10.7348		12.719	1.449	1.3272	1.3831	0.0234	0.0634	-0.2016	1.031	0.9518	-7.922		12.703	-3.3567	1.0794	-0.0466	-4.0823	-0.263	0.0558	1.6655	1.8493	-5.4722		12.734	0.355	-3.3286	0.0768	0.0444	-3.4491
12.765	0.6546	1.6402	1.4676	-0.1956	0.0932	-0.1605	0.1427	0.1825	-8.6479		12.75	1.462	3.1008	1.1297	-0.0239	4.0877	-0.175	4.5208	0.8877	-10.9162		12.781	1.475	1.3272	1.3506	0.0322	0.0651	-0.2016	1.6655	1.4647	-8.3757		12.765	-3.4088	1.0403	-0.0466	-4.2207	-0.2156	0.0751	1.6655	2.1057	-5.6537		12.797	0.355	-3.2764	0.0703	-0.0011	-2.9862
12.828	0.7327	1.6141	1.4611	-0.136	0.1002	-0.1436	0.7772	0.4389	-8.3757		12.812	1.4229	3.1921	1.1297	-0.0151	4.4156	-0.1605	3.9497	1.2082	-11.7328		12.844	1.462	1.3011	1.3181	0.0182	0.0651	-0.2571	0.9676	0.8877	-8.4664		12.828	-3.4999	1.0533	-0.0466	-4.3346	-0.263	0.0654	1.5386	1.7211	-6.1981		12.859	0.342	-3.1981	0.0573	0.0234	-2.8284
12.89	0.7718	1.6141	1.4416	-0.0467	0.102	-0.1436	0.5869	0.8877	-7.0147		12.875	1.449	3.2573	1.1232	-0.0169	4.698	-0.1774	3.8228	1.7211	-12.5495		12.906	1.449	1.3011	1.2921	0.0269	0.0599	-0.2692	1.031	1.2082	-8.3757		12.89	-3.5781	1.0664	-0.0401	-4.4695	-0.2893	0.0558	0.8407	1.9134	-6.7425		12.922	0.342	-3.1199	0.0443	0.0199	-2.7267
12.953	0.876	1.6271	1.4351	0.0024	0.109	-0.1532	0.7138	0.6313	-9.1016		12.937	1.4229	3.3355	1.0972	-0.0379	4.975	-0.1822	3.6959	1.08	-11.8236		12.969	1.475	1.3141	1.2271	0.0444	0.0704	-0.2716	1.2848	0.9518	-8.9201		12.953	-3.6302	1.0533	-0.0466	-4.6255	-0.2665	0.063	1.5386	1.7211	-6.561		12.984	0.342	-3.0547	0.0248	0.0199	-2.4742
13.015	0.9671	1.588	1.4416	0.0444	0.0914	-0.1436	0.3331	1.1441	-7.6498		13	1.4229	3.3877	1.1037	-0.0046	5.2433	-0.1557	3.8863	0.7595	-12.0051		13.031	1.4881	1.3272	1.1882	0.0041	0.0511	-0.3151	1.2214	1.1441	-9.0108		13.015	-3.6823	1.0533	-0.0401	-4.806	-0.2893	0.0606	1.0945	2.4263	-7.1054		13.047	0.368	-2.9634	0.0184	0.0041	-2.3076
13.078	1.0192	1.588	1.4416	0.1496	0.0844	-0.1484	1.031	-0.2021	-8.6479		13.062	1.436	3.4659	1.0907	-0.0221	5.4678	-0.1822	4.0766	0.6954	-12.5495		13.094	1.462	1.3141	1.1492	0.0409	0.0599	-0.3006	1.6655	1.3365	-7.922		13.078	-3.7474	1.0664	-0.0336	-4.9146	-0.2437	0.0799	1.6655	2.3622	-7.7406		13.109	0.355	-2.9112	0.0054	-0.0134	-2.0481
13.14	1.1104	1.575	1.4286	0.1776	0.0914	-0.1412	0.46	-0.138	-8.4664		13.125	1.4229	3.5312	1.0712	-0.0379	5.8658	-0.1822	3.8863	1.2723	-11.6421		13.156	1.462	1.3402	1.1167	0.0339	0.0634	-0.3466	1.6655	1.4647	-8.8294		13.14	-3.8125	1.0403	-0.0271	-5.0899	-0.2542	0.0582	1.0945	2.5545	-8.4664		13.172	0.329	-2.8069	-0.0011	-0.0116	-1.8745
13.203	1.1885	1.575	1.4221	0.2214	0.0827	-0.1291	0.2696	-0.715	-8.7386		13.187	1.4229	3.5703	1.0647	-0.0397	6.1657	-0.2016	4.3304	1.08	-12.4587		13.219	1.4881	1.3011	1.0842	0.0287	0.0546	-0.3659	1.8559	1.4006	-8.285		13.203	-3.9037	1.0794	-0.0336	-5.2774	-0.298	0.0678	0.6503	2.6186	-8.7386		13.234	0.355	-2.7547	-0.0141	-0.0064	-1.7184
13.265	1.2667	1.575	1.4221	0.1969	0.0862	-0.1508	0.7138	0.1184	-9.4645		13.25	1.3969	3.6746	1.0452	-0.0134	6.469	-0.1822	4.3939	1.2723	-13.0031		13.281	1.5141	1.3141	1.0322	0.0182	0.0511	-0.3828	0.7772	0.8236	-8.7386		13.265	-3.9818	1.0403	-0.0401	-5.3439	-0.2419	0.063	1.031	2.234	-9.0108		13.297	0.342	-2.6895	-0.0141	-0.0169	-1.6868
13.328	1.3709	1.5619	1.4156	0.1408	0.0651	-0.1436	0.0793	0.8877	-9.1016		13.312	1.3969	3.7398	1.0452	-0.0134	6.7145	-0.1895	4.3939	1.4006	-11.2792		13.344	1.4881	1.3272	0.9932	0.0322	0.0476	-0.4311	1.031	1.3365	-8.7386		13.328	-4.0469	1.0403	-0.0206	-5.4684	-0.3033	0.0485	0.5869	2.1699	-8.4664		13.359	0.355	-2.5722	-0.0206	-0.0151	-1.5308
13.39	1.436	1.588	1.4026	0.1881	0.0599	-0.1315	1.3483	1.5288	-9.0108		13.375	1.3969	3.8441	1.0192	-0.0554	7.181	-0.1847	6.7415	1.2082	-12.6402		13.406	1.475	1.3141	0.9542	0.0252	0.0581	-0.436	1.4752	1.4006	-8.7386		13.39	-4.1251	1.0794	-0.0206	-5.6611	-0.2963	0.0678	0.7772	3.1315	-9.283		13.422	0.342	-2.507	-0.0401	-0.0274	-1.4098
13.453	1.5402	1.5619	1.3961	0.2284	0.0932	-0.1315	1.0945	1.1441	-8.285		13.437	1.3839	3.8963	1.0192	-0.0572	7.5089	-0.1943	5.6628	1.657	-11.9143		13.469	1.4881	1.3272	0.9087	0.0234	0.0634	-0.4674	1.3483	1.2723	-9.1016		13.453	-4.2032	1.0664	-0.0336	-5.8363	-0.2367	0.0606	0.7138	2.8109	-9.1016		13.484	0.355	-2.4678	-0.0466	-0.0362	-1.2221
13.515	1.5923	1.5619	1.3766	0.4054	0.0844	-0.1267	0.7772	0.9518	-8.3757		13.5	1.3578	3.9746	0.9997	-0.0607	7.8736	-0.1847	5.2821	1.2723	-13.0939		13.531	1.4881	1.3272	0.8697	0.0409	0.0529	-0.4964	1.1579	1.5929	-8.5572		13.515	-4.2292	1.0664	-0.0206	-5.9397	-0.2735	0.0678	0.8407	2.4263	-9.8274		13.547	0.342	-2.3765	-0.0726	-0.0467	-1.0819
13.578	1.6834	1.575	1.3571	0.5158	0.0441	-0.1508	1.9193	0.0543	-7.5591		13.562	1.3188	4.0137	0.9997	-0.0607	7.6772	-0.1871	4.267	1.1441	-13.2753		13.594	1.5011	1.3141	0.8437	0.0059	0.0529	-0.5302	1.6655	1.5929	-8.6479		13.578	-4.3204	1.0403	-0.0076	-6.1395	-0.2875	0.0654	1.031	3.3879	-9.7367		13.609	0.329	-2.2852	-0.0726	-0.0011	-0.9977
13.64	1.7225	1.575	1.3506	0.5999	0.0862	-0.1363	0.7772	-0.715	-7.3776		13.625	1.3318	3.9876	0.9867	-0.087	6.9881	-0.1919	-0.3014	1.657	-12.7309		13.656	1.5011	1.3272	0.7917	0.0112	0.0301	-0.5471	1.1579	1.3365	-9.4645		13.64	-4.3725	1.0664	-0.0076	-6.2692	-0.263	0.0606	0.5869	2.5545	-8.8294		13.672	0.342	-2.194	-0.0661	-0.0467	-0.9591
13.703	1.8006	1.5358	1.3311	0.663	0.0476	-0.1387	1.4752	-0.9073	-6.3796		13.687	1.3448	3.9746	0.9867	-0.0432	6.7549	-0.1847	3.1249	1.1441	-12.2773		13.719	1.4881	1.3272	0.7657	0.0252	0.0406	-0.6003	1.0945	1.0159	-8.4664		13.703	-4.4637	1.0403	-0.0076	-6.4286	-0.2717	0.0703	0.3965	2.4904	-9.9182		13.734	0.355	-2.1288	-0.0661	-0.0467	-0.8644
13.765	1.8918	1.5619	1.3116	0.7314	0.0704	-0.1218	1.2214	0.2466	-6.8332		13.75	1.3578	3.9224	1.0257	-0.0607	5.8535	-0.204	1.6655	0.5672	-10.7348		13.781	1.5141	1.3272	0.7202	0.0112	0.0371	-0.6148	1.2214	1.1441	-8.3757		13.765	-4.5158	1.0533	0.0054	-6.5758	-0.2787	0.0606	0.2062	3.3238	-8.9201		13.797	0.355	-2.0505	-0.0726	-0.0397	-0.6786
13.828	1.9569	1.588	1.3181	0.7804	0.1125	-0.1242	0.8407	1.0159	-6.2888		13.812	1.3188	3.8311	1.0387	-0.1168	5.2959	-0.1847	1.5386	0.6954	-11.2792		13.844	1.5141	1.3402	0.6682	0.0076	0.0371	-0.6317	1.9193	1.08	-7.922		13.828	-4.5809	1.0533	-0.0011	-6.7651	-0.2717	0.0848	-0.0476	3.0674	-9.0108		13.859	0.368	-1.9723	-0.0986	-0.0362	-0.5733
13.89	2.0611	1.5489	1.2986	0.8733	0.0897	-0.1508	0.3331	0.6313	-5.2908		13.875	1.3448	3.7789	1.0387	-0.0484	4.8172	-0.175	3.3787	1.1441	-10.1904		13.906	1.5271	1.3141	0.6292	0.0374	0.0248	-0.6752	1.6021	0.8877	-8.4664		13.89	-4.659	1.0533	-0.0011	-6.9526	-0.3296	0.0848	0.5869	3.1956	-10.0996		13.922	0.355	-1.894	-0.0856	-0.0502	-0.5207
13.953	2.1132	1.5358	1.2921	1.003	0.0616	-0.1605	0.9041	-0.0739	-4.9278		13.937	1.3448	3.7007	1.0452	-0.0379	4.3928	-0.1895	1.7924	0.4389	-10.7348		13.969	1.5271	1.3141	0.5838	0.0217	0.0195	-0.7187	1.3483	1.4006	-7.6498		13.953	-4.7241	1.0533	0.0184	-7.1594	-0.3086	0.0775	0.0158	3.2597	-9.5552		13.984	0.342	-1.8027	-0.0791	-0.0484	-0.4734
14.015	2.1783	1.5619	1.2856	1.1432	0.0967	-0.1436	0.9676	-0.2663	-5.563		14	1.3578	3.6094	1.0712	-0.0221	3.9702	-0.1871	2.2366	1.1441	-10.644		14.031	1.5532	1.3011	0.5448	0.0532	0.0055	-0.7574	0.9676	1.0159	-8.6479		14.015	-4.8153	1.0533	0.0119	-7.3083	-0.3103	0.0582	-0.1745	3.3238	-9.9182		14.047	0.355	-1.7114	-0.0921	-0.0414	-0.4769
14.078	2.2695	1.575	1.2726	1.3061	0.0704	-0.1532	0.3965	-0.8432	-5.4722		14.062	1.3448	3.5572	1.0647	0.0024	3.5704	-0.1919	0.5234	0.6954	-10.4626		14.094	1.5402	1.3402	0.5058	0.0392	0.0055	-0.8033	0.7772	1.3365	-8.1942		14.078	-4.8804	1.0403	0.0119	-7.4467	-0.3156	0.0872	0.5869	3.7084	-10.2811		14.109	0.368	-1.6723	-0.0986	-0.0572	-0.3278
14.14	2.3085	1.5619	1.2531	1.3727	0.0634	-0.1532	0.5234	-0.8432	-4.2927		14.125	1.3578	3.492	1.0842	0.0024	3.2653	-0.1798	1.2214	0.8877	-9.5552		14.156	1.5402	1.3011	0.4538	0.0147	0.0195	-0.8033	1.5386	1.2082	-7.6498		14.14	-4.9195	1.0664	0.0119	-7.6553	-0.2963	0.0509	0.3965	3.3879	-10.644		14.172	0.355	-1.568	-0.1051	-0.0572	-0.2016
14.203	2.3997	1.5619	1.2596	1.4673	0.0879	-0.1532	1.4117	0.0543	-4.8371		14.187	1.3709	3.4659	1.0842	-0.0256	3.0795	-0.1774	0.7138	1.0159	-10.4626		14.219	1.5402	1.3011	0.4148	0.0409	0.0108	-0.8202	2.2366	1.0159	-8.3757		14.203	-5.0107	1.0533	0.0313	-7.6728	-0.3208	0.0823	0.5234	3.1315	-9.5552		14.234	0.368	-1.4897	-0.1181	-0.0624	-0.1648
14.265	2.4909	1.5489	1.2596	1.5707	0.0721	-0.1557	1.1579	0.1825	-4.202		14.25	1.3448	3.3747	1.0712	0.0182	2.8603	-0.1871	0.5869	0.3748	-9.7367		14.281	1.5532	1.3141	0.3758	0.048	-0.0103	-0.8854	1.2848	1.2082	-7.7406		14.265	-5.0627	1.0272	0.0313	-7.4362	-0.3226	0.0823	0.3331	0.7595	-9.7367		14.297	0.355	-1.3984	-0.1311	-0.073	-0.1578
14.328	2.543	1.5228	1.2336	1.6881	0.1125	-0.1508	1.4752	0.1184	-4.5649		14.312	1.3448	3.2964	1.0972	-0.0239	2.6113	-0.1726	0.46	1.0159	-9.5552		14.344	1.5402	1.3272	0.3498	0.0112	-0.0015	-0.9241	1.031	1.3365	-6.561		14.328	-5.0237	1.0142	0.0313	-6.9859	-0.3349	0.0558	0.5234	0.4389	-8.3757		14.359	0.355	-1.3332	-0.1246	-0.0519	-0.1367
14.39	2.6472	1.5489	1.2206	1.9002	0.0827	-0.1532	0.5234	-0.715	-5.0186		14.375	1.3578	3.2051	1.0972	-0.0344	2.3938	-0.1702	1.3483	0.3748	-9.7367		14.406	1.5402	1.3272	0.2978	0.0322	-0.019	-0.9676	2.2366	0.3748	-7.4684		14.39	-5.0107	1.0142	0.0313	-6.8282	-0.2893	0.0703	1.6021	1.7852	-5.8352		14.422	0.355	-1.2419	-0.1376	-0.0414	-0.1087
14.453	2.7253	1.5489	1.2271	2.0789	0.0616	-0.1267	1.729	-0.9073	-4.2927		14.437	1.3839	3.1138	1.0972	-0.0309	2.1624	-0.175	0.5234	0.6954	-9.1923		14.469	1.5662	1.3011	0.2393	0.0112	-0.026	-0.9966	2.4904	1.0159	-6.924		14.453	-4.9325	1.0142	0.0248	-6.3743	-0.2945	0.0727	0.9676	2.4263	-5.563		14.484	0.368	-1.1767	-0.1506	-0.0502	-0.0788
14.515	2.7904	1.5619	1.2012	2.2296	0.0792	-0.1387	1.3483	-0.6509	-3.3854		14.5	1.3709	3.0617	1.1167	-0.0064	1.987	-0.1653	1.031	0.5672	-10.3718		14.531	1.5532	1.3011	0.1938	0.0217	-0.0225	-1.0401	2.4269	1.08	-6.6518		14.515	-4.8934	1.0403	0.0248	-6.2744	-0.3103	0.0485	1.0945	2.6827	-4.3834		14.547	0.355	-1.0594	-0.1571	-0.0239	-0.0245
14.578	2.8555	1.5358	1.1947	2.4206	0.0669	-0.146	0.9041	-0.3304	-4.6556		14.562	1.3839	2.9965	1.1232	-0.0379	1.7976	-0.1629	0.9676	0.7595	-10.0996		14.594	1.5923	1.3272	0.1743	0.0374	-0.0348	-1.1029	2.0462	0.8236	-6.6518		14.578	-4.8283	1.0142	0.0313	-5.8819	-0.2717	0.063	0.6503	1.8493	-2.7502		14.609	0.368	-0.9942	-0.1506	-0.0467	-0.0333
14.64	2.9727	1.5228	1.1947	2.5503	0.116	-0.1508	0.5234	-0.4586	-4.1112		14.625	1.462	2.8791	1.1167	-0.0151	1.6942	-0.1581	0.5869	1.0159	-10.2811		14.656	1.5662	1.3272	0.1353	0.0006	-0.0436	-1.1488	1.7924	1.4647	-6.6518		14.64	-4.7632	1.0403	0.0248	-5.4526	-0.3015	0.0799	1.9828	-0.6509	-2.6595		14.672	0.355	-0.8898	-0.1506	-0.0695	0.0527
14.703	3.0248	1.5489	1.1817	2.7343	0.0967	-0.1508	-0.0476	-0.5227	-4.202		14.687	1.4229	2.8008	1.1232	-0.0239	1.5276	-0.1895	0.2696	0.4389	-10.3718		14.719	1.6183	1.3141	0.0638	0.0199	-0.0313	-1.1875	1.9193	1.4647	-6.1981		14.703	-4.7241	1.0272	0.0313	-5.3457	-0.2787	0.0678	0.6503	0.4389	-1.2985		14.734	0.355	-0.8507	-0.1506	-0.0484	0.1193
14.765	3.103	1.5358	1.1752	2.913	0.0686	-0.146	0.5869	-0.2663	-2.0244		14.75	1.449	2.7748	1.1362	0.0287	1.3382	-0.1581	0.6503	0.5672	-10.7348		14.781	1.6183	1.3272	0.0313	-0.0011	-0.0383	-1.2479	1.4752	0.6313	-6.2888		14.765	-4.633	1.0403	0.0313	-5.0478	-0.2858	0.0678	1.8559	0.2466	0.1533		14.797	0.355	-0.7594	-0.1571	-0.0134	0.0895
14.828	3.1811	1.5228	1.1557	3.1794	0.0686	-0.146	0.2062	-0.2663	-3.0224		14.812	1.4881	2.6965	1.1362	-0.0169	1.0541	-0.1726	-0.3648	0.5672	-9.7367		14.844	1.5792	1.3272	-0.0011	0.0234	-0.0418	-1.3011	2.1097	0.503	-6.2888		14.828	-4.5809	1.0272	0.0313	-4.8095	-0.3033	0.063	1.0945	-0.0098	0.1533		14.859	0.3811	-0.6942	-0.1571	-0.0064	0.0281
14.89	3.2202	1.5098	1.1492	3.3966	0.0862	-0.1774	0.2062	-0.3945	-4.0205		14.875	1.4881	2.5531	1.1492	-0.0432	0.9401	-0.1629	-0.7455	0.4389	-11.0977		14.906	1.6053	1.3141	-0.0466	0.0252	-0.0331	-1.3325	2.3635	0.7595	-5.3815		14.89	-4.5027	1.0403	0.0184	-4.5151	-0.2682	0.0654	1.729	-0.6509	0.6069		14.922	0.355	-0.5899	-0.1506	-0.0291	0.0474
14.953	3.2983	1.5228	1.1232	3.5999	0.0792	-0.1532	1.729	-0.0098	-3.0224		14.937	1.475	2.527	1.1492	-0.0397	0.7367	-0.1581	-0.1745	0.1184	-10.4626		14.969	1.6183	1.3402	-0.0726	0.0322	-0.0225	-1.4001	2.3	0.8236	-6.2888		14.953	-4.4767	1.0272	0.0184	-4.3031	-0.2454	0.0775	1.6021	-0.7791	0.9699		14.984	0.355	-0.4856	-0.1636	-0.0607	-0.0227
15.015	3.3634	1.5489	1.1102	3.7699	0.1195	-0.1387	2.0462	-0.3304	-3.5668		15	1.462	2.4487	1.1492	-0.0291	0.6631	-0.1629	0.3331	0.1184	-11.7328		15.031	1.6183	1.3272	-0.1246	0.0252	-0.026	-1.4509	2.0462	0.6954	-6.1074		15.015	-4.3855	1.0403	0.0119	-4.0507	-0.2524	0.0727	1.8559	-1.6766	1.0606		15.047	0.355	-0.4203	-0.1506	-0.0502	0.0229
15.078	3.4286	1.5489	1.1102	3.9907	0.116	-0.1339	0.9041	-1.0997	-3.0224		15.062	1.4881	2.3705	1.1687	-0.0379	0.4825	-0.1412	0.46	0.3748	-10.7348		15.094	1.6183	1.3141	-0.1441	0.0357	-0.0225	-1.492	1.9828	0.6313	-6.2888		15.078	-4.3334	1.0272	0.0054	-3.8615	-0.2384	0.063	1.729	-1.292	2.0587		15.109	0.355	-0.3291	-0.1571	-0.0519	0.0281
15.14	3.4937	1.5228	1.0972	4.2045	0.13	-0.1387	1.6021	-0.9073	-2.0244		15.125	1.5141	2.3183	1.1752	-0.0484	0.3843	-0.1653	-0.4917	0.1825	-10.8255		15.156	1.6053	1.3141	-0.2026	0.0147	-0.0401	-1.5765	1.031	0.8236	-5.9259		15.14	-4.2944	1.0272	0.0054	-3.723	-0.2577	0.0678	0.7138	-0.2663	2.2401		15.172	0.355	-0.2769	-0.1571	-0.0344	0.0702
15.203	3.5588	1.5358	1.0907	4.4533	0.1511	-0.1412	1.031	-0.5868	-2.1151		15.187	1.5271	2.214	1.1817	-0.0414	0.251	-0.175	-0.238	0.4389	-11.007		15.219	1.6053	1.3141	-0.2481	0.0234	-0.0383	-1.6442	1.9828	0.503	-5.9259		15.203	-4.2162	1.0142	0.0054	-3.4847	-0.2472	0.0678	0.8407	-1.0355	3.1475		15.234	0.355	-0.1726	-0.1636	-0.0186	0.114
15.265	3.65	1.5358	1.0842	4.7196	0.1476	-0.146	1.1579	-0.7791	-2.2966		15.25	1.5402	2.1227	1.2012	-0.0397	0.1125	-0.1484	0.0793	0.2466	-11.1884		15.281	1.6183	1.3402	-0.2871	0.0252	-0.026	-1.7046	1.4117	0.4389	-6.1981		15.265	-4.1511	1.0403	0.0054	-3.3025	-0.2086	0.0703	1.7924	-1.4843	4.0548		15.297	0.342	-0.0943	-0.1636	-0.0414	0.1333
15.328	3.7281	1.4967	1.0647	5.0403	0.1353	-0.1629	0.9676	-0.7791	-2.5688		15.312	1.5532	2.0575	1.2012	-0.0046	0.0564	-0.1508	0.5234	0.4389	-11.8236		15.344	1.6313	1.3272	-0.3261	-0.0011	-0.0524	-1.7384	1.729	0.7595	-6.0166		15.328	-4.073	1.0272	-0.0206	-3.122	-0.2489	0.0533	1.2848	-0.4586	4.2363		15.359	0.368	-0.0161	-0.1636	-0.0484	0.1053
15.39	3.7932	1.5358	1.0517	5.2191	0.1703	-0.1291	1.1579	-0.8432	-2.0244		15.375	1.6053	2.0053	1.1947	0.0287	-0.0681	-0.1629	-0.3648	-0.0739	-12.1865		15.406	1.6574	1.3272	-0.3651	0.0199	-0.0278	-1.8061	1.2214	0.503	-6.1074		15.39	-3.9818	1.0272	-0.0011	-2.9187	-0.1683	0.0799	1.9828	-1.292	5.2343		15.422	0.368	0.0752	-0.1701	-0.0291	0.1035
15.453	3.8583	1.5228	1.0517	5.4889	0.1493	-0.1629	0.9041	-0.8432	-1.9336		15.437	1.6053	1.901	1.2076	0.0217	-0.1909	-0.1557	-0.5552	1.2723	-12.2773		15.469	1.6443	1.3272	-0.3911	0.0339	-0.0278	-1.8399	1.3483	1.0159	-6.0166		15.453	-3.9427	1.0142	-0.0011	-2.7365	-0.1613	0.0606	0.9041	-0.4586	5.5065		15.484	0.355	0.1665	-0.1701	-0.073	0.1228
15.515	3.9365	1.5228	1.0517	5.8587	0.1721	-0.1677	1.0945	-0.6509	-2.2058		15.5	1.6313	1.8097	1.2012	0.0199	-0.2768	-0.1653	-1.1897	1.0159	-12.0958		15.531	1.6443	1.3533	-0.4431	0.0182	-0.0015	-1.8834	1.6021	0.8877	-5.4722		15.515	-3.8646	1.0403	-0.0206	-2.5595	-0.2332	0.0558	0.7772	-0.8432	4.8714		15.547	0.355	0.2578	-0.1571	-0.0256	0.1702
15.578	4.0146	1.5228	1.0322	6.146	0.1896	-0.1629	0.5869	-0.7791	-1.9336		15.562	1.6053	1.7575	1.2141	0.0217	-0.3066	-0.1532	-0.6186	0.9518	-13.0031		15.594	1.6574	1.3402	-0.4886	0.0304	-0.0243	-1.9607	1.6655	0.8236	-5.8352		15.578	-3.7734	1.0011	-0.0206	-2.379	-0.1718	0.0654	1.5386	-1.6125	4.5085		15.609	0.368	0.2969	-0.1636	-0.0379	0.2561
15.64	4.0667	1.5098	1.0387	6.3441	0.1633	-0.146	1.8559	-0.7791	-1.8429		15.625	1.6183	1.6793	1.2012	0.0076	-0.2645	-0.1605	-0.5552	1.0159	-12.4587		15.656	1.6704	1.3402	-0.5211	0.0374	-0.0383	-2.0477	1.6021	0.7595	-6.561		15.64	-3.6953	1.0403	-0.0076	-2.2634	-0.1928	0.0509	0.9041	-0.9714	5.2343		15.672	0.3811	0.4013	-0.1636	-0.0011	0.2824
15.703	4.1449	1.4967	1.0257	6.6262	0.2002	-0.1315	1.031	-0.3304	-2.2058		15.687	1.6313	1.601	1.2141	0.0234	-0.1435	-0.1629	-1.2531	1.4647	-11.4606		15.719	1.6574	1.3533	-0.5666	0.0287	-0.0225	-2.1106	0.9041	0.4389	-5.6537		15.703	-3.6302	1.0403	-0.0206	-2.1302	-0.1963	0.0727	1.9828	-1.5484	5.2343		15.734	0.355	0.4925	-0.1636	-0.0204	0.2666
15.765	4.223	1.5098	1.0127	7.0012	0.2037	-0.1605	0.6503	-0.715	-2.841		15.75	1.6183	1.5228	1.2401	0.0182	-0.1593	-0.1774	-0.9359	0.8877	-10.0089		15.781	1.6574	1.3533	-0.612	0.0532	-0.0296	-2.2217	1.4117	0.9518	-5.8352		15.765	-3.552	1.0272	-0.0206	-2.0005	-0.1437	0.0775	1.6021	-0.9073	4.9621		15.797	0.342	0.5577	-0.1766	-0.0362	0.2719
15.828	4.2621	1.4967	1.0062	7.2518	0.1879	-0.1677	1.031	-1.0997	-1.8429		15.812	1.6183	1.3793	1.2336	0.0199	-0.1926	-0.1557	0.5234	1.2082	-7.7406		15.844	1.6574	1.3533	-0.638	0.0532	-0.026	-2.2821	1.5386	0.3107	-5.6537		15.828	-3.4999	1.0403	-0.0206	-1.8708	-0.1648	0.0654	1.4752	-1.1638	5.1436		15.859	0.355	0.649	-0.1636	-0.0624	0.2736
15.89	4.3272	1.4967	0.9997	7.5584	0.2142	-0.146	1.4117	-0.715	-2.2058		15.875	1.6313	1.3272	1.2466	0.0164	-0.3084	-0.1508	-0.1111	0.8236	-6.1981		15.906	1.6574	1.3663	-0.677	0.0094	-0.0453	-2.3836	1.2848	0.8236	-6.1074		15.89	-3.4348	1.0142	-0.0401	-1.7324	-0.1455	0.0533	1.6655	-1.3561	4.9621		15.922	0.329	0.7273	-0.1701	-0.0344	0.3718
15.953	4.3793	1.4446	0.9867	7.7021	0.2037	-0.1436	1.2848	-0.4586	-2.478		15.937	1.6313	1.275	1.2531	0.0006	-0.4048	-0.1605	-0.4283	0.503	-4.7464		15.969	1.6964	1.3272	-0.729	0.0392	-0.0506	-2.4658	1.3483	0.8877	-5.6537		15.953	-3.3827	1.0011	-0.0401	-1.5694	-0.1192	0.0654	2.0462	-1.6125	5.4158		15.984	0.368	0.8055	-0.1831	-0.0221	0.4051
16.015	4.4314	1.4706	0.9932	7.4603	0.2037	-0.1653	1.9828	0.7595	-2.478		16	1.6183	1.1837	1.2466	0.0182	-0.5205	-0.1677	-1.3166	1.0159	-4.8371		16.031	1.6704	1.3533	-0.7485	0.0392	-0.026	-2.5286	1.4752	0.503	-5.4722		16.015	-3.2785	1.0142	-0.0336	-1.5151	-0.1595	0.0413	1.4117	-1.7407	5.2343		16.047	0.342	0.8968	-0.1766	-0.0484	0.5051
16.078	4.4183	1.4967	1.0062	6.8329	0.1651	-0.1484	1.8559	0.8877	-2.1151		16.062	1.6183	1.1185	1.2531	0.0059	-0.6205	-0.1677	-1.3166	1.657	-4.1112		16.094	1.6574	1.3533	-0.8135	0.0147	-0.026	-2.5697	2.2366	0.7595	-6.0166		16.078	-3.2004	1.0142	-0.0401	-1.3557	-0.1016	0.0703	1.4752	-1.6766	5.9602		16.109	0.355	0.962	-0.1831	-0.0379	0.5507
16.14	4.3793	1.4967	0.9997	6.5841	0.1476	-0.1677	0.7772	0.3107	-2.478		16.125	1.6183	1.0142	1.2856	-0.0099	-0.5942	-0.1532	-0.809	1.1441	-2.2966		16.156	1.6704	1.3663	-0.8525	0.0269	-0.0138	-2.6905	0.9676	0.6313	-5.6537		16.14	-3.1483	1.0272	-0.0271	-1.2645	-0.0771	0.0727	2.1097	-1.4202	6.1417		16.172	0.368	1.0664	-0.1766	-0.0327	0.6296
16.203	4.3011	1.4837	0.9932	6.111	0.137	-0.1581	1.1579	-1.0997	-2.5688		16.187	1.5923	0.9881	1.3051	0.0076	-0.6713	-0.1508	-0.1111	0.5672	-2.5688		16.219	1.6964	1.3663	-0.885	0.0339	-0.0033	-2.7509	1.729	1.0159	-6.4703		16.203	-3.0702	1.0011	-0.0401	-1.1857	-0.1244	0.063	1.729	-1.6766	5.9602		16.234	0.355	1.1316	-0.1896	-0.0204	0.6068
16.265	4.223	1.4837	1.0062	5.5678	0.137	-0.1677	1.6021	-0.3945	-1.3892		16.25	1.6053	0.8838	1.3116	-0.0256	-0.8099	-0.1605	-0.6186	0.8236	-2.2966		16.281	1.6834	1.3663	-0.9175	0.0409	-0.0348	-2.8838	1.0945	0.6313	-6.0166		16.265	-2.979	1.0403	-0.0466	-1.1051	-0.0929	0.0582	1.4117	-1.9972	6.3231		16.297	0.342	1.1837	-0.1896	-0.0362	0.6506
16.328	4.1839	1.4967	0.9932	5.1665	0.0967	-0.1822	1.0945	0.1184	-2.3873		16.312	1.6183	0.8186	1.3181	-0.0239	-1.0396	-0.146	0.1427	0.8236	-1.5707		16.344	1.7095	1.3924	-0.976	0.0041	-0.0331	-2.9563	1.4752	1.0159	-5.4722		16.328	-2.9008	1.0142	-0.0401	-0.9842	-0.0771	0.0751	1.4117	-1.3561	6.2324		16.359	0.355	1.3011	-0.1701	-0.0169	0.6874
16.39	4.1188	1.4967	0.9997	4.83	0.0932	-0.1653	1.7924	1.4647	-1.9336		16.375	1.6183	0.7534	1.3116	-0.0151	-1.3289	-0.1508	-1.1897	1.2723	-1.117		16.406	1.6964	1.3793	-1.0085	0.0304	-0.0208	-3.0747	1.4117	1.2082	-6.3796		16.39	-2.8488	1.0403	-0.0466	-0.9176	-0.0876	0.063	1.6021	-2.0613	6.5046		16.422	0.342	1.3924	-0.1701	-0.0624	0.7225
16.453	4.0537	1.5098	1.0127	4.4165	0.0862	-0.1532	1.5386	1.8493	-2.5688		16.437	1.6313	0.6621	1.3311	-0.0204	-1.513	-0.1557	-2.1414	1.3365	-1.2985		16.469	1.7095	1.3663	-1.0475	0.0322	-0.0155	-3.1762	1.6021	0.7595	-4.8371		16.453	-2.7836	1.0272	-0.0596	-0.8562	-0.0543	0.0437	1.4752	-1.5484	6.4139		16.484	0.355	1.4706	-0.1831	-0.0432	0.7839
16.515	3.9886	1.4837	1.0127	4.1133	0.0564	-0.1629	0.9041	-0.0739	-3.2039		16.5	1.6053	0.5577	1.3311	-0.0204	-1.727	-0.1605	-2.5856	1.1441	-1.3892		16.531	1.6834	1.3924	-1.0865	0.0672	-0.0085	-3.2656	2.4269	0.6954	-6.0166		16.515	-2.6925	1.0403	-0.0596	-0.7686	-0.0824	0.0678	1.4117	-1.7407	5.8695		16.547	0.342	1.5228	-0.1961	-0.0362	0.7979
16.578	3.9365	1.4837	1.0257	3.8996	0.0704	-0.1871	2.0462	-0.4586	-2.841		16.562	1.6313	0.4925	1.3376	-0.0309	-1.8041	-0.1605	-0.8724	0.6954	-0.3912		16.594	1.6964	1.3663	-1.1385	0.0444	-0.0138	-3.3309	1.0945	0.2466	-6.1981		16.578	-2.6143	1.0011	-0.0596	-0.7073	-0.0736	0.0654	1.1579	-2.1254	5.688		16.609	0.342	1.601	-0.1831	-0.0554	0.8628
16.64	3.8453	1.4837	1.0322	3.5771	0.0669	-0.1726	1.3483	-0.0098	-3.3854		16.625	1.6053	0.4143	1.3636	-0.0081	-1.9251	-0.1605	-0.4283	0.3748	-1.8429		16.656	1.6964	1.3924	-1.158	0.0497	-0.0225	-3.4686	1.729	0.7595	-6.0166		16.64	-2.5232	1.0011	-0.0531	-0.6179	-0.0262	0.0751	1.6655	-1.869	5.5973		16.672	0.329	1.6663	-0.1896	-0.0151	0.8961
16.703	3.8062	1.5098	1.0257	3.2267	0.0669	-0.1508	2.5538	0.6954	-3.2039		16.687	1.6443	0.31	1.3506	-0.0169	-2.1092	-0.175	-0.238	0.8236	-1.0263		16.719	1.7095	1.3663	-1.2099	0.0339	-0.0348	-3.5435	1.8559	0.8877	-5.563		16.703	-2.4711	1.0142	-0.0531	-0.5934	-0.0473	0.0558	0.9676	-0.5227	6.2324		16.734	0.342	1.7575	-0.1896	-0.0397	0.9242
16.765	3.7151	1.4837	1.0322	3.0094	0.0774	-0.1774	1.4752	1.5288	-4.1112		16.75	1.6183	0.2708	1.3961	-0.0221	-2.4301	-0.1436	-1.1897	1.4006	-1.5707		16.781	1.7355	1.3663	-1.2554	0.0567	-0.0366	-3.6378	1.0945	0.7595	-6.1981		16.765	-2.3929	0.9881	-0.0466	-0.5286	-0.0631	0.0558	1.2848	-1.4843	5.7787		16.797	0.355	1.8619	-0.1961	-0.0397	0.8961
16.828	3.6369	1.4967	1.0582	2.6887	0.0721	-0.1702	1.4752	1.7852	-4.9278		16.812	1.6443	0.2187	1.3896	0.0076	-2.6844	-0.1532	-1.1262	1.5929	-2.2058		16.844	1.7225	1.3533	-1.2879	0.0567	-0.0401	-3.7634	2.2366	-0.0098	-6.8332		16.828	-2.3148	0.962	-0.0596	-0.4444	-0.007	0.0823	1.6021	-2.0613	5.9602		16.859	0.329	1.9271	-0.1896	-0.0572	0.9347
16.89	3.5588	1.4837	1.0647	2.4767	0.0599	-0.1581	2.1097	0.3748	-3.2946		16.875	1.6313	0.1274	1.3831	0.0252	-2.9509	-0.146	-1.3166	1.2723	-2.3873		16.906	1.7225	1.3663	-1.3399	0.0707	-0.0366	-3.8649	2.1731	0.5672	-6.3796		16.89	-2.2236	0.962	-0.0596	-0.3936	-0.0297	0.0582	1.2848	-1.9972	5.688		16.922	0.329	2.0053	-0.2026	-0.0537	0.9943
16.953	3.5067	1.4837	1.0712	2.3295	0.0564	-0.1726	1.4117	-0.2021	-4.2927		16.937	1.6313	0.0491	1.4221	-0.0256	-3.1877	-0.1436	-1.1262	1.2082	-1.7522		16.969	1.6964	1.3663	-1.3724	0.0409	-0.0488	-3.9688	2.1731	0.6954	-6.924		16.953	-2.1455	0.949	-0.0856	-0.327	-0.0122	0.0654	1.729	-1.9331	6.1417		16.984	0.329	2.0966	-0.2156	-0.0502	1.1451
17.015	3.4155	1.5098	1.0712	2.1683	0.0458	-0.1653	0.9041	0.3107	-4.6556		17	1.6053	-0.0161	1.4351	-0.0099	-3.484	-0.146	-1.8242	1.1441	-1.9336		17.031	1.6964	1.3924	-1.4179	0.0357	-0.0611	-4.0969	2.3635	0.6313	-6.7425		17.015	-2.0673	0.949	-0.0921	-0.2745	-0.0473	0.0485	0.9041	-1.6125	6.5953		17.047	0.316	2.1749	-0.2221	-0.0589	1.1925
17.078	3.3765	1.4837	1.0777	1.8704	0.0353	-0.1847	1.6655	1.3365	-4.202		17.062	1.6313	-0.1074	1.4286	0.0252	-3.733	-0.1436	-1.1897	1.2723	-1.5707		17.094	1.7225	1.4054	-1.4439	0.0655	-0.0488	-4.167	2.0462	0.3107	-6.1981		17.078	-1.9892	0.949	-0.0921	-0.3008	-0.0385	0.0461	0.6503	-1.3561	5.3251		17.109	0.329	2.2531	-0.2286	-0.0607	1.1872
17.14	3.3114	1.4967	1.0777	1.6741	0.0809	-0.1677	2.0462	2.1057	-5.1093		17.125	1.6574	-0.1595	1.4351	-0.0239	-3.9785	-0.1387	-0.9359	1.1441	-1.117		17.156	1.7095	1.3793	-1.4959	0.0532	-0.0576	-4.2805	1.6021	-0.138	-6.1074		17.14	-1.9111	0.9099	-0.0791	-0.2938	-0.014	0.0582	2.1731	-1.0997	5.5065		17.172	0.2769	2.3314	-0.2221	-0.0291	1.2609
17.203	3.2332	1.4837	1.0842	1.5111	0.0511	-0.1605	1.729	1.9134	-5.4722		17.187	1.6443	-0.2769	1.4546	-0.0397	-4.2854	-0.1315	-1.2531	1.2082	-0.4819		17.219	1.7095	1.3793	-1.5284	0.062	-0.0488	-4.4304	1.4752	0.3748	-6.1981		17.203	-1.8329	0.8968	-0.0856	-0.2324	0.0053	0.063	1.9193	-1.4843	5.2343		17.234	0.2899	2.4096	-0.2546	-0.0379	1.3152
17.265	3.1551	1.4967	1.0842	1.3727	0.0774	-0.1532	2.2366	2.0416	-5.7444		17.25	1.6313	-0.3291	1.4871	-0.0116	-4.4853	-0.1218	-0.3014	1.1441	-1.2985		17.281	1.6964	1.3793	-1.5804	0.0655	-0.0138	-4.5488	1.9193	0.4389	-7.2869		17.265	-1.7548	0.8968	-0.0986	-0.1834	-0.0122	0.0582	1.6655	-1.2279	5.9602		17.297	0.2639	2.4748	-0.2546	-0.0484	1.3854
17.328	3.09	1.4837	1.1102	1.2255	0.0739	-0.1484	1.9193	0.4389	-6.6518		17.312	1.6313	-0.4073	1.4806	0.0041	-4.7746	-0.1412	-0.809	1.2723	-1.2985		17.344	1.7225	1.3793	-1.6064	0.0795	-0.0138	-4.6454	1.729	0.3748	-6.924		17.328	-1.6506	0.8707	-0.0856	-0.136	-0.0034	0.0727	1.7924	-1.2279	5.2343		17.359	0.2248	2.5922	-0.2676	-0.0519	1.4555
17.39	3.0118	1.4576	1.1102	1.0871	0.0371	-0.1581	1.6021	0.503	-7.1054		17.375	1.6053	-0.4595	1.4871	-0.0362	-5.0113	-0.1218	-1.5704	0.7595	-1.7522		17.406	1.7485	1.3924	-1.6519	0.0795	-0.0453	-4.7928	2.3	0.9518	-7.2869		17.39	-1.5985	0.8447	-0.0856	-0.0975	-0.007	0.0558	0.6503	-1.869	5.5065		17.422	0.1987	2.6704	-0.2546	-0.0905	1.4941
17.453	2.9337	1.4706	1.1232	0.9259	0.0651	-0.1605	2.2366	0.1184	-6.8332		17.437	1.6834	-0.5377	1.4936	-0.0449	-5.3813	-0.1315	-1.8242	0.6313	-0.8448		17.469	1.7225	1.3793	-1.6844	0.0655	-0.0453	-4.9016	2.0462	0.6954	-6.3796		17.453	-1.5073	0.8055	-0.1051	-0.0782	-0.0052	0.0799	1.5386	-1.7407	5.9602		17.484	0.1597	2.7356	-0.2676	-0.0922	1.6501
17.515	2.8555	1.5098	1.1232	0.7559	0.0739	-0.1532	1.2848	1.7211	-7.5591		17.5	1.6183	-0.6421	1.5131	-0.0309	-5.6128	-0.1581	-1.5069	0.5672	-0.4819		17.531	1.7095	1.4054	-1.7299	0.0812	-0.0506	-5.02	1.4752	0.7595	-7.5591		17.515	-1.4422	0.7925	-0.0986	-0.0291	-0.0192	0.0654	0.9041	-1.7407	5.0529		17.547	0.1466	2.8269	-0.2806	-0.1133	1.7904
17.578	2.8034	1.4706	1.1297	0.6034	0.0897	-0.1726	2.1097	1.4006	-7.8313		17.562	1.6443	-0.6942	1.5131	-0.0309	-5.8969	-0.117	-1.1262	0.9518	-0.9356		17.594	1.7355	1.3924	-1.7688	0.0672	-0.0471	-5.1577	2.2366	0.6313	-7.1962		17.578	-1.4031	0.7925	-0.1116	0.0409	-0.0087	0.0437	1.2214	-2.7024	5.1436		17.609	0.1466	2.8921	-0.2741	-0.1027	1.8325
17.64	2.6992	1.4967	1.1427	0.4948	0.0336	-0.1605	1.5386	1.7211	-7.2869		17.625	1.6313	-0.7464	1.5196	-0.0554	-6.1424	-0.1315	-1.5704	1.1441	-1.5707		17.656	1.7355	1.4185	-1.8013	0.0795	-0.0348	-5.2616	1.5386	0.3107	-7.0147		17.64	-1.2859	0.7794	-0.1376	0.0374	-0.0087	0.0533	2.1097	-2.3177	5.3251		17.672	0.1597	2.9704	-0.2871	-0.1045	1.9114
17.703	2.6081	1.4837	1.1427	0.3949	0.0494	-0.1508	1.2214	1.657	-8.1035		17.687	1.6704	-0.8377	1.5066	-0.0169	-6.472	-0.1339	-1.5704	0.6313	-1.2985		17.719	1.7485	1.3663	-1.8403	0.0935	-0.0524	-5.3969	1.9193	0.3107	-7.5591		17.703	-1.2078	0.7403	-0.1181	0.0059	-0.0052	0.0316	0.7772	-2.1254	4.7807		17.734	0.1336	3.0356	-0.3066	-0.1027	1.9903
17.765	2.5299	1.4837	1.1557	0.3529	0.0634	-0.1412	1.4117	1.2082	-7.7406		17.75	1.6443	-0.955	1.5261	-0.0484	-6.6789	-0.1315	-1.1262	1.0159	-0.3912		17.781	1.7616	1.4185	-1.8728	0.0795	-0.0488	-5.5009	2.0462	0.1825	-7.1054		17.765	-1.1036	0.7534	-0.1181	-0.0116	0.0018	0.0582	2.1097	-1.5484	5.0529		17.797	0.1336	3.1269	-0.3131	-0.0957	2.1341
17.828	2.4388	1.4837	1.1427	0.2547	0.0809	-0.1557	1.0945	1.0159	-8.6479		17.812	1.6574	-0.9681	1.5326	-0.0239	-7.0928	-0.1267	-1.5704	1.4006	-1.5707		17.844	1.7485	1.3924	-1.9313	0.0953	-0.0436	-5.6458	1.8559	0.2466	-6.8332		17.828	-0.9994	0.7273	-0.1246	-0.0221	-0.0052	0.0509	1.1579	-1.0997	5.3251		17.859	0.1727	3.2182	-0.3261	-0.1098	2.2989
17.89	2.3737	1.4967	1.1687	0.1619	0.0827	-0.1484	0.6503	1.2082	-8.1035		17.875	1.6834	-1.0855	1.5326	-0.0677	-7.3856	-0.1315	-1.5069	0.6954	-1.2985		17.906	1.7485	1.3793	-1.9703	0.09	-0.0488	-5.8102	1.729	0.3748	-7.1054		17.89	-0.9213	0.7273	-0.1246	0.0339	-0.0192	0.0703	1.5386	-0.9714	4.9621		17.922	0.1597	3.2964	-0.3456	-0.129	2.4445
17.953	2.3085	1.5098	1.1557	0.0725	0.0774	-0.1508	1.6021	1.2723	-9.1923		17.937	1.6574	-1.1246	1.5391	-0.0484	-7.6995	-0.146	-1.6973	0.503	-1.2985		17.969	1.7485	1.4054	-2.0093	0.0865	-0.0383	-5.9479	2.4269	0.3107	-6.3796		17.953	-0.8562	0.7012	-0.1311	0.0988	-0.014	0.063	1.0945	-1.8048	4.327		17.984	0.1336	3.3616	-0.3456	-0.1395	2.5918
18.015	2.2564	1.4967	1.1752	0.0041	0.0862	-0.1412	1.729	1.0159	-9.646		18	1.6834	-1.2289	1.5261	-0.0344	-7.6995	-0.1267	0.6503	0.0543	-1.8429		18.031	1.7616	1.3924	-2.0548	0.1075	-0.0524	-6.0784	1.9193	-0.3304	-6.6518		18.015	-0.8171	0.7012	-0.1311	0.1706	0.0053	0.0509	1.729	-2.5741	4.8714		18.047	0.1336	3.4529	-0.3586	-0.136	2.7777
18.078	2.1783	1.4967	1.1752	-0.0344	0.0792	-0.1895	1.0945	1.0159	-9.646		18.062	1.6704	-1.2811	1.5521	-0.0239	-7.7276	-0.1315	-0.4283	0.1184	-2.478		18.094	1.7616	1.4185	-2.1003	0.09	-0.0524	-6.204	2.2366	0.503	-7.2869		18.078	-0.739	0.6882	-0.1376	0.1969	0.0316	0.0799	1.3483	-1.9331	5.5065		18.109	0.1466	3.5051	-0.3716	-0.1728	2.9057
18.14	2.0741	1.5358	1.1687	-0.0414	0.0897	-0.1629	1.4752	1.0159	-9.7367		18.125	1.6834	-1.268	1.5456	-0.0362	-7.0349	-0.1194	1.031	0.6954	-1.48		18.156	1.7876	1.4185	-2.1328	0.1163	-0.0436	-6.3853	1.7924	-0.0739	-6.7425		18.14	-0.6478	0.649	-0.1636	0.2179	-0.0034	0.0509	0.9676	-1.8048	4.327		18.172	0.1597	3.5833	-0.3846	-0.1588	3.081
18.203	2.009	1.4837	1.1817	-0.0642	0.0879	-0.1798	0.6503	1.4647	-10.0089		18.187	1.6834	-1.2028	1.5391	-0.0134	-6.216	-0.1242	1.8559	0.2466	-1.0263		18.219	1.7876	1.4054	-2.1783	0.1513	-0.0471	-6.5085	2.4269	0.1825	-7.1962		18.203	-0.5566	0.649	-0.1831	0.1478	-0.021	0.0582	2.1097	-2.0613	2.6031		18.234	0.1597	3.6224	-0.3976	-0.1886	3.2195
18.265	1.9178	1.5098	1.2076	-0.0397	0.0985	-0.1677	1.2214	1.0159	-10.2811		18.25	1.6964	-1.1246	1.5521	-0.0291	-6.0073	-0.1194	0.0793	0.7595	-0.8448		18.281	1.7876	1.4185	-2.2173	0.1338	-0.0506	-6.6076	2.0462	-0.0739	-7.922		18.265	-0.4785	0.636	-0.2026	0.1216	-0.0157	0.0582	1.4752	-1.8048	1.3328		18.297	0.1336	3.7529	-0.3911	-0.1676	3.465
18.328	1.8397	1.5098	1.2401	-0.0572	0.0949	-0.1726	1.6021	1.5288	-10.1904		18.312	1.6834	-1.0333	1.5456	-0.0502	-5.3024	-0.1412	0.2696	0.6954	-1.117		18.344	1.8006	1.4185	-2.2498	0.1145	-0.0488	-6.8106	2.1731	-0.2021	-7.922		18.328	-0.3743	0.636	-0.2026	0.0883	-0.028	0.0485	1.9828	-1.0355	-0.0282		18.359	0.1466	3.8181	-0.3976	-0.1746	3.7316
18.39	1.7616	1.4837	1.2791	-0.0309	0.0651	-0.1436	1.3483	0.503	-8.1035		18.375	1.6574	-0.9681	1.5326	-0.0099	-4.6343	-0.1242	1.6021	0.7595	-0.3004		18.406	1.8006	1.4446	-2.2953	0.1443	-0.0366	-6.9435	2.4269	-0.2021	-7.8313		18.39	-0.2831	0.6099	-0.2026	0.1531	-0.0368	0.0461	1.5386	-1.6125	-0.6634		18.422	0.1466	3.8833	-0.4171	-0.2237	3.9385
18.453	1.6574	1.4967	1.2661	-0.101	0.0266	-0.1629	0.2062	0.6313	-7.8313		18.437	1.6704	-0.8898	1.5326	0.0112	-4.2941	-0.117	1.031	0.5672	-0.7541		18.469	1.8006	1.4185	-2.3278	0.118	-0.0348	-7.1102	1.9828	0.1184	-8.1942		18.453	-0.218	0.6099	-0.1766	0.1601	-0.0262	0.0437	1.031	-1.6125	-0.8448		18.484	0.1466	3.9615	-0.4301	-0.2166	4.1875
18.515	1.5923	1.4967	1.2791	-0.2061	0.0301	-0.1653	0.5869	1.0159	-7.5591		18.5	1.6834	-0.8246	1.5261	-0.0309	-3.8137	-0.146	2.3	1.4647	-1.8429		18.531	1.8006	1.3924	-2.3732	0.1461	-0.0629	-7.2383	1.4752	0.503	-7.7406		18.515	-0.1529	0.623	-0.1831	0.2039	0.0001	0.0727	1.8559	-2.0613	-0.8448		18.547	0.1466	4.0267	-0.4366	-0.2324	4.4909
18.578	1.5141	1.4837	1.2856	-0.3148	0.0266	-0.1581	1.729	1.5288	-7.922		18.562	1.6574	-0.7594	1.5131	0.0409	-3.612	-0.1218	0.7772	0.6954	-1.7522		18.594	1.8267	1.4185	-2.3992	0.1513	-0.0541	-7.3688	1.9193	0.1825	-7.7406		18.578	-0.0748	0.6099	-0.1961	0.246	-0.014	0.0485	2.3	-2.51	-1.48		18.609	0.1597	4.0789	-0.4496	-0.2272	4.6434
18.64	1.462	1.4967	1.2986	-0.4655	0.0371	-0.1653	1.729	2.0416	-7.7406		18.625	1.6834	-0.6942	1.5261	-0.0151	-3.2859	-0.1291	0.3331	0.8877	-1.48		18.656	1.8006	1.4185	-2.4447	0.1233	-0.0681	-7.5162	2.1097	0.503	-8.0128		18.64	0.0164	0.6099	-0.1831	0.26	-0.0175	0.0654	1.2214	-2.0613	-1.117		18.672	0.1727	4.1702	-0.4496	-0.2657	4.9766
18.703	1.3839	1.4837	1.2986	-0.511	0.0195	-0.1629	0.3965	2.4904	-8.3757		18.687	1.6704	-0.6029	1.5131	-0.0344	-2.9089	-0.146	1.2848	1.08	-1.9336		18.719	1.8397	1.4054	-2.4772	0.1426	-0.0629	-7.6636	2.1731	0.5672	-8.4664		18.703	0.0946	0.5969	-0.1766	0.2442	-0.028	0.0606	2.3	-1.869	-1.48		18.734	0.1857	4.2354	-0.4366	-0.2867	5.3659
18.765	1.2927	1.4576	1.3181	-0.6004	-0.0033	-0.1532	0.9041	2.234	-8.4664		18.75	1.6704	-0.5247	1.5131	0.0357	-2.6318	-0.1557	0.5869	0.7595	-2.478		18.781	1.8267	1.3924	-2.5097	0.1303	-0.0506	-7.8037	2.7442	0.3748	-7.7406		18.765	0.1466	0.623	-0.1701	0.2582	-0.0297	0.0606	2.3	-1.7407	-2.7502		18.797	0.1727	4.3136	-0.4561	-0.3078	5.5623
18.828	1.2276	1.4837	1.3246	-0.5951	0.0055	-0.1605	1.4117	1.7211	-8.3757		18.812	1.6574	-0.4595	1.5131	0.0234	-2.3845	-0.1412	1.3483	0.3748	-2.0244		18.844	1.8267	1.4315	-2.5487	0.1706	-0.0524	-7.7989	1.8559	1.1441	-8.0128		18.828	0.2248	0.5969	-0.1701	0.2705	-0.0034	0.0727	2.3635	-1.5484	-1.9336		18.859	0.1987	4.4049	-0.4626	-0.271	5.8902
18.89	1.1234	1.5098	1.3311	-0.6512	-0.0471	-0.1629	1.729	1.7852	-7.6498		18.875	1.6704	-0.3943	1.5066	-0.0379	-2.1934	-0.1387	1.4117	1.8493	-3.6576		18.906	1.8137	1.4315	-2.5617	0.1671	-0.0383	-7.5307	2.7442	0.1184	-8.4664		18.89	0.342	0.5969	-0.1766	0.295	-0.0105	0.0654	2.6807	-1.869	-2.0244		18.922	0.2118	4.4832	-0.4756	-0.3095	6.1287
18.953	1.0453	1.5228	1.3376	-0.7091	-0.0243	-0.1557	2.1731	1.3365	-8.0128		18.937	1.6704	-0.303	1.5066	0.0497	-1.983	-0.1387	1.031	0.5672	-3.9298		18.969	1.8397	1.4315	-2.5162	0.1426	-0.0383	-7.3204	1.7924	0.9518	-7.4684		18.953	0.4071	0.5969	-0.2026	0.3178	-0.0297	0.0751	1.6021	-2.0613	-2.1151		18.984	0.2378	4.5484	-0.4756	-0.3253	6.4145
19.015	0.9411	1.5228	1.3311	-0.7879	-0.0506	-0.1484	1.2214	1.657	-9.3738		19	1.6964	-0.2247	1.5001	-0.0134	-1.7936	-0.1726	2.1097	1.1441	-3.5668		19.031	1.8397	1.4185	-2.4512	0.1654	-0.0366	-7.0401	1.6655	1.2082	-7.922		19.015	0.5113	0.5969	-0.2156	0.3266	-0.035	0.0582	1.6021	-2.0613	-1.117		19.047	0.2639	4.6005	-0.4691	-0.3411	6.7213
19.078	0.915	1.5098	1.3376	-0.9263	-0.0173	-0.1436	2.1731	1.4647	-9.4645		19.062	1.6704	-0.1465	1.5131	-0.0099	-1.6218	-0.1508	1.8559	1.4006	-4.9278		19.094	1.8267	1.4054	-2.4252	0.1443	-0.0015	-6.8855	2.0462	0.5672	-8.3757		19.078	0.5634	0.5708	-0.2221	0.3599	-0.0297	0.0437	0.9676	-1.8048	-1.0263		19.109	0.2899	4.6397	-0.4756	-0.2762	7.151
19.14	0.8239	1.5228	1.3636	-1.0735	-0.0629	-0.1581	1.6655	2.3622	-8.6479		19.125	1.6834	-0.0813	1.5066	0.0182	-1.4148	-0.1339	0.7138	1.4006	-5.9259		19.156	1.8397	1.4054	-2.3992	0.1426	-0.0138	-6.6318	1.2848	0.5672	-8.1942		19.14	0.6546	0.5838	-0.2156	0.3423	-0.0227	0.0533	1.0945	-1.5484	-0.119		19.172	0.316	4.744	-0.4886	-0.3393	7.5017
19.203	0.7718	1.5358	1.3766	-1.1454	-0.012	-0.1387	2.2366	2.4263	-10.0996		19.187	1.6964	-0.0291	1.4871	0.0006	-1.1799	-0.146	1.8559	1.4006	-7.2869		19.219	1.8397	1.4315	-2.3797	0.1583	0.0125	-6.436	1.6021	1.2723	-8.3757		19.203	0.7457	0.5708	-0.2091	0.3721	-0.0315	0.0533	1.6021	-2.0613	-0.2097		19.234	0.2769	4.8353	-0.4951	-0.3726	7.7805
19.265	0.6936	1.5228	1.3896	-1.1682	-0.0594	-0.1532	1.2848	1.5929	-9.7367		19.25	1.6834	0.1143	1.4741	0.0182	-1.0817	-0.1629	1.729	0.8877	-7.7406		19.281	1.8267	1.4185	-2.3343	0.1513	0.016	-6.1533	2.8711	1.1441	-8.0128		19.265	0.8369	0.5838	-0.2156	0.4335	-0.0087	0.0654	2.0462	-2.2536	-0.2097		19.297	0.2899	4.8744	-0.4821	-0.4112	7.6647
19.328	0.6025	1.5098	1.3896	-1.254	-0.0892	-0.1363	1.6021	1.2723	-9.0108		19.312	1.6574	0.1535	1.4546	0.0234	-0.873	-0.1412	2.4269	1.5929	-7.5591		19.344	1.8527	1.4185	-2.2888	0.1391	0.0143	-5.9551	2.1731	0.9518	-7.5591		19.328	0.902	0.5708	-0.2351	0.4685	-0.0052	0.0437	1.4752	-2.0613	0.3347		19.359	0.2899	4.8874	-0.4886	-0.3779	7.179
19.39	0.5243	1.5228	1.4026	-1.3364	-0.0418	-0.1677	1.4752	1.5288	-8.7386		19.375	1.6834	0.2056	1.4416	-0.0064	-0.766	-0.1484	1.9828	1.657	-8.1035		19.406	1.8267	1.3924	-2.2563	0.1163	0.0125	-5.7642	2.1097	1.4006	-8.5572		19.39	0.9671	0.5838	-0.2351	0.5106	-0.0297	0.0509	1.9828	-2.4459	0.3347		19.422	0.2899	4.8483	-0.4886	-0.3411	6.8792
19.453	0.4462	1.601	1.4026	-1.445	-0.0839	-0.1412	1.729	1.5288	-10.0089		19.437	1.6834	0.2839	1.4351	0.0024	-0.5679	-0.1484	2.0462	1.08	-8.7386		19.469	1.8527	1.3793	-2.2238	0.1268	0.0336	-5.5758	1.9193	1.2082	-7.8313		19.453	1.0453	0.5969	-0.2481	0.5333	0.0001	0.0751	2.1097	-2.3177	0.1533		19.484	0.316	4.7962	-0.4951	-0.2832	6.0287
19.515	0.355	1.575	1.4221	-1.5414	-0.0751	-0.1653	1.7924	2.6186	-9.8274		19.5	1.6443	0.3882	1.4286	0.0059	-0.4101	-0.1629	1.9828	0.8877	-8.6479		19.531	1.8397	1.4185	-2.1848	0.1548	0.023	-5.38	1.2214	0.503	-8.0128		19.515	1.1364	0.5969	-0.2416	0.5246	-0.0122	0.0509	1.2214	-2.1895	1.3328		19.547	0.329	4.7309	-0.4821	-0.3043	5.4746
19.578	0.3029	1.5619	1.4286	-1.7727	-0.0787	-0.1339	2.2366	1.9134	-10.1904		19.562	1.6964	0.4534	1.4156	0.0076	-0.247	-0.1581	2.3635	1.0159	-9.5552		19.594	1.8397	1.3924	-2.1328	0.1268	0.0336	-5.1795	1.7924	1.08	-8.6479		19.578	1.2015	0.5577	-0.2481	0.5333	0.0036	0.0654	0.9041	-1.7407	1.1513		19.609	0.316	4.6527	-0.4821	-0.2079	5.1782
19.64	0.2118	1.575	1.4481	-1.9427	-0.0839	-0.1605	1.9193	2.3622	-10.2811		19.625	1.6704	0.5317	1.4221	0.0041	-0.1733	-0.1532	1.729	1.2723	-10.0089		19.656	1.8397	1.3793	-2.0808	0.1268	0.0336	-5.0006	2.3635	1.0159	-9.1016		19.64	1.3057	0.5708	-0.2416	0.5912	0.0018	0.0509	1.2848	-1.7407	1.3328		19.672	0.3029	4.5875	-0.4756	-0.2342	4.5137
19.703	0.1466	1.601	1.4546	-2.0356	-0.0787	-0.146	2.5538	2.1057	-10.9162		19.687	1.6704	0.636	1.4026	0.0252	-0.0892	-0.1581	2.1097	1.1441	-10.4626		19.719	1.8397	1.3924	-2.0483	0.1478	0.0616	-4.7904	2.6807	1.2082	-7.8313		19.703	1.3969	0.5838	-0.2351	0.6192	-0.0297	0.0485	1.7924	-2.1254	1.605		19.734	0.2899	4.5353	-0.4561	-0.2342	4.3173
19.765	0.0555	1.588	1.4611	-2.1477	-0.1067	-0.1436	1.3483	1.5288	-10.5533		19.75	1.6834	0.7273	1.4026	0.0234	-0.0313	-0.1653	2.0462	1.08	-10.7348		19.781	1.8397	1.4446	-2.0028	0.1338	0.0371	-4.6503	2.3	0.6954	-8.3757		19.765	1.449	0.5838	-0.2416	0.7419	-0.0157	0.0558	1.6655	-2.51	0.3347		19.797	0.3029	4.4571	-0.4366	-0.1308	3.7719
19.828	-0.0096	1.601	1.4676	-2.3247	-0.0769	-0.1484	1.6021	1.7852	-10.1904		19.812	1.6704	0.7794	1.3831	-0.0134	0.0827	-0.1677	1.2214	1.1441	-11.1884		19.844	1.8267	1.4185	-1.9703	0.1128	0.0651	-4.5029	2.4269	1.08	-8.285		19.828	1.5271	0.5708	-0.2416	0.7699	-0.0192	0.063	1.0945	-2.4459	1.2421		19.859	0.316	4.3919	-0.4431	-0.1273	3.33
19.89	-0.0487	1.6402	1.4676	-2.4859	-0.0488	-0.1629	1.7924	2.1057	-9.8274		19.875	1.6574	0.8447	1.3831	0.0112	0.2405	-0.1581	2.998	0.8877	-11.007		19.906	1.8137	1.4185	-1.9378	0.1373	0.0511	-4.312	1.9828	1.1441	-7.8313		19.89	1.6313	0.5708	-0.2286	0.7804	-0.0333	0.0775	2.1097	-2.0613	1.2421		19.922	0.3029	4.2875	-0.4366	-0.1693	3.1652
19.953	-0.1399	1.6793	1.4871	-2.7085	-0.0611	-0.1581	1.7924	2.1057	-10.644		19.937	1.6574	0.962	1.3961	0.0041	0.4579	-0.146	3.6959	0.9518	-11.3699		19.969	1.8137	1.4054	-1.8858	0.1145	0.0494	-4.1235	1.6655	0.9518	-9.0108		19.953	1.7095	0.5708	-0.2481	0.833	-0.0368	0.063	2.2366	-2.4459	1.605		19.984	0.3029	4.2354	-0.4301	-0.0782	2.8075
20.015	-0.192	1.6663	1.4806	-2.9327	-0.0787	-0.146	2.1731	2.3622	-11.3699		20	1.6574	0.9751	1.3896	0.0182	0.493	-0.1508	3.7594	0.503	-12.9124		20.031	1.8137	1.4315	-1.8468	0.1303	0.0441	-3.9592	1.6021	1.4006	-8.5572		20.015	1.7876	0.5838	-0.2351	0.8365	-0.0368	0.0533	2.2366	-1.6766	1.8772		20.047	0.316	4.1441	-0.4106	-0.1308	2.6847
20.078	-0.2701	1.7054	1.4936	-3.1132	-0.1015	-0.1339	1.4117	2.6186	-11.7328		20.062	1.6574	1.0924	1.3831	0.0182	0.486	-0.1605	3.1249	1.0159	-13.1846		20.094	1.8137	1.4054	-1.8143	0.1128	0.0441	-3.8214	1.7924	0.9518	-9.283		20.078	1.8657	0.5969	-0.2286	0.9048	-0.0455	0.0461	1.6655	-1.869	2.1494		20.109	0.316	4.105	-0.3976	-0.0817	2.3621
20.14	-0.3482	1.6532	1.5066	-3.3533	-0.0927	-0.1339	2.1097	1.9134	-11.6421		20.125	1.6574	1.1837	1.3896	0.0041	0.4193	-0.1726	2.3635	0.8877	-13.1846		20.156	1.7876	1.3924	-1.7753	0.1093	0.0406	-3.7006	1.729	0.6313	-8.3757		20.14	1.9439	0.5838	-0.2156	0.9767	-0.0613	0.063	2.1731	-2.1254	2.0587		20.172	0.316	4.0267	-0.3781	-0.0624	2.1885
20.203	-0.4003	1.6923	1.5131	-3.5285	-0.0471	-0.1532	1.9193	2.234	-10.9162		20.187	1.6574	1.2489	1.3701	0.0041	0.3843	-0.1605	2.4904	0.8877	-13.3661		20.219	1.7876	1.4185	-1.7299	0.0935	0.0388	-3.5629	0.9676	0.503	-8.1942		20.203	2.009	0.5708	-0.2156	1.0906	-0.0911	0.0582	1.9193	-2.8947	1.9679		20.234	0.3029	3.9615	-0.3716	-0.0765	1.978
20.265	-0.4915	1.6923	1.5131	-3.8317	-0.0979	-0.1605	1.4117	1.9775	-11.5514		20.25	1.6574	1.3402	1.3636	0.0392	0.3317	-0.1557	2.1731	1.08	-13.729		20.281	1.7876	1.4054	-1.6779	0.1005	0.0388	-3.442	2.3	1.3365	-7.8313		20.265	2.0741	0.5838	-0.2221	1.1694	-0.0578	0.0823	2.3635	-2.3177	1.7865		20.297	0.316	3.8702	-0.3651	-0.0519	1.7676
20.328	-0.5566	1.7184	1.5196	-4.0034	-0.0594	-0.1218	1.6021	1.7852	-10.8255		20.312	1.6313	1.4054	1.3831	0.0287	0.4053	-0.1484	1.9828	0.7595	-13.2753		20.344	1.7876	1.4054	-1.6519	0.0988	0.0371	-3.285	1.9193	1.4647	-7.8313		20.328	2.1783	0.5708	-0.2156	1.2325	-0.0718	0.0485	1.3483	-3.3434	1.4235		20.359	0.3029	3.792	-0.3716	-0.0607	1.7133
20.39	-0.5696	1.7445	1.5326	-4.2663	-0.0524	-0.1532	1.6021	2.9392	-11.9143		20.375	1.6443	1.5098	1.3571	0.0059	0.4597	-0.1605	2.6173	1.0159	-13.3661		20.406	1.7746	1.4054	-1.6259	0.0935	0.0458	-3.1376	2.3635	1.4006	-7.8313		20.39	2.2304	0.5708	-0.2221	1.2939	-0.049	0.0751	1.9193	-2.3818	1.4235		20.422	0.316	3.7137	-0.3521	-0.0572	1.4923
20.453	-0.6348	1.7184	1.5391	-4.4695	-0.105	-0.1436	1.4752	2.5545	-13.1846		20.437	1.6443	1.5619	1.3571	0.0234	0.5053	-0.1508	3.6959	1.08	-13.729		20.469	1.7616	1.4054	-1.5804	0.1128	0.0371	-3.0071	2.3635	1.2723	-8.1942		20.453	2.3216	0.5577	-0.2156	1.3236	-0.0613	0.0823	1.729	-2.0613	1.4235		20.484	0.3029	3.6094	-0.3131	-0.0519	1.4064
20.515	-0.6478	1.7575	1.5391	-4.65	-0.0822	-0.1532	1.729	2.6827	-13.1846		20.5	1.6704	1.6402	1.3571	-0.0099	0.5	-0.1508	3.569	1.08	-14.0919		20.531	1.7746	1.4185	-1.5414	0.104	0.0318	-2.9297	1.9193	1.3365	-9.1923		20.515	2.4127	0.5969	-0.2091	1.4113	-0.0683	0.0751	2.6807	-2.1254	1.605		20.547	0.2508	3.5312	-0.3261	-0.0449	1.2872
20.578	-0.752	1.7575	1.5456	-4.9304	-0.0892	-0.1387	1.9193	3.1315	-12.0958		20.562	1.6183	1.7445	1.3506	0.0234	0.5298	-0.1532	3.6325	1.657	-13.2753		20.594	1.7876	1.3924	-1.4894	0.1023	0.0476	-2.8089	2.998	1.1441	-8.3757		20.578	2.4648	0.5969	-0.2091	1.5146	-0.056	0.0533	2.0462	-2.3818	0.9699		20.609	0.2508	3.5051	-0.3261	-0.0589	1.1749
20.64	-0.8171	1.7575	1.5521	-5.1337	-0.1313	-0.1412	1.8559	2.0416	-13.2753		20.625	1.6834	1.8097	1.3376	-0.0064	0.5246	-0.1605	2.3635	0.6313	-13.0939		20.656	1.7616	1.4054	-1.4634	0.1005	0.0423	-2.6881	2.4904	1.7852	-8.1035		20.64	2.569	0.5838	-0.2091	1.6601	-0.0543	0.063	2.4904	-1.6766	1.7865		20.672	0.2118	3.4007	-0.3001	-0.0835	1.0627
20.703	-0.8692	1.7836	1.5586	-5.3807	-0.0804	-0.1315	1.7924	3.0033	-12.4587		20.687	1.6574	1.888	1.3116	-0.0064	0.6193	-0.1412	1.5386	0.5672	-12.0051		20.719	1.7616	1.4576	-1.4179	0.1093	0.0301	-2.6277	1.9193	1.4647	-7.6498		20.703	2.6211	0.5838	-0.2091	1.7372	-0.0543	0.0606	2.4269	-3.0229	1.4235		20.734	0.1987	3.3486	-0.3001	-0.0607	1.0119
20.765	-0.9213	1.7706	1.5781	-5.5437	-0.0997	-0.1339	1.5386	2.875	-13.6383		20.75	1.6443	2.0314	1.2986	-0.0256	0.8875	-0.1508	2.6173	0.6313	-12.0051		20.781	1.7485	1.4185	-1.3854	0.0812	0.0406	-2.473	1.2848	1.4647	-8.0128		20.765	2.7123	0.5838	-0.2026	1.8651	-0.049	0.0582	2.5538	-2.3818	0.7884		20.797	0.1987	3.2312	-0.2871	-0.073	0.9119
20.828	-0.9603	1.8097	1.5781	-5.8223	-0.0734	-0.1605	2.1731	3.3879	-12.368		20.812	1.6313	2.0314	1.2791	0.0129	1.105	-0.1532	3.0614	1.08	-12.368		20.844	1.7616	1.4315	-1.3334	0.104	0.0458	-2.3667	2.3635	1.5288	-8.0128		20.828	2.7904	0.5838	-0.2156	1.9282	-0.0525	0.0485	1.9828	-2.0613	1.605		20.859	0.1727	3.166	-0.2741	-0.0291	0.8295
20.89	-1.0124	1.8358	1.5781	-6.1851	-0.0646	-0.1387	2.998	3.0674	-13.0939		20.875	1.5923	2.1227	1.2791	0.0182	1.4048	-0.1508	4.9649	1.3365	-11.7328		20.906	1.7485	1.4185	-1.2944	0.097	0.0318	-2.3135	1.2214	1.9134	-8.1035		20.89	2.8686	0.6099	-0.2026	2.0999	-0.0631	0.0413	2.4904	-2.1895	0.6977		20.922	0.1987	3.0747	-0.2806	0.0041	0.8032
20.953	-1.1036	1.8358	1.5846	-6.4216	-0.0804	-0.1484	1.729	3.0674	-13.4568		20.937	1.6183	2.214	1.2856	0.0339	1.5363	-0.1484	4.0132	1.2723	-12.0051		20.969	1.7616	1.3924	-1.2749	0.0918	0.0476	-2.1976	1.0945	1.2723	-8.4664		20.953	2.9858	0.6099	-0.1961	2.1963	-0.0403	0.0509	2.4269	-1.6125	1.2421		20.984	0.1727	3.0225	-0.2806	-0.0362	0.6857
21.015	-1.1427	1.8619	1.5846	-6.7581	-0.119	-0.1677	1.4752	2.8109	-12.8217		21	1.6443	2.2792	1.2791	0.0199	1.6661	-0.1629	3.8863	1.1441	-12.0958		21.031	1.7485	1.4315	-1.2229	0.0988	0.0546	-2.1033	1.8559	1.7852	-9.1016		21.015	3.0379	0.623	-0.1896	2.3207	-0.0666	0.0533	2.2366	-3.087	1.2421		21.047	0.1857	2.9443	-0.2611	0.0006	0.6243
21.078	-1.2338	1.8749	1.6041	-6.9981	-0.0576	-0.1557	1.7924	2.234	-13.1846		21.062	1.6313	2.3574	1.2401	0.0409	1.7503	-0.1581	3.4421	1.9775	-11.2792		21.094	1.7355	1.3924	-1.1839	0.0865	0.0494	-2.0115	1.2848	1.4647	-7.922		21.078	3.129	0.623	-0.1961	2.4171	-0.0473	0.0703	2.0462	-2.8947	1.6957		21.109	0.1727	2.8269	-0.2611	-0.0256	0.5349
21.14	-1.312	1.901	1.6106	-7.3241	-0.1207	-0.1436	0.7772	3.2597	-13.8197		21.125	1.6183	2.3835	1.2401	-0.0046	1.8555	-0.1339	2.1097	1.1441	-11.1884		21.156	1.7355	1.4054	-1.1385	0.0444	0.0599	-1.9293	1.4117	1.4647	-8.1035		21.14	3.1681	0.623	-0.1961	2.5958	-0.0227	0.063	2.6807	-2.51	1.3328		21.172	0.2118	2.7748	-0.2611	-0.0362	0.5138
21.203	-1.4031	1.888	1.6171	-7.7919	-0.0909	-0.1702	1.7924	3.9008	-13.2753		21.187	1.6053	2.527	1.2141	0.0339	2.0379	-0.1702	2.9345	1.3365	-10.5533		21.219	1.7225	1.4054	-1.093	0.0637	0.0616	-1.8472	1.6021	1.9134	-8.3757		21.203	3.2723	0.6099	-0.2026	2.7535	-0.0333	0.0533	2.0462	-3.2793	0.6977		21.234	0.1857	2.6965	-0.2611	-0.0309	0.456
21.265	-1.4162	1.901	1.6171	-7.7341	-0.0857	-0.1629	1.3483	2.5545	-13.729		21.25	1.5923	2.5531	1.2076	0.0006	2.3728	-0.1484	3.1249	1.5288	-11.3699		21.281	1.7225	1.4054	-1.0605	0.0462	0.0511	-1.7408	1.5386	1.7211	-8.9201		21.265	3.3374	0.623	-0.2026	2.8797	-0.0122	0.0558	2.3	-2.3818	0.7884		21.297	0.1987	2.5922	-0.2611	-0.0099	0.4981
21.328	-1.4292	1.901	1.6171	-7.4362	-0.1242	-0.1702	1.4117	1.7211	-13.6383		21.312	1.5532	2.6052	1.1947	0.0112	2.6533	-0.1557	3.569	1.3365	-11.1884		21.344	1.7225	1.4315	-1.028	0.0567	0.0511	-1.7119	1.9828	1.5288	-8.8294		21.328	3.3895	0.649	-0.1961	3.0094	0.0053	0.0727	2.2366	-2.8306	-0.3912		21.359	0.1987	2.5139	-0.2546	-0.0572	0.4262
21.39	-1.4292	1.914	1.6236	-6.872	-0.0716	-0.1484	1.2214	0.7595	-12.5495		21.375	1.5532	2.7356	1.1687	0.0129	2.855	-0.175	3.3152	1.8493	-11.0977		21.406	1.7225	1.4054	-0.9825	0.0672	0.0511	-1.6249	2.1731	1.2082	-8.6479		21.39	3.4676	0.649	-0.1961	3.1198	-0.0034	0.063	2.4904	-3.4717	0.6069		21.422	0.1857	2.4487	-0.2676	-0.0169	0.3753
21.453	-1.3901	1.888	1.6236	-6.4689	-0.0225	-0.1629	1.0945	2.9392	-12.0051		21.437	1.5792	2.8269	1.1752	0.0287	3.0602	-0.1702	3.4421	1.4647	-10.644		21.469	1.7095	1.3924	-0.9435	0.0602	0.0441	-1.5451	1.4117	1.7211	-8.1942		21.453	3.5328	0.6621	-0.2026	3.2845	-0.0034	0.0533	2.6173	-3.087	-0.3912		21.484	0.1987	2.3574	-0.2481	-0.0432	0.3315
21.515	-1.299	1.888	1.6236	-5.9467	-0.0471	-0.1605	1.6021	4.606	-12.5495		21.5	1.5271	2.8791	1.1622	0.0182	3.2145	-0.1847	2.998	1.5288	-11.3699		21.531	1.6964	1.4315	-0.8915	0.0497	0.0616	-1.4654	1.4752	2.0416	-9.3738		21.515	3.6239	0.6621	-0.2026	3.479	0.0053	0.0558	2.4904	-3.087	-1.0263		21.547	0.1857	2.3053	-0.2481	-0.0291	0.2263
21.578	-1.2338	1.901	1.6366	-5.5157	-0.0331	-0.1315	2.1097	3.0674	-11.2792		21.562	1.5402	2.9573	1.1557	0.0409	3.4407	-0.146	3.1883	1.7211	-10.7348		21.594	1.6834	1.4185	-0.8525	0.09	0.0458	-1.4074	1.9828	1.0159	-9.646		21.578	3.689	0.6882	-0.2026	3.6385	0.0071	0.0413	1.9828	-3.5999	-1.3892		21.609	0.1857	2.2009	-0.2416	-0.0116	0.1737
21.64	-1.1948	1.901	1.6106	-5.1389	-0.0103	-0.1436	1.7924	1.3365	-11.007		21.625	1.4881	2.9965	1.1492	0.0182	3.7511	-0.1774	2.8076	0.9518	-10.8255		21.656	1.7095	1.4054	-0.8005	0.0462	0.0336	-1.3735	2.4904	1.1441	-8.5572		21.64	3.7802	0.649	-0.1961	3.8119	0.0158	0.0413	2.5538	-3.4075	-0.3912		21.672	0.1987	2.1227	-0.2351	-0.0239	0.1509
21.703	-1.1427	1.914	1.6106	-4.7569	-0.0278	-0.1508	1.0945	1.0159	-10.644		21.687	1.436	3.1138	1.1362	0.0252	4.0281	-0.2016	3.9497	0.8236	-12.0958		21.719	1.7095	1.4315	-0.7745	0.0585	0.0388	-1.3107	1.9193	0.8236	-8.5572		21.703	3.8714	0.6882	-0.1961	3.9907	0.0088	0.034	1.9828	-3.4717	-1.0263		21.734	0.1727	2.0444	-0.2416	-0.0484	0.1403
21.765	-1.1166	1.888	1.6041	-4.3784	-0.0208	-0.146	1.8559	0.8877	-9.9182		21.75	1.3969	3.1269	1.1232	-0.0414	4.3017	-0.1798	4.838	1.3365	-11.7328		21.781	1.7225	1.4185	-0.716	0.0812	0.0301	-1.2382	2.2366	1.0159	-9.1016		21.765	3.9235	0.6751	-0.2026	4.1133	0.0404	0.0461	2.4269	-3.4075	-1.48		21.797	0.1987	1.9792	-0.2481	-0.0362	0.1421
21.828	-1.0255	1.8749	1.6106	-4.1751	-0.0208	-0.146	1.031	1.9775	-10.0996		21.812	1.4099	3.2442	1.1102	-0.0239	4.5998	-0.1919	3.6325	0.6313	-12.4587		21.844	1.7095	1.4185	-0.69	0.0217	0.0406	-1.1971	1.8559	1.4006	-8.0128		21.828	4.0146	0.6751	-0.1896	4.2991	0.0369	0.0485	1.9828	-2.9588	-2.478		21.859	0.1987	1.8749	-0.2416	-0.0309	0.1509
21.89	-0.9343	1.8619	1.6041	-3.9473	0.0038	-0.1387	2.1097	1.7852	-9.646		21.875	1.4099	3.3355	1.1037	-0.0239	4.8698	-0.1822	3.569	0.5672	-12.6402		21.906	1.6964	1.4054	-0.651	0.0567	0.0441	-1.1319	2.0462	1.08	-9.5552		21.89	4.0797	0.7012	-0.2026	4.5094	0.0439	0.0509	2.8711	-3.5999	-2.478		21.922	0.1597	1.7836	-0.2416	-0.0274	0.1088
21.953	-0.9213	1.8749	1.5846	-3.7143	0.0195	-0.1557	1.0945	2.1699	-9.5552		21.937	1.4099	3.4007	1.0972	0.0164	5.1241	-0.1895	3.8863	0.8877	-11.6421		21.969	1.7225	1.4185	-0.612	0.0585	0.0669	-1.0691	2.3635	0.6313	-9.0108		21.953	4.1579	0.6621	-0.2091	4.6969	0.0386	0.0485	2.7442	-3.4717	-2.9317		21.984	0.1987	1.6923	-0.2416	-0.0397	0.0369
22.015	-0.8562	1.8619	1.5976	-3.4006	0.0213	-0.1242	1.3483	1.9134	-8.285		22	1.4099	3.479	1.0842	-0.0029	5.4099	-0.1847	3.5056	0.3748	-11.8236		22.031	1.6834	1.4185	-0.5731	0.0234	0.0458	-1.0038	1.6021	0.8877	-9.4645		22.015	4.236	0.6751	-0.2026	4.8826	0.0632	0.0388	2.6807	-3.5358	-3.3854		22.047	0.1466	1.6402	-0.2286	-0.0484	-0.028
22.078	-0.8041	1.8488	1.5976	-3.2149	0.0003	-0.1436	0.9041	1.3365	-9.1016		22.062	1.4099	3.5312	1.0842	-0.0642	5.7624	-0.1847	4.0132	1.5288	-12.1865		22.094	1.6964	1.4054	-0.5406	0.048	0.0809	-0.9386	1.8559	1.5288	-9.8274		22.078	4.2881	0.6751	-0.1961	5.0105	0.0439	0.0437	2.2366	-3.5999	-2.7502		22.109	0.2118	1.575	-0.2286	-0.0046	-0.1315
22.14	-0.7129	1.8358	1.5716	-2.9695	0.0458	-0.1508	1.031	1.3365	-7.922		22.125	1.4099	3.5572	1.0777	-0.0379	6.0797	-0.1919	3.7594	1.1441	-12.1865		22.156	1.6704	1.4185	-0.4886	0.0199	0.0529	-0.9193	1.031	1.2082	-9.7367		22.14	4.3663	0.6621	-0.1896	5.2611	0.0983	0.0437	2.9345	-3.5358	-3.839		22.172	0.1987	1.4837	-0.2416	-0.0239	-0.1858
22.203	-0.6608	1.8097	1.5651	-2.754	0.0301	-0.1629	0.0793	0.6313	-8.0128		22.187	1.3578	3.6616	1.0842	-0.0134	6.2761	-0.1943	4.9014	1.5288	-12.6402		22.219	1.6834	1.4185	-0.4496	0.0269	0.0458	-0.8782	1.0945	1.5288	-9.4645		22.203	4.4444	0.6882	-0.2026	5.4171	0.0825	0.0533	2.3635	-3.7281	-3.6576		22.234	0.1727	1.3924	-0.2481	-0.0151	-0.2332
22.265	-0.6087	1.8227	1.5781	-2.5578	0.0266	-0.1484	1.1579	1.2082	-8.285		22.25	1.3448	3.7398	1.0322	0.0234	6.6742	-0.1822	5.1552	0.8877	-12.8217		22.281	1.6704	1.4185	-0.4106	0.048	0.0388	-0.8008	1.5386	0.5672	-10.1904		22.265	4.5225	0.649	-0.1961	5.5695	0.1053	0.0485	2.4904	-4.1127	-3.2039		22.297	0.1987	1.3011	-0.2546	-0.0029	-0.1507
22.328	-0.5436	1.8097	1.5716	-2.3159	0.0651	-0.1726	0.2062	1.0159	-7.7406		22.312	1.3709	3.805	1.0127	-0.0344	7.0793	-0.1822	5.5994	1.4647	-12.1865		22.344	1.6834	1.3924	-0.3586	0.0532	0.0581	-0.7936	1.6655	0.9518	-10.2811		22.328	4.5877	0.6751	-0.1896	5.8587	0.1456	0.0533	2.6173	-4.3692	-4.5649		22.359	0.1987	1.2359	-0.2351	0.0164	-0.1315
22.39	-0.4655	1.7706	1.5521	-2.1372	0.0336	-0.1629	0.9041	1.08	-8.3757		22.375	1.3578	3.8702	1.0322	-0.0695	7.3984	-0.1992	4.7111	1.5929	-12.2773		22.406	1.6834	1.3924	-0.3261	0.0374	0.0458	-0.767	1.7924	1.08	-9.646		22.39	4.6788	0.6751	-0.1896	6.0216	0.1263	0.0437	2.1731	-4.3051	-4.5649		22.422	0.1987	1.1316	-0.2416	-0.0256	-0.0788
22.453	-0.4003	1.7836	1.5521	-1.8708	0.0721	-0.1508	1.0945	1.0159	-8.0128		22.437	1.3318	3.9615	1.0062	-0.0817	7.7263	-0.1943	4.9649	1.3365	-11.8236		22.469	1.6834	1.3793	-0.2936	0.0217	0.0616	-0.7259	1.1579	1.08	-9.1923		22.453	4.7439	0.6621	-0.1831	6.2424	0.1754	0.0606	2.6807	-4.0486	-4.1112		22.484	0.1857	1.0924	-0.2286	-0.0204	-0.0981
22.515	-0.3613	1.7836	1.5261	-1.7079	0.0599	-0.1291	0.7772	0.4389	-7.8313		22.5	1.3318	4.0267	1.0062	-0.0502	7.7964	-0.1871	4.3939	1.4006	-13.0031		22.531	1.6443	1.3924	-0.2481	0.0444	0.0704	-0.651	1.4752	1.4006	-9.7367		22.515	4.796	0.6751	-0.1766	6.4404	0.1596	0.0413	2.1731	-4.4333	-4.1112		22.547	0.1857	1.0011	-0.2156	-0.0064	-0.2314
22.578	-0.2962	1.7575	1.5326	-1.4608	0.0686	-0.1267	0.3331	-0.0098	-8.1942		22.562	1.3839	4.0267	1.0062	-0.0537	7.7649	-0.204	3.6959	1.08	-12.8217		22.594	1.6704	1.3924	-0.2026	0.0515	0.0669	-0.6389	1.5386	1.4647	-9.5552		22.578	4.8742	0.6751	-0.1831	6.698	0.214	0.0364	2.3	-4.6897	-6.1074		22.609	0.1857	0.9229	-0.2026	-0.0081	-0.2647
22.64	-0.205	1.7315	1.5131	-1.3539	0.0809	-0.1436	0.3331	0.3748	-7.1962		22.625	1.3839	4.0267	0.9932	-0.0397	6.9653	-0.1992	0.3965	1.5929	-12.5495		22.656	1.6704	1.4185	-0.1571	0.0444	0.0704	-0.6244	1.4752	1.2723	-9.1923		22.64	4.9523	0.6751	-0.1896	6.9206	0.2403	0.0461	2.8076	-4.3051	-5.3815		22.672	0.2118	0.8316	-0.1766	-0.0099	-0.284
22.703	-0.1399	1.7315	1.5066	-1.1874	0.0651	-0.146	0.5234	0.8236	-6.8332		22.687	1.3318	4.0137	1.0062	-0.073	6.5251	-0.1871	1.031	0.5672	-12.4587		22.719	1.6574	1.3924	-0.1116	0.0339	0.0423	-0.5955	1.031	1.08	-10.0089		22.703	5.0044	0.6621	-0.1831	7.1151	0.2736	0.0316	2.4269	-4.5615	-6.1981		22.734	0.1987	0.7403	-0.1571	-0.0186	-0.3173
22.765	-0.0748	1.7315	1.5131	-1.0578	0.0686	-0.1605	0.7138	0.8877	-7.0147		22.75	1.3448	3.9224	1.0582	-0.0589	5.8132	-0.1992	2.6807	1.2082	-10.644		22.781	1.6443	1.4185	-0.0726	0.0462	0.0476	-0.5447	1.1579	1.08	-10.4626		22.765	5.0695	0.6751	-0.1701	7.2623	0.235	0.0316	2.3635	-4.3692	-6.8332		22.797	0.1987	0.649	-0.1701	-0.0344	-0.298
22.828	-0.0227	1.7184	1.5131	-0.9316	0.0862	-0.1605	0.5234	0.5672	-7.7406		22.812	1.3578	3.8572	1.0387	0.0076	5.1925	-0.1967	0.9041	0.5672	-10.8255		22.844	1.6443	1.4054	-0.0401	0.0427	0.0792	-0.5085	1.1579	0.5672	-9.7367		22.828	5.1737	0.649	-0.1766	7.5391	0.2841	0.0509	3.1249	-4.4974	-5.4722		22.859	0.1857	0.5577	-0.1766	-0.0011	-0.2542
22.89	0.0555	1.6923	1.5066	-0.7704	0.0967	-0.1484	0.5869	0.503	-7.922		22.875	1.3318	3.805	1.0257	-0.073	4.9119	-0.2016	1.4117	1.3365	-10.0996		22.906	1.6704	1.4185	-0.0076	0.0304	0.0564	-0.4915	1.1579	0.9518	-10.2811		22.89	5.2388	0.649	-0.1701	7.7389	0.2876	0.0437	1.2848	-4.9461	-6.2888		22.922	0.1857	0.5056	-0.1701	-0.0362	-0.2717
22.953	0.1076	1.6663	1.4936	-0.7108	0.0757	-0.1629	0.3331	0.503	-6.3796		22.937	1.3318	3.7268	1.0452	-0.0344	4.3087	-0.1871	1.9828	0.7595	-10.5533		22.969	1.6574	1.3924	0.0443	0.0182	0.0651	-0.4408	0.8407	1.7852	-10.2811		22.953	5.2909	0.6621	-0.1831	7.7003	0.2947	0.0437	1.7924	-4.0486	-6.7425		22.984	0.1857	0.3882	-0.1636	-0.0169	-0.3541
23.015	0.1857	1.6663	1.4806	-0.5741	0.1037	-0.1629	0.5234	0.9518	-6.8332		23	1.3188	3.6485	1.0517	-0.0151	4.0053	-0.1871	1.729	1.4006	-9.283		23.031	1.6313	1.3793	0.0898	0.0444	0.0494	-0.4311	1.0945	1.1441	-9.8274		23.015	5.3039	0.636	-0.1506	7.5549	0.2824	0.0437	2.4269	-3.2793	-6.7425		23.047	0.1987	0.323	-0.1636	-0.0397	-0.419
23.078	0.2639	1.6402	1.4741	-0.49	0.0686	-0.1484	0.7138	1.1441	-6.1074		23.062	1.3448	3.5703	1.0517	-0.0695	3.6108	-0.2064	1.6021	1.657	-9.1923		23.094	1.6443	1.3924	0.1353	0.0339	0.0458	-0.4046	0.5869	0.6313	-10.1904		23.078	5.2779	0.649	-0.1506	6.9276	0.2157	0.0219	2.1097	-2.4459	-5.4722		23.109	0.1857	0.2578	-0.1636	-0.0029	-0.4348
23.14	0.355	1.6532	1.4741	-0.3884	0.0967	-0.146	0.9041	0.0543	-6.3796		23.125	1.3578	3.4659	1.0712	0.0164	3.374	-0.1992	1.4752	0.6313	-9.8274		23.156	1.6574	1.3793	0.1808	0.0147	0.0827	-0.3586	0.9676	0.1184	-10.4626		23.14	5.2258	0.6621	-0.1571	6.6367	0.1982	0.0413	2.3635	-2.7024	-4.0205		23.172	0.1857	0.1665	-0.1571	-0.0046	-0.4576
23.203	0.4332	1.6532	1.4546	-0.3288	0.0651	-0.1629	0.0793	0.8877	-7.0147		23.187	1.3188	3.4399	1.0907	-0.0099	3.0461	-0.1992	0.8407	-0.138	-10.2811		23.219	1.6574	1.4185	0.2133	-0.0029	0.0721	-0.3466	0.6503	0.9518	-10.2811		23.203	5.1607	0.6621	-0.1441	6.4019	0.1947	0.0485	2.3635	-2.9588	-3.3854		23.234	0.2118	0.0752	-0.1636	-0.0432	-0.4646
23.265	0.4983	1.6402	1.4611	-0.2307	0.0616	-0.1532	1.031	0.8236	-7.4684		23.25	1.3318	3.3747	1.0777	-0.0327	2.7814	-0.175	1.2214	1.0159	-9.8274		23.281	1.6313	1.4185	0.2588	0.0339	0.0704	-0.3079	1.6655	1.08	-10.5533		23.265	5.1086	0.649	-0.1441	5.9112	0.1737	0.063	2.4904	-1.8048	-3.0224		23.297	0.1466	0.0231	-0.1701	-0.0537	-0.4506
23.328	0.5764	1.6141	1.4546	-0.1816	0.0967	-0.1436	0.2696	0.3107	-6.561		23.312	1.3318	3.2964	1.0842	-0.0064	2.6078	-0.1919	1.2848	0.4389	-9.3738		23.344	1.6443	1.3924	0.3043	0.0217	0.0827	-0.2861	0.7138	0.7595	-9.8274		23.328	5.0435	0.6621	-0.1506	5.771	0.1596	0.0533	2.8076	-2.2536	-1.48		23.359	0.1727	-0.0813	-0.1701	-0.0186	-0.5698
23.39	0.6676	1.6402	1.4416	-0.0852	0.0669	-0.1605	1.031	0.5672	-7.4684		23.375	1.3709	3.2051	1.0842	-0.0274	2.4149	-0.1677	1.1579	1.08	-9.4645		23.406	1.6183	1.3793	0.3433	0.0129	0.102	-0.2596	0.9676	0.8877	-10.4626		23.39	5.0044	0.6621	-0.1506	5.3382	0.1193	0.0413	2.2366	-1.4202	-1.2078		23.422	0.1987	-0.1465	-0.1701	-0.0134	-0.6978
23.453	0.7457	1.601	1.4221	-0.0554	0.1037	-0.1557	0.2696	0.6954	-7.5591		23.437	1.3448	3.153	1.1037	-0.0449	2.1238	-0.1629	0.6503	0.6954	-9.7367		23.469	1.6313	1.4054	0.3823	0.0024	0.0669	-0.2281	0.1427	0.9518	-10.2811		23.453	4.9393	0.6751	-0.1571	4.9404	0.093	0.0461	1.9828	-0.0098	-0.3912		23.484	0.1857	-0.2247	-0.1571	-0.0414	-0.7399
23.515	0.8369	1.601	1.4351	-0.0239	0.0757	-0.1508	0.3965	1.08	-8.1035		23.5	1.3839	3.0486	1.1102	-0.0169	1.9554	-0.1943	0.3965	0.5672	-8.9201		23.531	1.6313	1.3924	0.4343	0.0269	0.0949	-0.2426	1.031	0.8236	-11.7328		23.515	4.8481	0.6621	-0.1441	4.6618	0.1053	0.0485	1.8559	-1.1638	0.0625		23.547	0.1987	-0.3291	-0.1766	-0.0414	-0.8206
23.578	0.9281	1.6271	1.4221	0.0497	0.1037	-0.1267	1.031	0.6954	-7.4684		23.562	1.3839	2.9704	1.1102	-0.0484	1.8081	-0.1653	1.1579	0.5672	-9.9182		23.594	1.6183	1.4185	0.4733	0.0112	0.0686	-0.1992	1.031	0.9518	-11.3699		23.578	4.796	0.6621	-0.1376	4.4691	0.0562	0.0437	1.1579	-1.3561	0.8791		23.609	0.2118	-0.4073	-0.1766	-0.0256	-0.8539
23.64	0.9671	1.588	1.4286	0.1075	0.0564	-0.1508	1.0945	-0.0098	-8.1035		23.625	1.4099	2.853	1.1232	-0.0449	1.6398	-0.1822	0.3331	0.6313	-10.3718		23.656	1.6313	1.3924	0.5253	-0.0011	0.0564	-0.1871	0.5234	1.08	-11.8236		23.64	4.7179	0.6751	-0.1441	4.1904	0.0649	0.0388	1.3483	-1.6766	2.5123		23.672	0.1987	-0.4595	-0.1961	-0.0204	-0.9013
23.703	1.0713	1.601	1.4351	0.1478	0.0897	-0.146	0.46	-0.0098	-8.285		23.687	1.4229	2.8008	1.1167	-0.0256	1.4592	-0.1677	0.5869	0.7595	-10.3718		23.719	1.6183	1.4315	0.5513	0.0129	0.0634	-0.1726	1.3483	0.503	-10.9162		23.703	4.6397	0.649	-0.1571	3.9889	0.0597	0.0364	1.1579	-1.6125	1.7865		23.734	0.1857	-0.5638	-0.2026	-0.0134	-0.9048
23.765	1.1104	1.601	1.4286	0.239	0.1072	-0.1291	0.6503	-0.2021	-7.922		23.75	1.4229	2.7487	1.1362	-0.0519	1.3031	-0.1677	0.46	0.7595	-10.3718		23.781	1.6443	1.4185	0.6033	0.0059	0.0774	-0.1557	0.3331	1.0159	-10.0996		23.765	4.5746	0.6751	-0.1506	3.7576	0.0386	0.0485	1.6021	-1.8048	2.6031		23.797	0.2118	-0.6421	-0.1896	-0.0274	-1.045
23.828	1.2015	1.575	1.4416	0.2039	0.0932	-0.1387	0.2062	-0.5227	-8.8294		23.812	1.449	2.6704	1.1297	-0.0204	1.1137	-0.1653	-0.3014	0.2466	-10.0996		23.844	1.6443	1.4054	0.6487	0.0269	0.0564	-0.1581	0.5234	0.9518	-11.0977		23.828	4.5225	0.6621	-0.1571	3.4667	0.0316	0.0388	1.5386	-1.0997	2.966		23.859	0.2378	-0.7333	-0.1896	-0.0589	-1.1152
23.89	1.3057	1.5619	1.4286	0.2039	0.0686	-0.1484	1.4117	0.1825	-9.7367		23.875	1.462	2.6052	1.1427	-0.0274	0.9174	-0.1484	0.2062	0.6313	-9.646		23.906	1.6313	1.3924	0.6942	0.0444	0.0634	-0.1653	1.031	0.6954	-10.4626		23.89	4.4314	0.6882	-0.1571	3.1969	0.0386	0.0388	1.8559	-0.6509	3.3289		23.922	0.2769	-0.7855	-0.2026	-0.0064	-1.2695
23.953	1.4099	1.575	1.4221	0.1391	0.0669	-0.1557	1.1579	1.3365	-8.5572		23.937	1.462	2.54	1.1492	-0.0379	0.7455	-0.1605	-0.1745	0.503	-10.2811		23.969	1.6183	1.4054	0.7397	0.0076	0.0476	-0.1557	0.9041	0.9518	-10.2811		23.953	4.3663	0.6751	-0.1571	3.0322	0.0421	0.063	1.4117	-1.2279	3.8733		23.984	0.3029	-0.8768	-0.2026	0.0094	-1.3344
24.015	1.475	1.5619	1.4091	0.1426	0.0458	-0.117	1.8559	1.0159	-8.285		24	1.5011	2.4618	1.1492	-0.0204	0.6438	-0.146	0.7138	-0.0098	-11.1884		24.031	1.6313	1.3924	0.7852	0.0304	0.0739	-0.146	1.031	0.6954	-10.2811		24.015	4.3142	0.6751	-0.1441	2.8867	0.0404	0.0582	1.9193	-1.4843	3.9641		24.047	0.355	-0.942	-0.1961	0.0339	-1.3765
24.078	1.5532	1.5489	1.3961	0.2495	0.0476	-0.1436	0.9041	1.2082	-8.0128		24.062	1.4881	2.3444	1.1557	-0.0362	0.5474	-0.175	-0.6186	-0.0739	-10.644		24.094	1.6183	1.4185	0.8047	0.0164	0.0634	-0.1726	1.6655	1.2082	-10.5533		24.078	4.223	0.6751	-0.1506	2.6887	0.0036	0.0461	1.1579	-0.9714	3.9641		24.109	0.355	-0.9942	-0.1896	0.0322	-1.3782
24.14	1.6313	1.575	1.3766	0.3739	0.0634	-0.1218	1.4117	-0.0739	-7.7406		24.125	1.5011	2.3183	1.1752	-0.0256	0.393	-0.1774	0.5234	0.1825	-11.5514		24.156	1.6183	1.4315	0.8632	0.0234	0.0634	-0.1557	0.0793	1.0159	-10.0089		24.14	4.1579	0.6751	-0.1506	2.4486	0.0299	0.063	1.7924	-0.5868	3.0567		24.172	0.368	-1.1246	-0.1896	0.0234	-1.5027
24.203	1.6964	1.575	1.3636	0.486	0.0564	-0.1339	0.9041	-1.2279	-6.924		24.187	1.5141	2.2401	1.1882	-0.0624	0.244	-0.1822	-0.3648	-0.3304	-11.5514		24.219	1.6443	1.4185	0.8762	0.0164	0.0564	-0.1363	1.2214	1.2723	-10.1904		24.203	4.0667	0.6751	-0.1506	2.2664	0.0018	0.0533	2.0462	-0.4586	3.7826		24.234	0.355	-1.1767	-0.1766	-0.0046	-1.5658
24.265	1.7616	1.5489	1.3441	0.5789	0.0651	-0.1291	0.9041	-0.715	-6.6518		24.25	1.5011	2.1488	1.1947	-0.0221	0.116	-0.1629	-0.0476	0.3748	-11.0977		24.281	1.6053	1.4185	0.9282	-0.0029	0.0546	-0.1363	1.031	0.9518	-10.1904		24.265	4.0016	0.6882	-0.1571	2.1174	0.0141	0.0388	1.6655	-0.3304	4.4177		24.297	0.355	-1.2811	-0.1831	-0.0274	-1.6728
24.328	1.8397	1.575	1.3376	0.6735	0.0686	-0.1363	1.6021	-1.0355	-6.1074		24.312	1.5402	2.0575	1.1882	-0.0151	0.0529	-0.1557	-0.4283	0.3748	-10.9162		24.344	1.6053	1.3663	0.9542	-0.0064	0.0546	-0.1267	1.4752	1.0159	-10.0089		24.328	3.9235	0.6621	-0.1506	1.951	0.0299	0.0485	1.729	-1.0355	4.1455		24.359	0.368	-1.3463	-0.1831	0.0076	-1.7745
24.39	1.9178	1.5619	1.3376	0.6998	0.0985	-0.1412	1.6655	0.3107	-6.1074		24.375	1.5923	1.9792	1.2012	0.0041	-0.0787	-0.1581	-0.809	0.6313	-11.9143		24.406	1.6313	1.4054	1.0127	-0.0064	0.0476	-0.1508	0.0158	0.6954	-10.7348		24.39	3.8583	0.6621	-0.1506	1.788	0.0597	0.0413	1.031	-0.5868	4.0548		24.422	0.368	-1.4376	-0.1766	0.0129	-1.9236
24.453	2.009	1.601	1.3116	0.7366	0.0862	-0.1532	0.9676	0.503	-5.3815		24.437	1.6053	1.9271	1.2076	0.0392	-0.2189	-0.1557	-0.4917	1.08	-12.5495		24.469	1.6183	1.3924	1.0517	0.0076	0.0546	-0.146	0.5234	0.0543	-10.644		24.453	3.7672	0.6882	-0.1441	1.6215	0.0299	0.0533	1.5386	-0.8432	4.4177		24.484	0.355	-1.5028	-0.1701	0.0234	-2.0358
24.515	2.0871	1.5619	1.2986	0.8137	0.0932	-0.146	0.6503	0.5672	-4.9278		24.5	1.6313	1.8227	1.2076	0.0357	-0.2961	-0.1605	-0.5552	1.4006	-12.6402		24.531	1.6313	1.3793	1.0842	0.0147	0.0406	-0.0977	0.3965	0.8236	-10.9162		24.515	3.689	0.6751	-0.1571	1.4621	0.0211	0.0582	1.4752	-0.2663	4.6899		24.547	0.342	-1.6071	-0.1766	0.0252	-2.0621
24.578	2.1523	1.5489	1.2986	0.9679	0.1072	-0.1557	0.9041	-0.5868	-5.563		24.562	1.6183	1.7445	1.2206	0.0076	-0.2575	-0.1532	-0.4283	1.4006	-12.368		24.594	1.6053	1.3924	1.1232	0.0252	0.0546	-0.0759	1.0945	0.8877	-10.5533		24.578	3.6109	0.6621	-0.1571	1.3236	0.0404	0.0485	1.0945	-0.3945	5.2343		24.609	0.355	-1.6462	-0.1766	0.0252	-2.2199
24.64	2.2174	1.5228	1.2791	1.0818	0.0669	-0.1508	0.2696	-0.2021	-4.1112		24.625	1.6183	1.6793	1.2076	0.0006	-0.2505	-0.1605	-1.3166	1.2723	-12.7309		24.656	1.6053	1.3924	1.1687	0.0024	0.0529	-0.0566	0.7772	0.4389	-11.0977		24.64	3.5328	0.6882	-0.1506	1.2395	0.0509	0.0654	1.031	-0.8432	5.0529		24.672	0.368	-1.7245	-0.1571	0.0287	-2.3356
24.703	2.3085	1.5619	1.2726	1.2273	0.0827	-0.1484	0.46	-0.6509	-4.0205		24.687	1.6053	1.588	1.2076	0.0322	-0.1488	-0.1581	-0.7455	1.2082	-12.0051		24.719	1.6313	1.4054	1.1947	0.0409	0.0599	-0.0083	1.5386	0.3107	-11.1884		24.703	3.4676	0.6751	-0.1571	1.1502	0.0527	0.034	1.6021	0.3748	5.1436		24.734	0.368	-1.8158	-0.1441	0.0147	-2.4023
24.765	2.3737	1.5489	1.2596	1.2956	0.0879	-0.1436	0.5869	-0.3945	-4.7464		24.75	1.6053	1.5358	1.2206	0.0217	-0.1488	-0.1726	-0.4283	0.7595	-10.3718		24.781	1.6053	1.3924	1.2336	0.0252	0.0371	-0.0203	1.2214	1.1441	-11.007		24.765	3.4155	0.6751	-0.1571	1.017	0.0351	0.0558	0.9041	-0.2021	5.4158		24.797	0.368	-1.894	-0.1441	0.0217	-2.5496
24.828	2.4778	1.5489	1.2596	1.3902	0.0914	-0.146	0.9041	-0.0739	-4.6556		24.812	1.6053	1.4185	1.2271	-0.0064	-0.2119	-0.1484	0.46	1.5288	-8.6479		24.844	1.6183	1.4054	1.2791	0.0024	0.0353	0.0087	0.7138	1.0159	-11.1884		24.828	3.3244	0.649	-0.1506	0.9329	0.0141	0.034	1.2214	0.1184	5.3251		24.859	0.355	-1.9592	-0.1376	0.0357	-2.7074
24.89	2.5299	1.5358	1.2596	1.5567	0.0897	-0.1532	0.9041	0.0543	-4.8371		24.875	1.6183	1.3272	1.2336	0.0217	-0.2961	-0.1387	-0.238	1.08	-6.0166		24.906	1.6053	1.4315	1.3311	0.0076	0.0511	0.0667	0.6503	0.8236	-10.2811		24.89	3.2593	0.6751	-0.1376	0.8488	0.0106	0.0437	0.5869	0.2466	5.5065		24.922	0.368	-2.0505	-0.1376	0.0357	-2.781
24.953	2.6081	1.5489	1.2401	1.6671	0.116	-0.1677	0.8407	0.503	-4.5649		24.937	1.6183	1.275	1.2466	-0.0151	-0.4311	-0.1508	-1.4435	1.1441	-5.0186		24.969	1.5923	1.3924	1.3766	0.0234	0.0599	0.0812	1.031	1.08	-11.007		24.953	3.1811	0.6751	-0.1441	0.7471	0.0281	0.0413	0.5869	-0.2663	4.9621		24.984	0.355	-2.1157	-0.1246	0.0217	-2.9739
25.015	2.6602	1.5619	1.2336	1.8476	0.0651	-0.1532	0.1427	-0.4586	-3.9298		25	1.6313	1.1968	1.2466	-0.0011	-0.5328	-0.1677	-1.38	1.3365	-4.7464		25.031	1.5923	1.3793	1.3961	0.0076	0.0581	0.0932	0.7138	1.0159	-10.8255		25.015	3.09	0.6751	-0.1441	0.684	0.0246	0.0582	1.031	-0.4586	5.5973		25.047	0.3941	-2.1679	-0.1246	0.0585	-3.13
25.078	2.7774	1.5358	1.2141	2.0106	0.0739	-0.146	1.1579	-0.8432	-4.1112		25.062	1.5923	1.1185	1.2596	-0.0116	-0.5504	-0.1605	-0.5552	1.5288	-3.7483		25.094	1.5923	1.3924	1.4546	0.0182	0.0546	0.1295	1.0945	0.503	-11.1884		25.078	2.9988	0.6621	-0.1376	0.5982	0.0229	0.0485	0.5869	-0.138	5.8695		25.109	0.3811	-2.2461	-0.0986	0.0567	-3.2861
25.14	2.8295	1.575	1.2141	2.142	0.0792	-0.146	0.7772	-0.3304	-3.3854		25.125	1.6183	1.0272	1.2661	-0.0081	-0.5679	-0.1605	-0.7455	0.9518	-2.2058		25.156	1.6313	1.3924	1.4936	-0.0134	0.0511	0.1295	-0.0476	0.8877	-10.7348		25.14	2.9206	0.6621	-0.1376	0.5421	0.0404	0.0485	0.7772	0.1825	5.0529		25.172	0.355	-2.3635	-0.0921	0.0672	-3.3352
25.203	2.9076	1.5489	1.2012	2.2927	0.1142	-0.1508	0.46	0.2466	-4.202		25.187	1.6053	1.0011	1.2921	0.0041	-0.6538	-0.146	0.0158	1.08	-2.2058		25.219	1.6183	1.3793	1.5261	-0.0081	0.0634	0.144	0.3331	0.3748	-11.007		25.203	2.8816	0.6621	-0.1506	0.4422	0.0071	0.0533	0.7772	0.5672	4.7807		25.234	0.368	-2.4548	-0.0986	0.0444	-3.4877
25.265	2.9988	1.5358	1.1947	2.4416	0.0774	-0.1218	0.5234	-0.2021	-3.4761		25.25	1.6443	0.8838	1.2921	-0.0046	-0.8099	-0.1605	0.0158	0.8236	-2.2058		25.281	1.6053	1.4185	1.5911	0.0094	0.0494	0.1657	0.3965	0.8236	-11.007		25.265	2.7774	0.6751	-0.1311	0.3739	-0.0017	0.0413	0.0793	1.1441	5.1436		25.297	0.342	-2.52	-0.0726	0.0392	-3.6438
25.328	3.0769	1.5228	1.1752	2.687	0.0844	-0.1387	1.2214	-0.9073	-3.0224		25.312	1.6443	0.7794	1.3181	-0.0134	-1.001	-0.1436	-0.238	0.8236	-2.2058		25.344	1.6183	1.4054	1.6041	0.0076	0.0546	0.1778	0.2696	0.3107	-10.4626		25.328	2.6862	0.649	-0.1181	0.3283	0.0123	0.0533	0.5234	0.7595	5.1436		25.359	0.355	-2.6243	-0.0726	0.0707	-3.8682
25.39	3.142	1.5619	1.1687	2.899	0.0932	-0.1363	1.5386	-0.0739	-3.2039		25.375	1.6183	0.7273	1.3116	0.0147	-1.2395	-0.1339	-0.5552	1.0159	-1.5707		25.406	1.6183	1.4185	1.6561	-0.0134	0.0371	0.2648	1.1579	0.8236	-10.0089		25.39	2.6081	0.6099	-0.1246	0.2968	-0.0017	0.0461	1.1579	0.3107	4.8714		25.422	0.368	-2.6765	-0.0596	0.0742	-4.0436
25.453	3.2072	1.5619	1.1622	3.125	0.102	-0.1339	1.3483	-0.6509	-4.202		25.437	1.6313	0.649	1.3181	-0.0186	-1.4692	-0.146	-2.5221	1.3365	-1.5707		25.469	1.5923	1.3924	1.6951	-0.0011	0.0353	0.2551	0.3965	0.8236	-10.8255		25.453	2.5169	0.6099	-0.1311	0.295	0.0001	0.0558	0.9041	-0.9073	4.327		25.484	0.3811	-2.7808	-0.0401	0.0812	-4.1909
25.515	3.2593	1.5098	1.1557	3.3318	0.0879	-0.1339	1.729	-0.9073	-2.6595		25.5	1.6313	0.5838	1.3311	0.0024	-1.592	-0.1532	-1.8242	1.1441	-0.7541		25.531	1.6053	1.3793	1.7276	-0.0186	0.0388	0.2938	0.7138	0.2466	-10.0996		25.515	2.4388	0.5969	-0.1311	0.253	0.0141	0.0292	0.3331	-0.6509	4.8714		25.547	0.368	-2.833	-0.0271	0.0812	-4.3171
25.578	3.3634	1.5489	1.1492	3.5368	0.1458	-0.1605	1.3483	-0.2663	-3.4761		25.562	1.6313	0.4925	1.3311	-0.0186	-1.7533	-0.1774	-0.0476	0.8877	-1.6614		25.594	1.6053	1.3663	1.7666	-0.0204	0.0301	0.3204	0.3331	0.503	-9.9182		25.578	2.3606	0.5838	-0.1441	0.2197	0.0123	0.0485	1.7924	0.3107	4.8714		25.609	0.368	-2.9112	-0.0141	0.1216	-4.4767
25.64	3.4025	1.5489	1.1427	3.7769	0.1195	-0.1484	0.7138	-0.3945	-2.841		25.625	1.6183	0.4143	1.3376	-0.0064	-1.9269	-0.1315	-0.4283	0.8877	-1.3892		25.656	1.6053	1.4185	1.799	-0.0099	0.0406	0.3373	0.2062	0.6313	-9.3738		25.64	2.2955	0.5838	-0.1311	0.1478	-0.021	0.0364	0.6503	0.4389	5.0529		25.672	0.368	-3.0025	-0.0011	0.1321	-4.7327
25.703	3.4676	1.5489	1.1232	3.9942	0.116	-0.1436	1.031	-1.2279	-3.0224		25.687	1.6443	0.336	1.3506	-0.0239	-2.1057	-0.1412	-0.6186	0.8236	-1.48		25.719	1.6313	1.4185	1.8575	-0.0151	0.0318	0.3735	0.3331	1.2723	-9.3738		25.703	2.2174	0.5838	-0.1311	0.1093	0.0176	0.063	0.9676	0.503	4.6899		25.734	0.368	-3.0547	-0.0011	0.1075	-4.9291
25.765	3.5197	1.5228	1.1167	4.2886	0.144	-0.1436	1.7924	-0.715	-2.9317		25.75	1.6574	0.2839	1.3571	-0.0169	-2.3758	-0.1412	-0.7455	0.9518	-0.119		25.781	1.6183	1.3663	1.89	-0.0151	0.0283	0.3929	0.7138	0.6313	-10.0996		25.765	2.1262	0.5317	-0.1376	0.0655	-0.0192	0.0533	1.0945	0.3748	4.2363		25.797	0.355	-3.1329	0.0119	0.1303	-5.0747
25.828	3.6239	1.5228	1.1102	4.5532	0.1283	-0.1508	0.9676	-1.292	-2.7502		25.812	1.6574	0.2056	1.3831	0.0112	-2.6213	-0.1605	-1.2531	1.2082	-1.2985		25.844	1.5923	1.3924	1.916	-0.0116	0.0318	0.4243	0.1427	0.6954	-9.3738		25.828	2.0611	0.5186	-0.1376	0.0672	-0.0245	0.0533	0.3965	0.0543	4.6899		25.859	0.342	-3.1981	0.0313	0.1286	-5.3061
25.89	3.676	1.5358	1.0972	4.781	0.1353	-0.1532	0.9676	-0.7791	-2.1151		25.875	1.6313	0.1274	1.3961	0.0129	-2.8755	-0.1484	-1.6973	0.503	-2.2966		25.906	1.6053	1.4185	1.968	-0.0099	0.0581	0.4436	0.6503	0.6954	-10.0996		25.89	1.9569	0.5186	-0.1441	0.0357	-0.0034	0.0558	0.9041	-0.2021	4.7807		25.922	0.355	-3.3025	0.0378	0.097	-5.4902
25.953	3.7542	1.5228	1.1037	5.0561	0.1756	-0.1702	0.6503	-0.9714	-2.2966		25.937	1.6574	0.0622	1.4091	-0.0169	-3.0877	-0.146	-1.9511	1.5288	-1.7522		25.969	1.5792	1.4054	2.007	-0.0151	0.0458	0.4823	0.9676	0.8877	-10.2811		25.953	1.8788	0.5186	-0.1441	0.0409	-0.0122	0.0485	1.4752	0.1184	3.8733		25.984	0.368	-3.3677	0.0508	0.1233	-5.7445
26.015	3.8193	1.5098	1.0842	5.2488	0.1476	-0.1484	0.6503	-0.9714	-2.6595		26	1.6443	-0.003	1.4351	-0.0204	-3.3367	-0.1412	-1.5069	0.4389	-2.478		26.031	1.6053	1.3924	2.046	0.0024	0.0423	0.5089	1.031	0.6954	-10.5533		26.015	1.8137	0.5056	-0.1571	0.0076	-0.007	0.0388	0.9676	-0.5227	3.2382		26.047	0.355	-3.4329	0.0638	0.1741	-6.0935
26.078	3.9104	1.4967	1.0712	5.5275	0.1703	-0.1726	1.3483	-0.5227	-1.8429		26.062	1.6313	-0.0943	1.4286	0.0094	-3.6541	-0.1412	-1.1897	1.4006	-2.0244		26.094	1.6053	1.4054	2.0785	-0.0099	0.0511	0.5572	1.0945	0.7595	-9.9182		26.078	1.7095	0.4925	-0.1701	-0.0274	-0.0034	0.0485	0.6503	0.1825	2.3309		26.109	0.368	-3.5372	0.0703	0.1776	-6.1566
26.14	3.9755	1.5228	1.0712	5.8219	0.1528	-0.1363	1.4117	-0.9714	-2.6595		26.125	1.6834	-0.1595	1.4351	0.0182	-3.9469	-0.1508	-1.1262	0.8236	-1.7522		26.156	1.6183	1.3924	2.124	-0.0029	0.0406	0.5814	0.9041	0.4389	-9.8274		26.14	1.6704	0.5186	-0.1636	-0.0537	-0.0403	0.0437	0.46	0.503	2.6031		26.172	0.355	-3.5894	0.0833	0.1969	-6.4284
26.203	4.0537	1.5228	1.0582	6.0952	0.1598	-0.146	1.3483	-0.6509	-1.5707		26.187	1.6053	-0.2508	1.4546	-0.0081	-4.1977	-0.146	-0.7455	1.08	-1.2985		26.219	1.6183	1.4315	2.163	0.0024	0.0529	0.6321	0.5869	0.7595	-9.1923		26.203	1.5532	0.5056	-0.1636	-0.1273	-0.0192	0.0509	0.7772	0.8236	2.5123		26.234	0.368	-3.6676	0.1093	0.2092	-6.6581
26.265	4.1058	1.5098	1.0712	6.3703	0.1791	-0.1557	1.2214	-1.1638	-2.7502		26.25	1.6443	-0.3291	1.4741	-0.0134	-4.4695	-0.1412	-1.2531	1.4647	-1.117		26.281	1.5923	1.4054	2.189	0.0059	0.0564	0.6684	0.6503	0.0543	-10.2811		26.265	1.475	0.5186	-0.1636	-0.1027	-0.0333	0.0582	0.0158	0.9518	2.7845		26.297	0.355	-3.7328	0.1093	0.2022	-6.7388
26.328	4.1839	1.4967	1.0387	6.7856	0.1984	-0.1484	1.4752	-1.6766	-2.841		26.312	1.6574	-0.3943	1.4871	0.0147	-4.6343	-0.1508	-0.9359	1.5288	-1.2985		26.344	1.6183	1.4315	2.2215	-0.0116	0.0599	0.7288	1.031	1.2082	-9.5552		26.328	1.3969	0.5317	-0.1766	-0.087	-0.035	0.0437	0.5869	0.8877	0.1533		26.359	0.368	-3.8111	0.1158	0.2022	-7.0684
26.39	4.2621	1.5098	1.0387	7.0275	0.1879	-0.1532	1.4752	-1.0355	-2.5688		26.375	1.6053	-0.4595	1.4806	-0.0081	-4.9938	-0.1436	-1.6973	0.503	-0.8448		26.406	1.6053	1.4185	2.28	0.0076	0.0651	0.7481	0.9676	0.6313	-9.646		26.39	1.3188	0.4925	-0.1896	-0.0519	-0.0315	0.0727	0.9041	0.4389	-0.2097		26.422	0.368	-3.8763	0.1223	0.2267	-7.3665
26.453	4.3142	1.4706	1.0192	7.2728	0.2089	-0.1702	0.9041	-1.0997	-1.7522		26.437	1.6443	-0.5377	1.4806	-0.0239	-5.213	-0.146	-2.4587	0.7595	-1.7522		26.469	1.6313	1.4054	2.2995	-0.0064	0.0476	0.7819	0.6503	0.9518	-9.5552		26.453	1.2406	0.4925	-0.1896	-0.0309	-0.0455	0.0533	1.6655	-0.2021	-1.9336		26.484	0.368	-3.9545	0.1418	0.2249	-7.5647
26.515	4.3923	1.4837	1.0322	7.6635	0.1826	-0.1726	1.1579	-1.3561	-1.2985		26.5	1.6443	-0.629	1.5001	-0.0379	-5.5672	-0.146	-1.1262	0.5672	-2.0244		26.531	1.5792	1.4185	2.358	-0.0379	0.0757	0.8399	0.5234	0.8236	-9.7367		26.515	1.1625	0.4925	-0.1831	-0.0274	-0.0736	0.0509	0.5234	-0.4586	-1.5707		26.547	0.3811	-4.0458	0.1548	0.2407	-7.7137
26.578	4.4314	1.4837	1.0322	7.7862	0.1966	-0.146	1.0945	-1.0355	-1.6614		26.562	1.6574	-0.6942	1.5001	-0.0327	-5.7408	-0.1387	-1.3166	1.1441	-1.6614		26.594	1.6053	1.4185	2.3904	-0.0327	0.0599	0.8858	0.8407	0.503	-11.6421		26.578	1.0843	0.5186	-0.1831	-0.0344	-0.049	0.0678	1.729	-0.6509	-1.8429		26.609	0.342	-4.111	0.1418	0.239	-7.505
26.64	4.4574	1.4576	1.0192	7.6548	0.2159	-0.1653	1.1579	-0.0739	-2.3873		26.625	1.6834	-0.7725	1.4936	-0.0221	-6.0284	-0.1436	-0.3648	0.9518	-0.5726		26.656	1.5662	1.4315	2.4489	-0.0502	0.0529	0.9293	0.3965	0.8236	-9.7367		26.64	0.9932	0.5056	-0.1896	-0.0624	-0.0701	0.0703	0.9676	-0.138	-1.2985		26.672	0.342	-4.0719	0.1483	0.1864	-6.744
26.703	4.4444	1.4837	1.0127	7.1203	0.1265	-0.1484	1.0945	1.2723	-1.9336		26.687	1.6574	-0.7855	1.5261	-0.0256	-6.3931	-0.1291	-0.8724	1.08	-0.9356		26.719	1.5662	1.3924	2.4749	-0.0186	0.0774	0.9849	0.2696	0.4389	-10.1904		26.703	0.915	0.4925	-0.1896	-0.1641	-0.0701	0.0509	1.2848	0.4389	-1.3892		26.734	0.368	-4.0458	0.1548	0.1408	-6.1829
26.765	4.4183	1.4706	1.0322	6.6139	0.1458	-0.1605	0.9041	0.1825	-2.6595		26.75	1.6574	-0.9159	1.5326	-0.0274	-6.6334	-0.1436	-1.9511	0.7595	-1.48		26.781	1.5662	1.4185	2.5204	-0.0362	0.0739	1.0308	0.1427	0.5672	-10.644		26.765	0.8499	0.5186	-0.1506	-0.1939	-0.0964	0.0388	0.8407	0.1184	-1.6614		26.797	0.342	-3.9415	0.1483	0.1408	-6.0251
26.828	4.3402	1.4576	1.0127	6.2284	0.1739	-0.1653	1.6655	-0.5868	-1.8429		26.812	1.6964	-0.9811	1.5261	-0.0397	-7.0524	-0.1412	-2.2683	1.08	-1.48		26.844	1.5923	1.4054	2.5724	-0.0432	0.0599	1.0888	0.5234	1.08	-10.5533		26.828	0.7718	0.5186	-0.0921	-0.2096	-0.0946	0.0364	0.1427	0.5672	-1.117		26.859	0.342	-3.8893	0.1418	0.1426	-5.5884
26.89	4.3011	1.4706	1.0322	5.8078	0.1037	-0.1677	1.6655	-0.8432	-1.48		26.875	1.6704	-1.0724	1.5326	-0.0344	-7.3874	-0.1315	-2.5856	0.7595	-0.4819		26.906	1.5792	1.3924	2.6114	-0.0379	0.0721	1.1637	1.031	0.9518	-10.0089		26.89	0.6936	0.5317	-0.0791	-0.2061	-0.1016	0.0437	0.6503	0.6954	-0.0282		26.922	0.368	-3.8111	0.1483	0.1286	-5.1956
26.953	4.1839	1.4576	0.9997	5.3645	0.109	-0.1726	1.6655	-0.3304	-2.9317		26.937	1.6704	-1.1507	1.5326	-0.0204	-7.5592	-0.1267	-1.38	0.8236	-1.3892		26.969	1.5662	1.4054	2.6504	-0.0204	0.0792	1.2362	0.9676	0.8877	-10.644		26.953	0.6025	0.5056	-0.0531	-0.2009	-0.0753	0.0727	1.4117	0.1825	-0.7541		26.984	0.355	-3.7589	0.1288	0.0918	-4.7625
27.015	4.1839	1.4837	1.0387	5.0491	0.1125	-0.1508	1.9193	1.5929	-1.8429		27	1.6704	-1.2289	1.5326	-0.0291	-7.8801	-0.1146	-0.4917	0.5672	-1.8429		27.031	1.5662	1.4054	2.6894	-0.0484	0.1002	1.2749	0.7138	0.8877	-10.2811		27.015	0.5113	0.5056	-0.0791	-0.1974	-0.0753	0.0485	1.2848	0.0543	1.0606		27.047	0.342	-3.6807	0.1223	0.0515	-4.2031
27.078	4.1188	1.4706	1.0192	4.5567	0.0757	-0.1581	1.4752	1.5288	-2.5688		27.062	1.6964	-1.255	1.5391	-0.0537	-7.7574	-0.1291	-0.4917	0.4389	-2.3873		27.094	1.5923	1.4185	2.7349	-0.0414	0.0774	1.3377	0.3331	0.7595	-11.007		27.078	0.4332	0.5317	-0.0856	-0.1869	-0.0613	0.0678	0.6503	-0.0739	1.7865		27.109	0.355	-3.6024	0.1223	0.104	-4.0769
27.14	4.0537	1.4706	1.0257	4.2938	0.0195	-0.1557	0.6503	-0.2021	-2.7502		27.125	1.6704	-1.2289	1.5456	-0.0484	-7.0717	-0.1146	1.1579	0.8236	-2.2058		27.156	1.5662	1.3924	2.7804	-0.0186	0.0914	1.4175	1.0945	0.3748	-10.2811		27.14	0.342	0.5056	-0.0856	-0.1851	-0.0771	0.0703	1.2848	0.0543	2.2401		27.172	0.342	-3.5242	0.1093	0.0848	-3.8998
27.203	3.9755	1.4837	1.0387	4.0222	0.0388	-0.1653	1.6655	-0.0739	-2.2058		27.187	1.7095	-1.2289	1.5456	0.1706	-6.4878	-0.1218	1.729	1.0159	-1.6614		27.219	1.5923	1.4185	2.8129	-0.0449	0.0967	1.4561	0.46	0.503	-10.7348		27.203	0.2508	0.5186	-0.0856	-0.2184	-0.0964	0.0292	0.9041	0.0543	1.605		27.234	0.355	-3.459	0.1093	0.0304	-3.5123
27.265	3.9104	1.4837	1.0387	3.7296	0.0827	-0.1653	1.9193	-0.0739	-3.2039		27.25	1.6834	-1.1246	1.5456	-0.0081	-6.0038	-0.1291	-0.7455	0.8236	-0.5726		27.281	1.5532	1.4054	2.8584	-0.0519	0.1037	1.5117	0.5869	0.8877	-11.007		27.265	0.1597	0.5056	-0.0921	-0.3008	-0.0876	0.0678	1.2848	0.8236	1.4235		27.297	0.355	-3.3807	0.0768	0.055	-3.2738
27.328	3.8323	1.4837	1.0582	3.3581	0.0686	-0.1532	2.2366	0.503	-2.7502		27.312	1.6834	-1.0463	1.5456	0.0006	-5.3498	-0.1387	0.2062	0.503	-0.8448		27.344	1.5662	1.3924	2.8909	-0.0256	0.0879	1.5794	0.2696	0.6954	-11.3699		27.328	0.0946	0.5186	-0.0921	-0.3498	-0.0806	0.0558	0.5234	0.5672	1.7865		27.359	0.329	-3.3286	0.0833	0.0112	-2.8757
27.39	3.7672	1.4967	1.0647	3.0672	0.0581	-0.1557	1.4117	0.6954	-2.5688		27.375	1.7355	-1.0202	1.5456	-0.0064	-4.7641	-0.1436	0.9676	0.503	-0.5726		27.406	1.5532	1.4185	2.9364	-0.0379	0.1177	1.6881	1.2848	0.6954	-10.2811		27.39	0.0164	0.5056	-0.0791	-0.3481	-0.0929	0.0533	0.0793	0.6313	1.8772		27.422	0.355	-3.2242	0.0573	0.0322	-2.7214
27.453	3.689	1.4706	1.0712	2.8517	0.0529	-0.1653	2.0462	1.4647	-3.2039		27.437	1.6964	-0.942	1.5391	-0.0484	-4.4309	-0.1412	1.031	1.8493	-0.8448		27.469	1.5662	1.4054	2.9689	-0.0589	0.1072	1.7703	0.8407	1.2723	-10.0996		27.453	-0.0487	0.5186	-0.0726	-0.3989	-0.0736	0.0533	1.729	1.5288	1.605		27.484	0.329	-3.146	0.0508	-0.0029	-2.7214
27.515	3.65	1.4706	1.0647	2.6169	0.0248	-0.1677	1.7924	0.6954	-3.9298		27.5	1.6834	-0.8507	1.5326	-0.0397	-3.833	-0.1267	2.8711	1.2723	-1.2985		27.531	1.5402	1.4054	3.0078	-0.0397	0.102	1.8428	1.4117	0.9518	-10.644		27.515	-0.1138	0.5056	-0.0661	-0.3884	-0.1051	0.0727	1.2848	0.9518	2.4216		27.547	0.329	-3.0808	0.0508	0.0199	-2.5057
27.578	3.5588	1.4706	1.0582	2.4083	0.0862	-0.1557	1.1579	0.4389	-3.839		27.562	1.6704	-0.8116	1.5261	0.0252	-3.6699	-0.1581	1.2848	0.1825	-1.117		27.594	1.5402	1.3924	3.0403	-0.0519	0.1002	1.8935	0.7138	0.8877	-10.1904		27.578	-0.205	0.5056	-0.0661	-0.4182	-0.0859	0.0654	0.9676	0.6313	1.8772		27.609	0.342	-3.0156	0.0378	0.0112	-2.1638
27.64	3.4807	1.4837	1.0842	2.2016	0.0546	-0.1653	1.5386	-0.0739	-4.1112		27.625	1.6704	-0.7073	1.5261	-0.0186	-3.342	-0.1339	1.031	1.08	-1.9336		27.656	1.5402	1.3924	3.0858	-0.0467	0.13	1.9467	0.46	0.7595	-10.7348		27.64	-0.2962	0.4925	-0.0661	-0.4252	-0.1069	0.0606	1.8559	0.6313	2.5123		27.672	0.342	-2.9112	0.0248	0.0199	-2.0253
27.703	3.4025	1.4576	1.0907	1.9895	0.0494	-0.1605	1.729	0.503	-4.7464		27.687	1.6704	-0.629	1.5131	-0.0169	-2.9124	-0.1605	1.2214	1.4006	-1.8429		27.719	1.5011	1.3924	3.1248	-0.0589	0.1037	2.0047	0.3331	1.0159	-11.5514		27.703	-0.3873	0.5056	-0.0596	-0.4567	-0.0894	0.0654	0.9676	0.503	1.6957		27.734	0.342	-2.846	-0.0076	0.0059	-1.8078
27.765	3.3504	1.4706	1.1037	1.7652	0.0634	-0.1677	1.7924	1.3365	-3.5668		27.75	1.6574	-0.5508	1.5131	0.0112	-2.6318	-0.1484	1.3483	0.503	-1.5707		27.781	1.5402	1.4185	3.1703	-0.0537	0.116	2.1351	0.7772	0.6954	-11.5514		27.765	-0.4655	0.5056	-0.0726	-0.4918	-0.1174	0.0751	1.729	0.3748	1.605		27.797	0.342	-2.8069	-0.0076	-0.0099	-1.7184
27.828	3.2853	1.4837	1.1037	1.5497	0.0792	-0.1798	1.2214	1.4006	-5.9259		27.812	1.7095	-0.4725	1.4936	0.0076	-2.4109	-0.1315	1.2848	1.2082	-2.0244		27.844	1.5141	1.4054	3.2223	-0.0519	0.0932	2.1956	0.46	0.6313	-10.8255		27.828	-0.5436	0.5186	-0.0726	-0.5145	-0.1192	0.0485	0.7138	0.6313	2.1494		27.859	0.368	-2.6765	-0.0141	-0.0011	-1.6816
27.89	3.2202	1.4837	1.0972	1.4183	0.0213	-0.1532	1.6021	1.657	-5.1093		27.875	1.6704	-0.3943	1.5066	-0.0186	-2.1811	-0.1436	2.0462	1.08	-3.4761		27.906	1.5141	1.3793	3.2483	-0.0344	0.1107	2.2656	0.3331	0.503	-12.0051		27.89	-0.6217	0.5317	-0.0726	-0.5619	-0.1385	0.0703	2.2366	0.6313	1.8772		27.922	0.329	-2.6113	-0.0206	-0.0011	-1.4782
27.953	3.142	1.4967	1.1167	1.2641	0.0704	-0.1677	1.7924	0.8236	-5.563		27.937	1.6574	-0.3291	1.5131	0.0164	-2.0338	-0.1484	0.7138	0.3748	-4.6556		27.969	1.4881	1.3924	3.2938	-0.0502	0.0949	2.3502	0.3965	0.1825	-10.5533		27.953	-0.6869	0.5577	-0.0726	-0.6179	-0.1139	0.0533	2.2366	1.0159	1.6957		27.984	0.342	-2.5461	-0.0336	-0.0116	-1.3133
28.015	3.0639	1.4967	1.1297	1.1221	0.0266	-0.1629	1.2848	1.08	-6.561		28	1.6964	-0.2769	1.4936	0.0041	-1.8637	-0.146	1.6655	1.5929	-4.5649		28.031	1.5141	1.4185	3.3133	-0.0589	0.1142	2.4275	-0.5552	0.2466	-12.0958		28.015	-0.765	0.5317	-0.0726	-0.6092	-0.1262	0.063	1.4117	0.3107	2.2401		28.047	0.355	-2.4678	-0.0271	-0.0274	-1.1678
28.078	2.9858	1.4837	1.1297	0.9714	0.0476	-0.1581	1.4117	1.2082	-6.7425		28.062	1.6834	-0.1856	1.4871	-0.0011	-1.6446	-0.1532	1.0945	0.7595	-5.7444		28.094	1.5141	1.3793	3.3653	-0.0642	0.109	2.5218	0.2062	0.8877	-11.6421		28.078	-0.8562	0.5577	-0.0726	-0.6793	-0.1262	0.0751	2.0462	0.3107	1.605		28.109	0.342	-2.3896	-0.0596	-0.0169	-1.01
28.14	2.8946	1.4837	1.1297	0.8067	0.0441	-0.1363	2.4904	1.2723	-6.4703		28.125	1.6574	-0.0813	1.4871	0.0182	-1.4078	-0.1363	2.4904	1.1441	-6.2888		28.156	1.475	1.4054	3.3913	-0.0537	0.1125	2.6281	1.031	0.3107	-11.4606		28.14	-0.9343	0.5577	-0.0726	-0.6915	-0.1104	0.0533	2.4269	1.4647	2.0587		28.172	0.316	-2.3113	-0.0531	-0.0362	-1.0082
28.203	2.8555	1.4576	1.1492	0.6665	0.0581	-0.1605	1.2848	1.7211	-6.4703		28.187	1.6704	-0.0291	1.4806	0.0164	-1.2553	-0.1508	1.8559	1.657	-6.8332		28.219	1.475	1.4315	3.4303	-0.073	0.1283	2.7199	0.9041	0.8236	-11.7328		28.203	-0.9864	0.5708	-0.0661	-0.7476	-0.163	0.0678	1.9828	1.0159	2.2401		28.234	0.342	-2.22	-0.0596	-0.0502	-0.9416
28.265	2.7644	1.4837	1.1622	0.5754	0.0511	-0.1194	2.0462	2.234	-7.3776		28.25	1.6964	0.0231	1.4741	-0.0046	-1.0554	-0.1242	1.9828	1.5288	-7.0147		28.281	1.4881	1.3793	3.4628	-0.0572	0.123	2.7948	1.031	0.6954	-12.0958		28.265	-1.0776	0.623	-0.0726	-0.8159	-0.1648	0.0654	1.3483	0.8877	2.5123		28.297	0.342	-2.1288	-0.0596	-0.0484	-0.8662
28.328	2.6602	1.4967	1.1557	0.451	0.0318	-0.1629	1.4117	1.5929	-7.0147		28.312	1.6574	0.1404	1.4741	0.0269	-0.9256	-0.1484	1.031	1.7211	-7.1054		28.344	1.475	1.4054	3.5018	-0.0554	0.1142	2.9398	0.6503	0.8236	-12.7309		28.328	-1.1557	0.636	-0.0661	-0.8159	-0.1578	0.0678	1.3483	1.08	1.8772		28.359	0.342	-2.0896	-0.0661	-0.0624	-0.6908
28.39	2.5951	1.5098	1.1687	0.3616	0.0546	-0.1822	1.2848	0.9518	-8.7386		28.375	1.6574	0.2317	1.4546	0.0059	-0.7503	-0.1412	1.3483	1.5288	-7.5591		28.406	1.475	1.3663	3.5343	-0.0519	0.1107	3.0172	0.7772	0.5672	-12.8217		28.39	-1.2338	0.649	-0.0726	-0.872	-0.1683	0.0606	2.4904	0.8877	1.6957		28.422	0.368	-1.9853	-0.0791	-0.0362	-0.5418
28.453	2.5299	1.4967	1.1752	0.2985	0.0651	-0.1508	1.1579	1.3365	-7.6498		28.437	1.6964	0.2839	1.4286	0.0164	-0.6345	-0.1532	2.4904	1.4006	-8.4664		28.469	1.449	1.3663	3.5797	-0.0712	0.109	3.1549	-0.0476	0.7595	-13.0031		28.453	-1.312	0.6751	-0.0661	-0.9456	-0.1542	0.0461	2.3635	1.1441	2.0587		28.484	0.342	-1.9071	-0.0921	-0.0467	-0.4822
28.515	2.4388	1.4967	1.1752	0.1969	0.0757	-0.1605	0.3965	0.5672	-8.5572		28.5	1.6443	0.3621	1.4416	0.0182	-0.4329	-0.146	1.9828	0.8877	-8.3757		28.531	1.449	1.3533	3.6382	-0.0607	0.1265	3.2709	1.031	0.6954	-12.5495		28.515	-1.3901	0.7142	-0.0596	-1.0017	-0.1402	0.0703	1.6021	1.9134	1.9679		28.547	0.342	-1.8418	-0.0921	-0.0362	-0.4646
28.578	2.3606	1.4967	1.1687	0.09	0.0599	-0.1532	1.2848	1.2082	-8.7386		28.562	1.6834	0.4404	1.4286	0.0024	-0.2207	-0.1508	3.0614	1.08	-8.6479		28.594	1.462	1.3533	3.6772	-0.0835	0.1283	3.3796	0.9041	0.9518	-12.9124		28.578	-1.4683	0.7273	-0.0661	-1.0753	-0.1613	0.0509	1.3483	1.2723	1.4235		28.609	0.329	-1.7375	-0.0921	-0.0414	-0.4559
28.64	2.2955	1.4706	1.1817	0.0182	0.0651	-0.1605	0.7772	1.3365	-8.3757		28.625	1.6964	0.5186	1.4156	0.0217	-0.1663	-0.1605	2.1731	0.9518	-8.4664		28.656	1.4099	1.3663	3.7162	-0.0852	0.123	3.527	0.8407	0.7595	-12.4587		28.64	-1.5464	0.7273	-0.0531	-1.1103	-0.1402	0.0461	2.7442	1.0159	2.7845		28.672	0.329	-1.6593	-0.0986	-0.0467	-0.4296
28.703	2.2304	1.4967	1.1817	-0.0221	0.0739	-0.1677	0.46	1.1441	-10.0089		28.687	1.6574	0.5838	1.3961	0.0059	-0.0629	-0.1557	1.5386	1.2082	-9.5552		28.719	1.449	1.3924	3.7487	-0.0659	0.1318	3.6672	0.2062	-0.2663	-13.0031		28.703	-1.6245	0.7794	-0.0531	-1.1541	-0.1595	0.063	1.1579	0.4389	2.3309		28.734	0.355	-1.568	-0.1051	-0.0362	-0.3068
28.765	2.1783	1.5098	1.1752	-0.0502	0.1125	-0.1629	0.7772	1.5929	-9.4645		28.75	1.6704	0.6751	1.4156	0.0059	-0.0173	-0.1508	1.4752	1.2723	-9.5552		28.781	1.436	1.3663	3.8072	-0.0905	0.1318	3.7977	0.2696	0.0543	-12.368		28.765	-1.7287	0.8186	-0.0596	-1.1471	-0.1595	0.0775	1.2848	0.1825	2.1494		28.797	0.342	-1.4897	-0.0986	-0.0397	-0.2191
28.828	2.0351	1.4967	1.1817	-0.0712	0.0914	-0.1508	0.8407	1.1441	-9.9182		28.812	1.6704	0.7794	1.3961	0.0147	0.0511	-0.1557	2.6173	1.5288	-11.0977		28.844	1.4099	1.3793	3.8397	-0.094	0.1318	3.9112	0.2696	0.8236	-12.6402		28.828	-1.8069	0.8316	-0.0596	-1.2365	-0.1507	0.0413	1.4752	0.3748	2.7845		28.859	0.368	-1.4376	-0.1181	-0.0256	-0.2016
28.89	1.983	1.4967	1.1947	-0.0852	0.0914	-0.1847	0.7772	1.2082	-9.8274		28.875	1.6704	0.8447	1.3896	0.0112	0.2545	-0.175	2.5538	1.2082	-10.9162		28.906	1.3969	1.3663	3.8787	-0.0922	0.144	4.0562	-0.1745	0.503	-12.5495		28.89	-1.872	0.8316	-0.0596	-1.3294	-0.1981	0.0823	1.9193	0.9518	2.1494		28.922	0.342	-1.3463	-0.1311	-0.0502	-0.177
28.953	1.9048	1.4706	1.2076	-0.0362	0.0844	-0.1702	0.5869	1.1441	-9.8274		28.937	1.6574	0.9099	1.3961	0.0112	0.3667	-0.1605	3.8863	0.6313	-11.0977		28.969	1.4229	1.3272	3.9177	-0.1098	0.1125	4.1674	0.5234	0.1825	-13.1846		28.953	-1.9501	0.8707	-0.0726	-1.445	-0.1525	0.0461	1.729	1.657	2.4216		28.984	0.342	-1.255	-0.1376	-0.0537	-0.1525
29.015	1.8137	1.4706	1.2206	-0.0379	0.0757	-0.1387	1.2214	1.1441	-9.1016		29	1.6183	0.9751	1.3896	0.0129	0.5193	-0.1508	3.8228	0.5672	-11.7328		29.031	1.4099	1.3533	3.9567	-0.0905	0.1212	4.3245	0.7772	0.5672	-12.5495		29.015	-2.0283	0.8838	-0.0401	-1.5572	-0.1455	0.0582	1.9193	2.1057	2.2401		29.047	0.3811	-1.1767	-0.1311	-0.0537	-0.1139
29.078	1.7355	1.4706	1.2466	-0.0221	0.0879	-0.1242	1.3483	0.8877	-7.922		29.062	1.6574	1.0664	1.3701	0.0147	0.514	-0.1629	3.4421	0.8236	-13.0939		29.094	1.4229	1.3793	3.9892	-0.0905	0.1388	4.4501	0.3965	0.0543	-13.0939		29.078	-2.1064	0.8968	-0.0336	-1.6325	-0.1683	0.0654	1.5386	1.7211	0.7884		29.109	0.329	-1.1115	-0.1376	-0.0502	-0.0999
29.14	1.6313	1.4837	1.2661	-0.1045	0.0406	-0.1557	0.0793	0.6313	-6.1074		29.125	1.6574	1.1707	1.3571	0.0094	0.4316	-0.1653	3.1249	1.0159	-13.6383		29.156	1.4099	1.3533	4.0412	-0.0817	0.1335	4.5975	1.2214	0.503	-12.2773		29.14	-2.1715	0.8968	-0.0466	-1.6956	-0.1718	0.0388	2.4269	1.2082	0.9699		29.172	0.355	-1.0202	-0.1441	-0.0502	-0.1034
29.203	1.5792	1.4967	1.2726	-0.1623	0.0388	-0.1702	1.5386	0.9518	-7.0147		29.187	1.6574	1.2229	1.3636	0.0164	0.4001	-0.1363	2.3635	0.8877	-13.729		29.219	1.4099	1.3402	4.0802	-0.0817	0.13	4.6966	0.9676	0.8877	-12.2773		29.203	-2.2367	0.9099	-0.0401	-1.7727	-0.1858	0.0509	2.2366	1.4006	1.3328		29.234	0.355	-0.942	-0.1506	-0.0607	-0.0578
29.265	1.475	1.4967	1.2661	-0.3113	0.0195	-0.1436	1.2214	1.0159	-7.1962		29.25	1.6183	1.3141	1.3571	0.0076	0.3071	-0.1605	1.6655	0.8236	-13.8197		29.281	1.3839	1.3402	4.1127	-0.08	0.1353	4.8585	0.9041	0.9518	-12.368		29.265	-2.3408	0.949	-0.0466	-1.8305	-0.1946	0.0388	1.4752	1.657	0.5162		29.297	0.342	-0.8638	-0.1571	-0.0502	-0.0333
29.328	1.4229	1.4967	1.2856	-0.4742	0.0564	-0.1677	1.3483	2.0416	-7.1962		29.312	1.6704	1.3793	1.3636	0.0164	0.3369	-0.1629	1.729	0.7595	-13.9105		29.344	1.3709	1.3011	4.1452	-0.0852	0.102	5.0325	0.46	0.6313	-12.9124		29.328	-2.419	0.949	-0.0271	-1.9374	-0.1858	0.0509	1.6021	0.7595	0.4255		29.359	0.342	-0.7594	-0.1506	-0.0344	-0.0175
29.39	1.3578	1.4837	1.2791	-0.4935	0.0125	-0.1605	0.8407	2.1699	-7.7406		29.375	1.6574	1.4967	1.3571	0.0269	0.4001	-0.1484	3.2518	1.0159	-13.5475		29.406	1.3839	1.3141	4.1906	-0.0817	0.1125	5.1654	1.2214	0.7595	-12.6402		29.39	-2.5101	0.9751	-0.0466	-2.0724	-0.1911	0.0461	0.9676	1.657	0.3347		29.422	0.342	-0.7333	-0.1506	-0.0537	0.0369
29.453	1.2797	1.5228	1.3116	-0.5759	0.0003	-0.1363	2.2366	1.4006	-7.7406		29.437	1.6443	1.5489	1.3571	-0.0029	0.493	-0.1484	2.6807	1.7211	-13.2753		29.469	1.3709	1.3533	4.2166	-0.0817	0.1265	5.3514	1.1579	0.8236	-12.9124		29.453	-2.5883	0.9881	-0.0336	-2.1495	-0.1946	0.034	1.6021	2.2981	-0.4819		29.484	0.355	-0.629	-0.1506	-0.0467	0.079
29.515	1.2146	1.4837	1.3116	-0.6477	0.016	-0.146	1.9193	2.1057	-7.6498		29.5	1.6704	1.6271	1.3441	0.0094	0.5088	-0.1387	4.0132	0.3748	-13.1846		29.531	1.3578	1.3402	4.2686	-0.115	0.1283	5.4578	0.7772	1.2082	-13.2753		29.515	-2.6534	0.9751	-0.0466	-2.2879	-0.1788	0.0775	2.1097	1.657	-0.7541		29.547	0.342	-0.5247	-0.1376	-0.0221	0.0509
29.578	1.1234	1.4967	1.3181	-0.6267	-0.0541	-0.1436	1.6021	1.2723	-7.8313		29.562	1.6443	1.7054	1.3376	0.0059	0.5824	-0.1557	3.569	1.08	-13.9105		29.594	1.3839	1.3402	4.2881	-0.1185	0.1002	5.6245	0.2062	1.1441	-12.6402		29.578	-2.7446	1.0011	-0.0401	-2.3983	-0.2367	0.063	1.3483	1.2723	-1.117		29.609	0.355	-0.4334	-0.1571	-0.0151	0.0579
29.64	1.0583	1.4967	1.3181	-0.7003	-0.0225	-0.1412	2.5538	1.08	-8.285		29.625	1.6574	1.7836	1.3441	-0.0134	0.5175	-0.1557	2.3	0.6954	-12.9124		29.656	1.3709	1.3141	4.3401	-0.1045	0.1072	5.7961	0.46	0.503	-12.9124		29.64	-2.8097	1.0142	-0.0206	-2.4929	-0.1911	0.0678	2.4904	1.7852	-1.5707		29.672	0.329	-0.3551	-0.1506	-0.0519	0.0316
29.703	0.9671	1.5098	1.3311	-0.8247	-0.0243	-0.1412	1.6655	1.9775	-8.0128		29.687	1.6313	1.8749	1.3181	-0.0011	0.621	-0.1412	2.0462	0.6954	-13.2753		29.719	1.3578	1.3272	4.3726	-0.1063	0.1195	5.9096	0.3965	0.6954	-12.368		29.703	-2.8748	1.0403	-0.0401	-2.6366	-0.1946	0.0703	1.8559	2.0416	-2.3873		29.734	0.342	-0.2769	-0.1571	-0.0344	0.0176
29.765	0.876	1.5098	1.3376	-0.9158	-0.0313	-0.1387	2.1097	1.7852	-8.8294		29.75	1.6574	1.9662	1.3051	0.0094	0.7788	-0.1436	2.4269	0.6954	-11.9143		29.781	1.3578	1.3141	4.4116	-0.1027	0.1265	6.1102	0.5869	0.3748	-12.2773		29.765	-2.9399	1.0403	-0.0141	-2.7417	-0.2367	0.0751	2.1097	1.4006	-3.0224		29.797	0.368	-0.1856	-0.1311	-0.0414	0.0246
29.828	0.8108	1.5228	1.3441	-1.0753	-0.0646	-0.146	1.5386	2.4904	-8.6479		29.812	1.6313	1.9923	1.2921	0.0234	0.9542	-0.1581	2.8711	1.2723	-12.5495		29.844	1.3839	1.3141	4.4376	-0.1185	0.1037	6.2914	0.2062	0.6313	-13.0939		29.828	-3.0181	1.0533	-0.0336	-2.8662	-0.1893	0.0727	1.9828	1.1441	-2.7502		29.859	0.342	-0.1204	-0.1376	-0.0449	0.0421
29.89	0.7457	1.5228	1.3571	-1.0981	-0.0453	-0.1484	1.031	2.875	-8.7386		29.875	1.6313	2.1097	1.2791	0.0287	1.2681	-0.1581	4.7745	1.1441	-12.0051		29.906	1.3578	1.3141	4.5026	-0.1063	0.123	6.4316	0.9676	1.1441	-12.368		29.89	-3.0962	1.0664	-0.0336	-2.9941	-0.2402	0.0678	0.7772	1.4647	-3.9298		29.922	0.368	-0.0291	-0.1506	-0.0414	0.0877
29.953	0.6546	1.5228	1.3571	-1.1734	-0.0751	-0.1532	1.9828	1.7852	-9.5552		29.937	1.6183	2.1749	1.2856	0.0199	1.5118	-0.146	4.3304	1.08	-12.4587		29.969	1.3448	1.3141	4.5351	-0.108	0.1283	6.6153	0.2062	0.8877	-13.0031		29.953	-3.1353	1.0533	-0.0466	-3.129	-0.2489	0.0654	1.4752	1.4006	-3.6576		29.984	0.342	0.0622	-0.1506	-0.0379	0.1719
30.015	0.5764	1.5228	1.3636	-1.2383	-0.0594	-0.1484	2.4269	0.8236	-9.3738		30	1.6183	2.2662	1.2596	0.0112	1.6047	-0.1267	4.5842	1.2082	-11.9143		30.031	1.3709	1.3141	4.5676	-0.1115	0.1248	6.7699	1.2848	0.3107	-12.4587		30.015	-3.2395	1.0533	-0.0336	-3.2955	-0.2051	0.0582	1.4752	2.0416	-3.5668		30.047	0.342	0.1143	-0.1376	-0.0484	0.1649
30.078	0.4722	1.5358	1.3571	-1.3136	-0.0681	-0.1339	1.6655	1.3365	-9.9182		30.062	1.6183	2.3053	1.2596	0.0024	1.7047	-0.1653	3.1883	1.4647	-11.5514		30.094	1.3578	1.3141	4.6196	-0.122	0.1212	6.927	0.3965	1.08	-13.8197		30.078	-3.2916	1.0924	-0.0206	-3.4549	-0.2314	0.0533	1.6021	2.2981	-5.0186		30.109	0.355	0.2187	-0.1506	-0.0274	0.2631
30.14	0.4201	1.5619	1.3766	-1.4555	-0.0874	-0.1484	1.2848	1.8493	-10.2811		30.125	1.6443	2.4096	1.2336	0.0076	1.8362	-0.1484	1.6655	1.7211	-12.1865		30.156	1.3448	1.3011	4.6716	-0.0992	0.109	7.1662	0.2062	0.503	-13.2753		30.14	-3.3827	1.0794	-0.0206	-3.5829	-0.2367	0.0703	1.9193	1.5929	-6.1981		30.172	0.355	0.323	-0.1441	-0.0309	0.2385
30.203	0.329	1.575	1.3961	-1.5484	-0.0576	-0.1702	1.9828	2.1699	-10.5533		30.187	1.6053	2.4748	1.2141	0.0164	2.0133	-0.1508	3.1249	1.657	-11.0977		30.219	1.3318	1.3011	4.7106	-0.1203	0.1055	7.3523	0.0793	0.7595	-13.8197		30.203	-3.4348	1.0664	-0.0141	-3.723	-0.2051	0.0533	1.9828	2.0416	-5.2908		30.234	0.355	0.3882	-0.1571	-0.0099	0.235
30.265	0.2639	1.575	1.3961	-1.7184	-0.0804	-0.1436	2.0462	2.6186	-10.2811		30.25	1.6053	2.5139	1.2076	0.0374	2.2518	-0.1702	3.3787	1.5288	-11.4606		30.281	1.3318	1.2881	4.7496	-0.1623	0.123	7.5142	1.031	0.6954	-13.2753		30.265	-3.4999	1.0794	-0.0206	-3.844	-0.2419	0.034	1.2848	2.1057	-6.0166		30.297	0.342	0.4665	-0.1506	-0.0256	0.2403
30.328	0.1857	1.588	1.4221	-1.8814	-0.0576	-0.1532	2.3	2.234	-9.3738		30.312	1.5923	2.6313	1.1947	0.0252	2.5446	-0.1702	4.3939	1.2723	-11.1884		30.344	1.3318	1.2881	4.782	-0.1431	0.1037	7.6954	0.3965	1.08	-13.4568		30.328	-3.565	1.0533	-0.0206	-4.0157	-0.2524	0.0582	1.0945	1.9134	-4.8371		30.359	0.342	0.5317	-0.1571	-0.0397	0.2263
30.39	0.0815	1.601	1.4286	-1.99	-0.0716	-0.1532	1.8559	2.0416	-10.644		30.375	1.5662	2.6835	1.2076	0.0707	2.7656	-0.1532	4.7111	1.8493	-10.4626		30.406	1.3057	1.275	4.821	-0.1255	0.1002	7.7655	1.0945	0.6313	-13.2753		30.39	-3.6562	1.0794	-0.0206	-4.1156	-0.2261	0.0413	0.9676	1.7852	-6.3796		30.422	0.342	0.623	-0.1636	-0.0449	0.3122
30.453	0.0685	1.601	1.4351	-2.1021	-0.1102	-0.1508	2.0462	1.7211	-10.2811		30.437	1.5532	2.7617	1.1947	0.0322	2.9725	-0.1919	3.569	1.5929	-10.9162		30.469	1.3318	1.3011	4.847	-0.1273	0.109	7.7727	0.46	0.3748	-12.7309		30.453	-3.7344	1.0664	-0.0076	-4.3486	-0.2314	0.0703	1.2214	2.5545	-6.924		30.484	0.329	0.7273	-0.1506	-0.0449	0.4209
30.515	-0.0096	1.6141	1.4351	-2.2914	-0.0822	-0.1605	1.4117	1.9775	-9.8274		30.5	1.5271	2.84	1.1687	0.0217	3.1233	-0.175	3.1249	1.4006	-10.9162		30.531	1.3318	1.3141	4.834	-0.1606	0.1142	7.4755	0.46	1.2723	-12.5495		30.515	-3.7864	1.0533	-0.0076	-4.5133	-0.2419	0.0558	1.2214	2.2981	-8.1035		30.547	0.355	0.7925	-0.1506	-0.0344	0.5121
30.578	-0.0878	1.6402	1.4546	-2.4631	-0.0541	-0.1267	1.6655	1.7211	-10.0089		30.562	1.5402	2.9182	1.1557	0.0147	3.3793	-0.1726	2.0462	1.9775	-11.5514		30.594	1.3188	1.3141	4.7885	-0.1308	0.109	7.13	0.9676	0.8877	-12.6402		30.578	-3.8776	1.0664	-0.0076	-4.6255	-0.2174	0.0509	0.7138	2.2981	-7.4684		30.609	0.355	0.8447	-0.1636	-0.0502	0.57
30.64	-0.1529	1.6532	1.4546	-2.6944	-0.1032	-0.1677	1.5386	1.7211	-10.8255		30.625	1.5141	2.9965	1.1492	0.0147	3.6949	-0.1774	3.3787	1.2723	-11.2792		30.656	1.3188	1.3011	4.7496	-0.136	0.1107	6.8714	1.0945	0.6313	-12.0051		30.64	-3.9167	1.0664	-0.0076	-4.7552	-0.2314	0.0823	1.6655	2.234	-9.1016		30.672	0.355	0.949	-0.1766	-0.0554	0.6348
30.703	-0.218	1.6663	1.4741	-2.8486	-0.0646	-0.146	1.729	2.6827	-11.3699		30.687	1.5011	3.0878	1.1232	0.0041	3.9369	-0.175	4.2035	0.9518	-12.0051		30.719	1.3188	1.2881	4.7106	-0.1185	0.1002	6.6902	0.5234	0.3107	-12.5495		30.703	-3.9948	1.0924	0.0054	-4.9619	-0.2209	0.0654	1.4117	2.6186	-8.7386		30.734	0.342	1.0142	-0.1766	-0.0502	0.6085
30.765	-0.2962	1.6793	1.4741	-3.0589	-0.0997	-0.1315	2.2366	2.5545	-11.4606		30.75	1.462	3.153	1.1102	-0.0397	4.2122	-0.1726	4.267	0.8877	-11.6421		30.781	1.3188	1.275	4.6651	-0.1325	0.0967	6.3736	-0.0476	1.2723	-11.7328		30.765	-4.073	1.0664	-0.0011	-5.1074	-0.2367	0.0437	0.7138	2.8109	-8.7386		30.797	0.316	1.1185	-0.1766	-0.0327	0.605
30.828	-0.3613	1.7054	1.4806	-3.3375	-0.1155	-0.1484	1.9193	2.1057	-11.1884		30.812	1.4099	3.2312	1.1232	-0.0537	4.4998	-0.1702	4.7745	0.8877	-11.8236		30.844	1.3057	1.3141	4.6261	-0.1168	0.0844	6.103	0.46	0.2466	-13.0939		30.828	-4.1251	1.0664	0.0119	-5.2143	-0.2489	0.0558	1.2848	3.0033	-8.7386		30.859	0.329	1.1837	-0.1636	-0.0344	0.6138
30.89	-0.4524	1.6923	1.4936	-3.4952	-0.0874	-0.146	1.5386	2.1057	-11.5514		30.875	1.4229	3.2834	1.1037	-0.0397	4.6962	-0.1822	4.1401	1.5288	-12.368		30.906	1.3188	1.2881	4.5806	-0.0922	0.0949	5.9072	0.2062	0.6313	-12.0051		30.89	-4.2032	1.0664	0.0119	-5.4088	-0.2332	0.0606	0.46	2.8109	-8.8294		30.922	0.342	1.275	-0.1701	-0.0309	0.698
30.953	-0.4915	1.7315	1.5131	-3.7931	-0.119	-0.1387	1.7924	1.5929	-12.7309		30.937	1.4229	3.3616	1.0972	-0.0589	5.0241	-0.1774	3.4421	0.5672	-11.6421		30.969	1.3318	1.3141	4.5351	-0.1063	0.0985	5.7163	0.9676	0.503	-11.8236		30.953	-4.2553	1.0533	-0.0011	-5.5349	-0.2647	0.063	1.0945	2.9392	-9.3738		30.984	0.342	1.3533	-0.1766	-0.0414	0.7892
31.015	-0.5566	1.7184	1.5131	-4.0017	-0.0857	-0.1653	1.9828	1.7852	-12.368		31	1.3969	3.4529	1.0972	-0.0291	5.2468	-0.1702	3.569	0.5672	-12.0051		31.031	1.3057	1.275	4.5026	-0.1255	0.1107	5.5158	-0.1745	0.7595	-11.6421		31.015	-4.3204	1.0664	0.0119	-5.7698	-0.2472	0.0461	0.0793	3.1956	-9.4645		31.047	0.342	1.4315	-0.1831	-0.0554	0.7856
31.078	-0.5957	1.7445	1.5196	-4.2452	-0.0769	-0.1677	2.1731	2.7468	-12.2773		31.062	1.3969	3.5312	1.0777	-0.0379	5.6168	-0.204	3.6959	0.9518	-11.2792		31.094	1.3057	1.3011	4.4506	-0.0992	0.109	5.3007	0.7138	0.503	-12.368		31.078	-4.3855	1.0664	0.0119	-5.8644	-0.2542	0.0872	1.031	3.1315	-8.7386		31.109	0.355	1.5228	-0.1896	-0.0589	0.8453
31.14	-0.6738	1.7967	1.5131	-4.3942	-0.0962	-0.1629	2.1731	3.5161	-12.4587		31.125	1.3839	3.5442	1.0452	-0.0327	5.8851	-0.1919	4.5842	1.9775	-12.0958		31.156	1.3188	1.275	4.4311	-0.115	0.0967	5.1098	1.2848	0.1825	-12.0051		31.14	-4.4376	1.0924	0.0184	-6.0782	-0.2647	0.0703	0.5234	2.875	-9.3738		31.172	0.342	1.6271	-0.1831	-0.0327	0.847
31.203	-0.7259	1.7706	1.5261	-4.7026	-0.0857	-0.146	2.4269	2.6186	-12.0051		31.187	1.3969	3.6355	1.0712	-0.0344	6.1674	-0.1847	5.2187	1.5929	-12.7309		31.219	1.3188	1.2881	4.3791	-0.122	0.0827	4.9576	0.3965	0.4389	-11.6421		31.203	-4.5158	1.0794	0.0313	-6.2394	-0.2682	0.0872	1.031	3.0033	-9.3738		31.234	0.329	1.6271	-0.1896	-0.0624	0.8733
31.265	-0.8041	1.7836	1.5261	-4.8603	-0.1278	-0.1508	2.1097	2.5545	-12.368		31.25	1.3839	3.7137	1.0387	-0.0186	6.4883	-0.1992	5.4725	1.8493	-12.2773		31.281	1.3188	1.2881	4.3401	-0.1098	0.0774	4.7787	0.8407	-0.2663	-11.7328		31.265	-4.5939	1.0794	0.0248	-6.4374	-0.2875	0.0799	-0.3648	3.2597	-9.3738		31.297	0.342	1.7706	-0.2026	-0.0327	0.8926
31.328	-0.8431	1.7836	1.5326	-5.0758	-0.0734	-0.1218	2.3635	2.2981	-12.2773		31.312	1.3578	3.7789	1.0322	-0.0327	6.825	-0.1847	4.838	1.4647	-12.1865		31.344	1.3188	1.262	4.3011	-0.0782	0.0879	4.6048	1.4752	0.3748	-11.4606		31.328	-4.659	1.0924	0.0248	-6.6161	-0.3086	0.0799	0.2062	2.8109	-9.4645		31.359	0.355	1.8358	-0.2026	-0.0589	0.9435
31.39	-0.8822	1.8097	1.5456	-5.3001	-0.0664	-0.1194	1.7924	2.875	-12.9124		31.375	1.3448	3.8702	1.0257	-0.0624	7.223	-0.175	5.9166	1.4006	-13.5475		31.406	1.3188	1.275	4.2621	-0.0765	0.0897	4.438	0.9676	0.503	-12.2773		31.39	-4.7372	1.0924	0.0378	-6.7984	-0.2875	0.0896	0.2062	3.3238	-10.3718		31.422	0.329	1.914	-0.1961	-0.0502	0.9452
31.453	-0.9603	1.8227	1.5521	-5.5805	-0.0979	-0.1508	1.9193	3.0033	-13.5475		31.437	1.3578	3.9485	1.0322	-0.0362	7.558	-0.2016	5.5359	1.9134	-12.5495		31.469	1.3057	1.3011	4.2231	-0.0922	0.0879	4.2737	0.8407	0.503	-11.2792		31.453	-4.8023	1.0664	0.0378	-6.9561	-0.3191	0.0678	0.2062	3.1956	-10.4626		31.484	0.329	2.0053	-0.2091	-0.0274	1.0487
31.515	-0.9864	1.8358	1.5586	-5.8609	-0.119	-0.1291	0.9676	3.1956	-13.0031		31.5	1.3188	4.0006	0.9997	-0.0344	7.9034	-0.1967	5.0918	1.5929	-12.6402		31.531	1.3188	1.3011	4.2036	-0.0589	0.0897	4.1166	0.7772	1.3365	-11.8236		31.515	-4.8804	1.0533	0.0313	-7.1909	-0.2945	0.0799	0.9041	3.3879	-10.1904		31.547	0.316	2.0575	-0.2026	-0.0467	1.089
31.578	-1.0645	1.8227	1.5586	-6.171	-0.0822	-0.1412	2.5538	3.3879	-13.0031		31.562	1.3057	4.0398	1.0062	-0.0677	7.7719	-0.1992	3.8228	1.08	-12.7309		31.594	1.3318	1.3011	4.1711	-0.0712	0.0949	3.9209	0.9041	0.8236	-11.3699		31.578	-4.9325	1.0533	0.0443	-7.3118	-0.3103	0.0848	0.3965	3.2597	-10.3718		31.609	0.329	2.1749	-0.2221	-0.0712	1.1872
31.64	-1.1036	1.8619	1.5716	-6.4619	-0.0857	-0.1484	1.9193	2.7468	-12.6402		31.625	1.3318	4.0919	0.9997	-0.0484	7.3423	-0.2064	1.729	1.0159	-13.8197		31.656	1.3188	1.3141	4.1257	-0.0502	0.0669	3.7856	0.9676	0.1184	-12.0051		31.64	-5.0107	1.0403	0.0508	-7.4923	-0.3366	0.0703	0.46	3.0674	-10.3718		31.672	0.316	2.2531	-0.2286	-0.0484	1.2381
31.703	-1.1817	1.8488	1.5716	-6.7931	-0.14	-0.1412	1.4752	2.8109	-13.2753		31.687	1.3057	4.0528	0.9867	-0.0432	6.6917	-0.1992	3.3152	0.3107	-11.5514		31.719	1.3318	1.3011	4.0802	-0.073	0.0827	3.6333	0.3331	0.6313	-11.7328		31.703	-5.1018	1.0403	0.0573	-7.7464	-0.3349	0.0582	-0.0476	3.7084	-10.2811		31.734	0.3029	2.3053	-0.2156	-0.0554	1.2486
31.765	-1.2599	1.888	1.5911	-7.0157	-0.0646	-0.1508	1.6021	3.1956	-13.3661		31.75	1.3448	3.9615	1.0257	-0.0291	5.9938	-0.1822	1.2848	0.9518	-10.4626		31.781	1.3448	1.3011	4.0542	-0.0537	0.0669	3.5101	0.9041	0.3107	-11.0977		31.765	-5.1409	1.0272	0.0573	-7.6185	-0.2945	0.0678	0.7772	1.9775	-9.3738		31.797	0.316	2.3835	-0.2351	-0.0554	1.3012
31.828	-1.338	1.888	1.5911	-7.3469	-0.1225	-0.1194	1.5386	3.5161	-13.0031		31.812	1.3448	3.8833	1.0257	-0.0204	5.217	-0.1992	0.3331	0.3748	-11.4606		31.844	1.3448	1.3272	4.0087	-0.0642	0.0599	3.3482	0.5869	0.6313	-11.6421		31.828	-5.1539	1.0142	0.0638	-7.3626	-0.3296	0.0896	1.031	0.5672	-9.7367		31.859	0.316	2.4618	-0.2481	-0.0274	1.3713
31.89	-1.3901	1.901	1.5911	-7.7078	-0.0524	-0.1605	1.2214	3.7084	-13.0939		31.875	1.3188	3.8702	1.0192	-0.0554	4.9084	-0.1847	2.3	1.4647	-10.1904		31.906	1.3448	1.2881	3.9697	-0.0502	0.0879	3.2153	0.7772	0.8236	-11.6421		31.89	-5.1539	1.0011	0.0638	-6.8667	-0.3384	0.063	0.0793	-0.2663	-8.1035		31.922	0.316	2.5531	-0.2546	-0.0695	1.4871
31.953	-1.4813	1.888	1.5976	-7.9181	-0.1015	-0.1412	1.4117	3.3879	-13.2753		31.937	1.3188	3.7529	1.0387	-0.0274	4.4735	-0.1847	0.3331	1.0159	-10.0996		31.969	1.3188	1.3141	3.9242	-0.087	0.0757	3.08	0.8407	0.8877	-11.4606		31.953	-5.1018	1.0403	0.0638	-6.5934	-0.2963	0.0606	1.5386	2.234	-6.1981		31.984	0.2769	2.6443	-0.2546	-0.0607	1.5344
32.015	-1.4813	1.9271	1.5976	-7.6605	-0.0681	-0.1242	2.8076	1.2082	-13.4568		32	1.3318	3.6746	1.0517	-0.0554	4.1544	-0.1992	1.7924	1.4647	-8.7386		32.031	1.3318	1.2881	3.8917	-0.0397	0.0669	2.993	1.031	0.5672	-11.7328		32.015	-5.0107	1.0011	0.0508	-6.4269	-0.3121	0.0703	0.5234	3.7726	-4.5649		32.047	0.2378	2.7617	-0.2871	-0.0782	1.6677
32.078	-1.4292	1.914	1.5911	-7.0612	-0.0822	-0.146	1.729	1.2723	-12.0051		32.062	1.3188	3.5964	1.0517	0.0199	3.7633	-0.204	1.031	0.3107	-9.1923		32.094	1.3448	1.3011	3.8592	-0.0432	0.0423	2.8432	1.6655	0.8236	-10.9162		32.078	-4.9586	1.0142	0.0573	-5.9573	-0.2945	0.0582	0.7138	1.4006	-4.1112		32.109	0.1987	2.7748	-0.2806	-0.1098	1.7589
32.14	-1.4162	1.901	1.5976	-6.5425	-0.0787	-0.1508	1.7924	2.6186	-12.4587		32.125	1.3188	3.5572	1.0647	-0.0221	3.4161	-0.1847	1.1579	0.8236	-10.0089		32.156	1.3318	1.3011	3.8137	-0.0589	0.0651	2.7078	1.3483	1.1441	-11.4606		32.14	-4.9065	1.0272	0.0638	-5.7663	-0.2647	0.0485	0.7772	0.0543	-2.478		32.172	0.1597	2.866	-0.2741	-0.1238	1.815
32.203	-1.3511	1.901	1.6106	-6.1728	-0.0524	-0.1508	0.8407	4.606	-11.3699		32.187	1.2927	3.5051	1.0712	-0.0256	3.1847	-0.175	1.4117	0.9518	-9.9182		32.219	1.3448	1.3011	3.7682	-0.0484	0.0476	2.5967	1.2214	0.3748	-12.1865		32.203	-4.8544	1.0011	0.0573	-5.4859	-0.3138	0.0896	0.7772	0.0543	-1.117		32.234	0.1597	2.9573	-0.2806	-0.1185	1.8623
32.265	-1.2859	1.901	1.6106	-5.6103	-0.0751	-0.1581	1.0945	3.3238	-12.0051		32.25	1.3188	3.4268	1.0647	-0.0344	2.8638	-0.1822	0.2696	0.6954	-10.0996		32.281	1.3578	1.2881	3.7227	-0.0239	0.0336	2.4106	0.5869	0.8877	-11.7328		32.265	-4.8023	1.0142	0.0508	-5.1915	-0.2787	0.0485	2.1097	-0.138	-0.6634		32.297	0.1727	3.0356	-0.2936	-0.1308	1.9868
32.328	-1.2469	1.914	1.5976	-5.358	-0.0296	-0.1315	1.4117	2.6186	-10.3718		32.312	1.3318	3.3095	1.0842	-0.0432	2.5955	-0.1677	0.8407	0.8877	-9.5552		32.344	1.3448	1.275	3.6837	-0.0484	0.0371	2.2874	0.46	0.8877	-11.4606		32.328	-4.7241	1.0142	0.0443	-5.0128	-0.2893	0.0533	1.5386	0.1825	0.0625		32.359	0.1206	3.1399	-0.3066	-0.1325	2.1288
32.39	-1.1687	1.914	1.6041	-4.9129	-0.026	-0.1557	1.031	0.5672	-9.5552		32.375	1.3448	3.2573	1.0972	-0.0081	2.4833	-0.1653	0.6503	0.9518	-8.3757		32.406	1.3709	1.3011	3.6577	-0.0327	0.0353	2.2318	1.1579	0.9518	-11.3699		32.39	-4.659	1.0011	0.0508	-4.7499	-0.2823	0.0799	1.2848	0.4389	1.0606		32.422	0.1466	3.1921	-0.3261	-0.1168	2.2428
32.453	-1.1427	1.901	1.5976	-4.4923	-0.0366	-0.1291	1.4752	1.0159	-10.3718		32.437	1.3578	3.1921	1.0777	0.0059	2.2763	-0.1629	0.9676	0.6313	-9.4645		32.469	1.3448	1.3141	3.5862	-0.0204	0.0301	2.1255	0.46	0.6313	-11.2792		32.453	-4.5939	1.0011	0.0508	-4.4433	-0.2244	0.0582	1.3483	-0.2663	0.5162		32.484	0.1466	3.2442	-0.3391	-0.115	2.4059
32.515	-1.0776	1.888	1.5781	-4.3031	-0.005	-0.1532	1.6655	0.9518	-9.1923		32.5	1.3839	3.1008	1.1037	-0.0537	2.0116	-0.1677	0.8407	0.503	-9.283		32.531	1.3448	1.275	3.5538	-0.0362	0.0458	1.995	1.031	0.8236	-11.1884		32.515	-4.5288	0.9881	0.0573	-4.3013	-0.2682	0.0775	1.4117	-0.4586	1.605		32.547	0.1597	3.3486	-0.3326	-0.1168	2.5164
32.578	-0.9994	1.888	1.5911	-4.0315	-0.0068	-0.1629	1.4117	2.875	-9.4645		32.562	1.3839	3.0095	1.1167	0.0024	1.8485	-0.1702	1.1579	0.4389	-9.9182		32.594	1.3709	1.275	3.5213	-0.0081	0.0318	1.9056	0.9676	0.8877	-11.3699		32.578	-4.4897	1.0142	0.0313	-4.049	-0.2507	0.0654	1.2848	-1.4843	1.605		32.609	0.1466	3.4399	-0.3521	-0.1413	2.6567
32.64	-0.9734	1.8749	1.5781	-3.8457	-0.0068	-0.1557	1.3483	1.5288	-8.5572		32.625	1.3969	2.9313	1.1102	-0.0274	1.7485	-0.1581	0.9676	0.6313	-10.7348		32.656	1.3839	1.275	3.4758	-0.0186	0.0073	1.7968	1.5386	1.2082	-11.007		32.64	-4.3985	1.0142	0.0313	-3.8159	-0.2384	0.0654	1.4752	-0.9073	3.2382		32.672	0.1466	3.492	-0.3651	-0.1536	2.8969
32.703	-0.8952	1.8619	1.5781	-3.5163	0.0038	-0.146	0.8407	0.8877	-8.5572		32.687	1.3969	2.8791	1.1167	-0.0362	1.5083	-0.1847	0.5869	0.503	-10.5533		32.719	1.3839	1.275	3.4368	-0.0239	-0.005	1.6978	0.6503	1.08	-11.4606		32.703	-4.3595	1.0011	0.0443	-3.6319	-0.2472	0.0751	1.4117	-0.5868	2.4216		32.734	0.1466	3.5572	-0.3781	-0.1553	3.0389
32.765	-0.8562	1.8488	1.5716	-3.334	0.0353	-0.1315	1.031	0.8236	-9.0108		32.75	1.4099	2.7878	1.1427	-0.0169	1.3277	-0.1653	0.2696	-0.0739	-10.0996		32.781	1.3839	1.3011	3.4173	0.0059	0.0248	1.6204	1.2214	0.7595	-10.8255		32.765	-4.2683	1.0142	0.0443	-3.476	-0.2279	0.0727	1.5386	-0.8432	3.9641		32.797	0.1336	3.6094	-0.3716	-0.1869	3.2283
32.828	-0.791	1.8097	1.5521	-3.1185	0.0266	-0.1291	0.7138	0.6313	-7.922		32.812	1.4229	2.6835	1.1102	-0.0256	1.1015	-0.1677	-0.3648	0.5672	-10.3718		32.844	1.3839	1.275	3.3718	-0.0186	0.0073	1.56	0.9676	1.657	-10.644		32.828	-4.2162	1.0011	0.0313	-3.2482	-0.1893	0.0727	1.6655	-0.715	4.1455		32.859	0.1597	3.7007	-0.3911	-0.1728	3.4633
32.89	-0.6999	1.8358	1.5651	-2.8837	0.0266	-0.1677	0.2062	1.5288	-8.1942		32.875	1.449	2.6443	1.1297	-0.0327	0.9121	-0.1508	-0.4283	0.6313	-11.0977		32.906	1.3839	1.2881	3.3263	-0.0397	0.0073	1.4634	0.7772	1.2082	-10.644		32.89	-4.1251	1.0142	0.0184	-3.0169	-0.2174	0.0606	2.1097	-1.292	4.1455		32.922	0.1466	3.805	-0.3911	-0.2166	3.6579
32.953	-0.6608	1.8097	1.5586	-2.6349	0.009	-0.1436	1.2214	1.5288	-9.1016		32.937	1.449	2.5661	1.1232	0.0112	0.7876	-0.1653	0.6503	0.3107	-10.8255		32.969	1.3839	1.3011	3.2808	-0.0221	0.0248	1.386	0.7772	1.2082	-11.1884		32.953	-4.086	1.0011	0.0184	-2.8749	-0.2156	0.0533	1.3483	-1.4202	4.2363		32.984	0.1597	3.8702	-0.4106	-0.2044	3.9332
33.015	-0.5957	1.8358	1.5391	-2.4263	0.0458	-0.175	0.7138	1.4006	-7.922		33	1.4881	2.4748	1.1427	-0.0204	0.728	-0.146	0.1427	0.4389	-10.644		33.031	1.3709	1.275	3.2418	0.0112	0.0266	1.3256	1.1579	0.8236	-10.9162		33.015	-3.9818	1.0011	0.0248	-2.7067	-0.1841	0.0727	1.4117	-1.4843	5.2343		33.047	0.1597	3.9615	-0.4236	-0.2149	4.1892
33.078	-0.5045	1.7967	1.5391	-2.1968	0.0476	-0.1605	0.7772	1.08	-8.0128		33.062	1.4881	2.3835	1.1622	-0.0221	0.5544	-0.1363	0.6503	0.3107	-10.3718		33.094	1.3839	1.2881	3.2223	0.0129	-0.0033	1.2411	0.5234	0.4389	-11.6421		33.078	-3.9167	1.0272	0.0184	-2.5753	-0.1963	0.0703	1.9828	-1.5484	5.0529		33.109	0.1466	4.0137	-0.4301	-0.2394	4.4768
33.14	-0.4915	1.7967	1.5261	-1.9637	0.0318	-0.1532	0.3331	0.8877	-7.6498		33.125	1.5271	2.3444	1.1752	-0.0204	0.4053	-0.1726	-0.1111	0.0543	-10.5533		33.156	1.3969	1.2881	3.1768	-0.0204	0.0055	1.1661	0.6503	1.08	-11.2792		33.14	-3.8385	1.0011	0.0184	-2.3703	-0.1455	0.0678	1.8559	-1.292	4.8714		33.172	0.1727	4.0658	-0.4366	-0.2359	4.6452
33.203	-0.3873	1.7706	1.5196	-1.778	0.0844	-0.1315	0.1427	0.3107	-6.7425		33.187	1.4881	2.2531	1.1687	-0.0502	0.2633	-0.1774	0.3331	0.2466	-10.644		33.219	1.3969	1.2881	3.1443	-0.0064	-0.005	1.1178	1.2214	0.3748	-11.007		33.203	-3.7604	1.0011	0.0184	-2.2371	-0.1911	0.063	1.729	-0.9073	4.9621		33.234	0.1466	4.1571	-0.4496	-0.2692	4.924
33.265	-0.3222	1.7575	1.5131	-1.6238	0.0634	-0.1484	-0.238	0.1825	-8.1035		33.25	1.5402	2.1879	1.1622	-0.0309	0.3913	-0.1629	1.4752	0.6313	-11.0977		33.281	1.3969	1.2881	3.1053	-0.0256	0.0003	1.0719	0.9041	1.3365	-10.1904		33.265	-3.6953	1.0142	0.0054	-2.0864	-0.149	0.0751	1.6655	-1.0997	4.8714		33.297	0.1597	4.2354	-0.4496	-0.2675	5.2905
33.328	-0.2701	1.7706	1.5131	-1.389	0.0704	-0.1436	-0.1745	-0.138	-7.2869		33.312	1.5532	2.1749	1.1817	-0.0589	0.4369	-0.1508	1.6655	0.4389	-11.007		33.344	1.4099	1.2881	3.0533	-0.0134	0.023	1.0042	1.4752	1.2723	-10.3718		33.328	-3.6432	1.0142	0.0054	-1.9234	-0.1367	0.063	1.7924	-1.6125	4.6899		33.359	0.1727	4.2875	-0.4626	-0.3288	5.5833
33.39	-0.205	1.7445	1.4936	-1.226	0.0897	-0.1508	0.3331	0.8877	-7.0147		33.375	1.5532	2.1618	1.1947	-0.0116	0.4807	-0.1822	1.5386	0.9518	-11.0977		33.406	1.3969	1.2881	3.0208	-0.0186	0.0213	0.9221	1.3483	1.5288	-10.9162		33.39	-3.565	1.0142	0.0119	-1.7885	-0.1595	0.0533	1.2214	-1.5484	5.2343		33.422	0.1857	4.3528	-0.4561	-0.313	5.813
33.453	-0.1268	1.7575	1.5066	-1.1384	0.0897	-0.1267	0.9041	0.6954	-7.6498													33.469	1.4229	1.3011	2.9819	-0.0239	0.016	0.8689	0.7772	0.9518	-10.4626		33.453	-3.4999	1.0142	-0.0011	-1.7009	-0.1244	0.0654	1.6655	-1.4202	4.5992		33.484	0.1987	4.4571	-0.4626	-0.3533	6.183
33.515	-0.0617	1.7315	1.5001	-0.9807	0.0721	-0.1508	0.6503	0.8236	-6.4703													33.531	1.4099	1.3011	2.9494	0.0024	0.0108	0.8254	0.3965	1.08	-10.9162		33.515	-3.4348	1.0011	-0.0076	-1.5957	-0.135	0.0775	1.9193	-1.4843	5.688		33.547	0.1987	4.5484	-0.4691	-0.3323	6.446
33.578	0.0294	1.6923	1.4871	-0.8668	0.0914	-0.175	0.5869	0.7595	-6.6518													33.594	1.4229	1.3011	2.8974	0.0076	0.0055	0.7723	1.031	0.5672	-10.5533		33.578	-3.3436	1.0011	-0.0076	-1.4906	-0.1279	0.0799	1.729	-1.0355	5.8695		33.609	0.2248	4.5875	-0.4756	-0.3341	6.7108
33.64	0.0815	1.6923	1.4741	-0.7196	0.0774	-0.1557	0.5869	0.7595	-6.561													33.656	1.436	1.2881	2.8519	0.0094	-0.0068	0.7143	1.3483	1.4006	-9.8274		33.64	-3.2785	1.0142	-0.0076	-1.3697	-0.1016	0.0582	1.6021	-1.0355	6.2324		33.672	0.2508	4.6657	-0.4886	-0.3656	7.1457
33.703	0.1466	1.6663	1.4676	-0.6057	0.0932	-0.1436	1.0945	0.6313	-7.0147													33.719	1.4229	1.2881	2.8324	0.0427	-0.0015	0.6611	0.9676	1.2723	-10.4626		33.703	-3.2004	1.0142	-0.0076	-1.247	-0.0876	0.0654	1.2214	-1.4202	6.0509		33.734	0.2899	4.7179	-0.4886	-0.3411	7.542
33.765	0.2378	1.6793	1.4741	-0.5198	0.109	-0.1508	0.0158	0.8236	-5.8352													33.781	1.4229	1.3011	2.7609	-0.0081	0.0003	0.62	1.0945	1.2723	-10.5533		33.765	-3.1222	1.0011	-0.0141	-1.1489	-0.0981	0.0872	1.8559	-1.0355	6.1417		33.797	0.2639	4.7962	-0.4951	-0.3638	7.7366
33.828	0.2769	1.6663	1.4676	-0.4094	0.0757	-0.1653	0.5869	0.503	-6.7425													33.844	1.4099	1.3011	2.7479	0.0094	0.0073	0.5959	0.8407	1.0159	-11.0977		33.828	-3.0702	1.0142	-0.0141	-1.0648	-0.0946	0.0509	1.4752	-1.4202	6.5046		33.859	0.3029	4.8744	-0.5016	-0.3761	7.7209
33.89	0.368	1.6793	1.4481	-0.3568	0.0967	-0.1508	0.9041	0.6954	-5.6537													33.906	1.4229	1.3141	2.7024	0.0041	-0.012	0.533	0.6503	1.08	-10.2811		33.89	-2.979	1.0011	-0.0271	-0.9982	-0.0911	0.0558	1.9828	-1.1638	4.5085		33.922	0.2899	4.8874	-0.5016	-0.3709	7.3263
33.953	0.4592	1.6402	1.4546	-0.2499	0.1195	-0.1532	0.5869	0.8877	-6.2888													33.969	1.436	1.275	2.6634	0.0147	0.009	0.4823	1.3483	1.2723	-10.644		33.953	-2.9269	1.0142	-0.0206	-0.8983	-0.0824	0.0582	1.7924	-1.7407	6.4139		33.984	0.2899	4.8614	-0.4886	-0.278	6.9353
34.015	0.4983	1.6793	1.4351	-0.1466	0.0721	-0.1726	-0.0476	-0.2663	-6.8332													34.031	1.436	1.3011	2.6179	-0.0186	-0.0068	0.446	0.9041	1.2082	-10.3718		34.015	-2.8357	1.0272	-0.0271	-0.8177	-0.0508	0.0751	2.1097	-1.292	5.8695		34.047	0.2899	4.8092	-0.4886	-0.292	6.2409
34.078	0.6025	1.6271	1.4286	-0.136	0.0757	-0.1605	0.3965	0.3107	-6.4703													34.094	1.462	1.262	2.5724	0.0112	-0.0155	0.405	0.6503	1.4647	-10.0089		34.078	-2.7576	0.9881	-0.0271	-0.7371	-0.0683	0.063	1.4752	-1.8048	5.4158		34.109	0.3029	4.7309	-0.4821	-0.3078	5.8709
34.14	0.6806	1.6402	1.4351	-0.0782	0.0914	-0.1315	1.2214	0.6313	-8.0128													34.156	1.436	1.2881	2.5334	0.0041	-0.0015	0.3639	0.6503	1.3365	-10.2811		34.14	-2.6925	1.0011	-0.0401	-0.6863	-0.0245	0.0461	1.4117	-1.7407	5.2343		34.172	0.2899	4.6397	-0.4886	-0.2149	5.1923
34.203	0.7848	1.6141	1.4351	-0.0064	0.1248	-0.1315	0.7138	1.0159	-6.561													34.219	1.462	1.3011	2.4879	0.0234	0.0108	0.3228	1.729	1.1441	-10.7348		34.203	-2.6274	0.9881	-0.0466	-0.6179	-0.0508	0.0582	0.7138	-1.9331	6.5953		34.234	0.2769	4.6005	-0.4561	-0.2131	4.5137
34.265	0.8629	1.6141	1.4286	0.0515	0.0739	-0.1557	0.8407	0.3748	-7.6498													34.281	1.462	1.2881	2.4554	0.0252	-0.0015	0.3204	1.2848	1.08	-9.8274		34.265	-2.5362	1.0011	-0.0466	-0.5654	-0.0578	0.0799	1.729	-1.4202	5.5973		34.297	0.3029	4.5484	-0.4496	-0.2114	4.1963
34.328	0.9281	1.588	1.4286	0.111	0.0985	-0.1412	1.031	0.6954	-7.8313													34.344	1.436	1.275	2.3969	0.0164	0.0073	0.2624	1.6655	1.3365	-10.8255		34.328	-2.4711	0.962	-0.0401	-0.5548	-0.0473	0.063	1.3483	-1.1638	6.2324		34.359	0.3029	4.4571	-0.4496	-0.1308	3.7754
34.39	1.0062	1.601	1.4286	0.1531	0.102	-0.1532	0.8407	-0.138	-7.4684													34.406	1.4881	1.3011	2.345	0.0217	-0.012	0.2334	0.7138	1.0159	-10.0996		34.39	-2.3799	0.9751	-0.0466	-0.4672	-0.0227	0.063	1.1579	-1.869	5.8695		34.422	0.2508	4.4049	-0.4496	-0.1676	3.5176
34.453	1.0843	1.588	1.4286	0.2144	0.0581	-0.1484	0.7138	-0.7791	-8.7386													34.469	1.449	1.2881	2.3255	0.0392	0.009	0.2068	1.4752	1.0159	-10.3718		34.453	-2.2887	0.9751	-0.0466	-0.4077	-0.0403	0.0533	0.9041	-1.6125	5.5973		34.484	0.329	4.3136	-0.4236	-0.1395	3.2231
34.515	1.1625	1.588	1.4286	0.2337	0.0774	-0.1436	0.3965	-0.715	-8.6479													34.531	1.462	1.3141	2.2605	0.0252	0.002	0.173	1.4117	1.3365	-10.0996		34.515	-2.2236	0.949	-0.0531	-0.3095	-0.0122	0.0582	1.6655	-2.2536	5.5973		34.547	0.316	4.2223	-0.4171	-0.1168	2.9022
34.578	1.2276	1.575	1.4286	0.2092	0.0774	-0.1315	0.8407	-0.6509	-9.4645													34.594	1.475	1.262	2.2475	0.0269	0.0213	0.1561	1.8559	1.4006	-9.646		34.578	-2.1325	0.949	-0.0596	-0.264	-0.0262	0.0751	0.9676	-2.0613	4.8714		34.609	0.2899	4.1441	-0.4106	-0.1571	2.6058
34.64	1.3188	1.5619	1.4286	0.1391	0.0774	-0.1557	1.1579	0.3107	-9.1923													34.656	1.436	1.2881	2.1955	0.0409	0.0073	0.1271	1.729	1.657	-9.8274		34.64	-2.0673	0.9229	-0.0726	-0.2289	-0.0262	0.0654	0.9041	-2.1254	5.1436		34.672	0.2899	4.105	-0.3911	-0.0835	2.3498
34.703	1.3969	1.575	1.4091	0.1145	0.0634	-0.146	0.2696	0.6954	-8.1942													34.719	1.475	1.3011	2.163	0.0515	0.0073	0.0763	0.8407	1.1441	-9.283		34.703	-1.9892	0.9229	-0.0726	-0.2377	-0.035	0.0437	1.729	-0.9073	4.8714		34.734	0.2899	4.0137	-0.3846	-0.0537	2.1762
34.765	1.5011	1.5619	1.4026	0.1496	0.0494	-0.1508	0.8407	0.7595	-7.4684													34.781	1.436	1.262	2.1175	0.0217	0.0125	0.0667	0.3965	1.4647	-9.8274		34.765	-1.898	0.9359	-0.0726	-0.2307	-0.007	0.0509	1.8559	-1.292	5.5065		34.797	0.2899	3.9485	-0.3911	-0.0765	2.0026
34.828	1.5792	1.588	1.3961	0.2512	0.0529	-0.1315	0.5869	0.8877	-7.4684													34.844	1.462	1.2881	2.085	0.0164	0.0178	0.0497	0.8407	1.2723	-8.4664		34.828	-1.8069	0.8707	-0.0791	-0.1606	0.0001	0.0558	1.3483	-0.7791	5.9602		34.859	0.2899	3.8702	-0.3651	-0.0607	1.8009
34.89	1.6574	1.575	1.3831	0.3634	0.0739	-0.1242	1.5386	0.4389	-7.1054													34.906	1.475	1.275	2.0525	0.0234	0.0178	0.0256	1.4752	1.4006	-9.1016		34.89	-1.7287	0.8577	-0.0791	-0.108	0.0036	0.0678	2.0462	-1.2279	4.8714		34.922	0.2899	3.7789	-0.3521	-0.0765	1.6799
34.953	1.7225	1.5619	1.3701	0.4738	0.0336	-0.1557	1.4117	-0.2021	-6.8332													34.969	1.475	1.275	2.02	0.0322	0.0266	0.0038	1.2214	1.4006	-8.9201		34.953	-1.6636	0.8316	-0.0791	-0.0677	-0.0192	0.0509	1.3483	-2.0613	4.5992		34.984	0.3029	3.7007	-0.3391	-0.087	1.5537
35.015	1.7876	1.5619	1.3441	0.5807	0.0529	-0.1557	1.0945	-0.9073	-7.0147													35.031	1.475	1.3011	1.968	0.0182	0.0301	-0.0372	1.031	1.3365	-9.283		35.015	-1.5725	0.8186	-0.0726	-0.0765	-0.007	0.0751	1.0945	-1.8048	5.688		35.047	0.2899	3.6094	-0.3261	-0.0642	1.4537
35.078	1.8788	1.575	1.3376	0.621	0.0862	-0.1242	1.6655	-0.2021	-6.2888													35.094	1.5011	1.3141	1.942	0.0304	0.0143	-0.0614	1.3483	1.7852	-9.646		35.078	-1.4813	0.7794	-0.0856	-0.0151	-0.0052	0.0533	1.6021	-1.8048	4.7807		35.109	0.2508	3.5442	-0.3196	-0.0414	1.3748
35.14	1.9439	1.5619	1.3181	0.6946	0.0651	-0.1653	0.7772	0.4389	-5.8352													35.156	1.5011	1.3011	1.903	0.0462	0.0301	-0.0904	1.6021	1.1441	-9.4645		35.14	-1.4422	0.7794	-0.0986	0.0462	-0.0175	0.0437	1.0945	-2.8306	5.9602		35.172	0.2378	3.492	-0.3066	-0.0291	1.1977
35.203	2.0351	1.5619	1.3051	0.7243	0.0949	-0.1557	1.2848	0.4389	-5.1093													35.219	1.4881	1.3011	1.8575	0.0112	0.0441	-0.1242	1.1579	1.5929	-9.5552		35.203	-1.3511	0.7534	-0.1181	0.0497	-0.021	0.0461	1.3483	-3.087	5.5065		35.234	0.1857	3.4268	-0.3001	-0.0765	1.1153
35.265	2.1002	1.5619	1.2921	0.812	0.0879	-0.1363	0.7772	0.9518	-4.6556													35.281	1.4881	1.275	1.8055	0.0217	0.0336	-0.1315	0.9041	1.3365	-8.9201		35.265	-1.2859	0.7534	-0.1246	0.0322	0.0001	0.063	0.6503	-1.4843	4.6899		35.297	0.2118	3.3355	-0.3001	-0.0537	1.0224
35.328	2.1653	1.5489	1.3051	0.9259	0.1002	-0.1508	1.031	-0.3304	-4.1112													35.344	1.4881	1.3011	1.7731	0.0304	0.0318	-0.1581	0.9041	1.08	-8.5572		35.328	-1.1948	0.7273	-0.1246	0.0427	-0.014	0.0533	1.6021	-1.6766	5.0529		35.359	0.1857	3.2442	-0.2936	-0.08	0.9294
35.39	2.2434	1.5489	1.2726	1.0678	0.0809	-0.1436	1.1579	-0.3304	-4.8371													35.406	1.475	1.3011	1.7406	0.0339	0.0494	-0.146	1.6021	1.4006	-8.8294		35.39	-1.1036	0.7142	-0.1051	0.0234	-0.0192	0.0437	0.8407	-1.1638	4.4177		35.422	0.1857	3.153	-0.2676	-0.0309	0.8733
35.453	2.3085	1.5489	1.2856	1.1642	0.0897	-0.1532	0.5234	-0.4586	-4.0205													35.469	1.4881	1.275	1.7016	0.0462	0.0581	-0.1847	0.7772	0.9518	-8.285		35.453	-1.0255	0.7142	-0.1181	0.0129	0.0158	0.063	1.2214	-1.292	3.8733		35.484	0.1987	3.0878	-0.2936	-0.0134	0.7856
35.515	2.4127	1.5619	1.2596	1.2781	0.0949	-0.146	0.0793	-0.138	-4.4742													35.531	1.475	1.2881	1.6431	0.0252	0.0792	-0.1774	1.8559	1.4006	-8.285		35.515	-0.9343	0.7012	-0.1181	0.0234	-0.0017	0.063	1.4752	-1.292	4.2363		35.547	0.1727	3.0095	-0.2806	-0.0327	0.7278
35.578	2.4778	1.5619	1.2661	1.3377	0.0914	-0.146	1.6021	0.2466	-3.9298													35.594	1.5011	1.275	1.6171	0.0304	0.0458	-0.1943	0.7772	1.3365	-8.0128		35.578	-0.8952	0.6751	-0.1246	0.1005	-0.0017	0.0533	0.8407	-1.5484	4.327		35.609	0.1857	2.9443	-0.2676	-0.0169	0.6033
35.64	2.543	1.5358	1.2531	1.4533	0.102	-0.1387	1.4752	0.1184	-5.4722													35.656	1.449	1.3011	1.5846	0.0199	0.0564	-0.1967	0.8407	1.2723	-8.0128		35.64	-0.778	0.6751	-0.1441	0.2162	0.0229	0.0606	1.5386	-2.3818	4.5992		35.672	0.1857	2.84	-0.2546	-0.0309	0.5296
35.703	2.6341	1.5358	1.2401	1.6093	0.0827	-0.1436	0.8407	-0.3945	-3.7483													35.719	1.475	1.3141	1.5326	0.0374	0.0634	-0.1871	1.6021	0.6313	-8.4664		35.703	-0.7129	0.6751	-0.1506	0.2092	0.0053	0.0413	1.7924	-2.7665	4.0548		35.734	0.1857	2.7748	-0.2611	-0.0116	0.5384
35.765	2.7123	1.5358	1.2271	1.788	0.0686	-0.1484	0.5234	0.1825	-4.202													35.781	1.5011	1.3011	1.4871	0.0076	0.0651	-0.2088	0.7138	0.8877	-8.1035		35.765	-0.6348	0.636	-0.1701	0.2127	0.0053	0.0485	1.1579	-2.1254	3.3289		35.797	0.1727	2.6835	-0.2481	-0.0414	0.5016
35.828	2.7904	1.5358	1.2271	1.9282	0.0686	-0.1508	0.7772	-1.0997	-4.202													35.844	1.5011	1.275	1.4546	0.0427	0.0406	-0.1992	1.6655	1.3365	-8.285		35.828	-0.5566	0.636	-0.1896	0.1496	-0.0122	0.0654	0.9676	-2.0613	2.6031		35.859	0.1857	2.6052	-0.2546	-0.0309	0.4805
35.89	2.8816	1.5358	1.2271	2.142	0.0686	-0.1436	0.9041	-0.4586	-3.6576													35.906	1.475	1.275	1.4156	0.0217	0.0721	-0.2016	1.031	1.08	-7.6498		35.89	-0.4785	0.6099	-0.1831	0.1356	-0.0227	0.0413	1.031	-1.9972	0.3347		35.922	0.1987	2.54	-0.2546	-0.0519	0.449
35.953	2.9597	1.5489	1.2141	2.2927	0.1002	-0.1557	0.5869	-0.9073	-2.5688													35.969	1.5011	1.2881	1.3701	0.0392	0.0651	-0.1967	1.2848	1.3365	-8.1942		35.953	-0.3743	0.623	-0.1896	0.1408	-0.021	0.0558	1.6655	-1.7407	-0.7541		35.984	0.1987	2.4357	-0.2481	-0.0221	0.3771
36.015	3.0118	1.5489	1.1882	2.4416	0.102	-0.1387	0.7772	-0.3304	-3.839													36.031	1.5011	1.275	1.3376	0.0304	0.0634	-0.2112	0.8407	1.0159	-8.5572		36.015	-0.2962	0.5969	-0.1831	0.1391	-0.0333	0.0678	1.5386	-1.0997	-0.5726		36.047	0.1857	2.3444	-0.2416	-0.0397	0.328
36.078	3.103	1.5228	1.1882	2.5818	0.0739	-0.1436	0.3331	-0.3945	-2.0244													36.094	1.5011	1.275	1.2791	0.0094	0.0458	-0.2233	1.031	1.2082	-8.1035		36.078	-0.231	0.6099	-0.1636	0.1706	-0.0368	0.0558	1.729	-2.1895	-1.2078		36.109	0.1987	2.2922	-0.2416	0.0112	0.2035
36.14	3.1811	1.5489	1.1752	2.8114	0.0827	-0.1532	1.5386	-0.715	-2.7502													36.156	1.5011	1.2881	1.2401	0.0252	0.0581	-0.2426	1.6655	1.2082	-8.0128		36.14	-0.1529	0.6099	-0.1636	0.2179	0.0001	0.063	1.8559	-1.8048	-0.4819		36.172	0.1727	2.214	-0.2481	-0.0116	0.1666
36.203	3.2202	1.5228	1.1622	3.0304	0.1055	-0.1412	0.8407	-0.0098	-3.2946													36.219	1.462	1.275	1.2012	0.0287	0.0511	-0.2475	1.9828	1.4006	-7.6498		36.203	-0.0748	0.6099	-0.1636	0.26	-0.0245	0.0413	1.2848	-2.3818	-0.7541		36.234	0.1857	2.1357	-0.2416	-0.0186	0.1737
36.265	3.2853	1.5098	1.1557	3.2705	0.1002	-0.1436	1.2848	-0.8432	-2.2966													36.281	1.4881	1.2881	1.1687	0.0252	0.0721	-0.2861	1.5386	1.5929	-8.6479		36.265	0.0164	0.5708	-0.1636	0.2652	-0.0333	0.0485	2.4269	-2.1254	-0.7541		36.297	0.1857	2.0314	-0.2351	-0.0449	0.1509
36.328	3.3765	1.5228	1.1492	3.5053	0.1142	-0.146	0.6503	-0.9714	-3.0224													36.344	1.4881	1.2881	1.1427	0.0252	0.0511	-0.3055	0.9676	1.1441	-8.9201		36.328	0.0815	0.5969	-0.1441	0.2512	0.0018	0.063	2.0462	-1.6125	-0.6634		36.359	0.1857	1.9662	-0.2351	-0.0239	0.1719
36.39	3.4286	1.5619	1.1427	3.7086	0.1002	-0.1508	1.7924	-0.3304	-2.841													36.406	1.4881	1.3141	1.0777	0.0497	0.0546	-0.3248	1.0945	1.2723	-7.8313		36.39	0.1857	0.5838	-0.1376	0.2635	-0.0175	0.0654	2.0462	-1.869	-1.5707		36.422	0.1857	1.8749	-0.2416	-0.0081	0.1351
36.453	3.4807	1.5358	1.1362	3.9889	0.0932	-0.146	1.4117	-0.9714	-2.2966													36.469	1.5011	1.275	1.0517	0.0427	0.0581	-0.3393	0.7138	1.1441	-8.5572		36.453	0.2639	0.5838	-0.1376	0.26	-0.0455	0.0509	1.729	-1.9331	-2.0244		36.484	0.1727	1.8097	-0.2416	-0.0239	0.0983
36.515	3.5718	1.5358	1.1167	4.2097	0.1142	-0.146	1.2848	-0.715	-2.841													36.531	1.5402	1.275	1.0127	0.0199	0.0458	-0.3659	1.729	1.0159	-7.922		36.515	0.342	0.5708	-0.1376	0.3301	-0.0385	0.063	1.2848	-2.6382	-1.7522		36.547	0.1727	1.7054	-0.2221	-0.0274	0.0071
36.578	3.65	1.5228	1.1167	4.4515	0.0932	-0.1484	1.1579	-0.9073	-2.9317													36.594	1.5141	1.3011	0.9802	0.0199	0.0669	-0.3949	1.3483	1.1441	-8.5572		36.578	0.4332	0.5969	-0.1441	0.3406	-0.021	0.0727	2.1731	-2.2536	-1.0263		36.609	0.1857	1.6402	-0.2286	-0.0432	-0.0262
36.64	3.7281	1.5228	1.1102	4.7775	0.1248	-0.1412	1.1579	-0.715	-2.2058													36.656	1.4881	1.2881	0.9217	0.0357	0.0476	-0.3973	1.729	1.9134	-7.3776		36.64	0.5113	0.5838	-0.1571	0.3423	-0.0157	0.0823	1.7924	-1.9972	-1.0263		36.672	0.1857	1.5489	-0.2416	-0.0256	-0.142
36.703	3.7802	1.5228	1.0972	4.9597	0.1528	-0.1677	1.5386	-0.715	-2.7502													36.719	1.5141	1.2881	0.8957	0.0147	0.0406	-0.419	1.4752	1.2723	-8.5572		36.703	0.6155	0.5838	-0.1441	0.3599	-0.0017	0.0606	2.0462	-1.7407	-0.3912		36.734	0.1857	1.4837	-0.2416	-0.0064	-0.2139
36.765	3.8714	1.5098	1.0907	5.3242	0.1423	-0.1726	0.5869	-1.1638	-2.478													36.781	1.5402	1.3141	0.8632	0.0234	0.0529	-0.4698	1.7924	1.7211	-7.922		36.765	0.7067	0.5708	-0.1571	0.3616	-0.028	0.0582	1.6655	-1.869	0.244		36.797	0.1987	1.3793	-0.2481	-0.0362	-0.1735
36.828	3.9235	1.5098	1.0842	5.5993	0.1651	-0.1702	0.7772	-0.715	-1.48													36.844	1.5271	1.2881	0.8112	0.0444	0.0704	-0.4867	1.0945	1.5288	-7.1962		36.828	0.7718	0.5577	-0.1441	0.3949	-0.0192	0.0823	1.3483	-2.3177	-0.0282		36.859	0.1987	1.3011	-0.2286	-0.0344	-0.1157
36.89	4.0146	1.5098	1.0777	5.9025	0.1739	-0.1581	0.7772	-0.9714	-2.2058													36.906	1.5271	1.3011	0.7787	0.0287	0.0441	-0.5109	1.4752	1.7852	-8.4664		36.89	0.8499	0.5708	-0.1376	0.4194	0.0071	0.0848	1.8559	-1.9331	0.0625		36.922	0.1857	1.2489	-0.2286	-0.0046	-0.1069
36.953	4.0537	1.4837	1.0777	6.1828	0.1739	-0.1387	1.2214	-0.5227	-1.9336													36.969	1.5271	1.275	0.7397	0.0444	0.0423	-0.5423	1.2214	1.657	-7.3776		36.953	0.9281	0.5577	-0.1636	0.4668	-0.0034	0.0775	1.6021	-2.4459	-0.7541		36.984	0.1857	1.1576	-0.2481	-0.0151	-0.1139
37.015	4.1318	1.4967	1.0647	6.4439	0.2002	-0.1557	1.1579	-0.9714	-2.1151													37.031	1.5402	1.262	0.7007	0.0444	0.0143	-0.581	1.9828	1.657	-7.5591		37.015	0.9932	0.5577	-0.1636	0.4983	0.0141	0.0533	1.4752	-2.4459	0.0625		37.047	0.1727	1.0794	-0.2416	-0.0291	-0.156
37.078	4.21	1.4967	1.0517	6.6875	0.1563	-0.1629	1.2848	-1.4843	-2.6595													37.094	1.5271	1.2881	0.6617	0.055	0.0073	-0.6075	1.4117	1.08	-7.6498		37.078	1.0713	0.5969	-0.1636	0.5001	-0.0087	0.0703	1.9828	-2.1895	0.7884		37.109	0.1727	1.0272	-0.2156	-0.0239	-0.277
37.14	4.2621	1.5098	1.0517	6.9609	0.2124	-0.1581	1.0945	-0.9073	-1.5707													37.156	1.5271	1.275	0.6098	0.055	0.0108	-0.6365	1.4117	1.2082	-7.8313		37.14	1.1495	0.5708	-0.1636	0.5333	-0.0105	0.0654	1.9193	-1.6125	0.6977		37.172	0.1727	0.8968	-0.2091	-0.0204	-0.2875
37.203	4.3272	1.4706	1.0452	7.2588	0.2089	-0.1774	0.9676	-1.292	-2.3873													37.219	1.5532	1.262	0.5773	0.0252	0.016	-0.6389	1.6655	1.5929	-6.924		37.203	1.2536	0.5447	-0.1766	0.5596	0.0158	0.0654	1.8559	-1.9331	1.4235		37.234	0.1987	0.8186	-0.1766	-0.0239	-0.277
37.265	4.3793	1.4706	1.0322	7.6197	0.1844	-0.1943	1.2214	-1.5484	-1.48													37.281	1.5402	1.2881	0.5123	0.0357	-0.019	-0.7042	1.2848	1.5929	-7.4684		37.265	1.3057	0.5838	-0.1636	0.5929	-0.0034	0.0678	1.2214	-2.0613	1.1513		37.297	0.1857	0.7403	-0.1701	-0.0151	-0.2787
37.328	4.4704	1.4837	1.0322	7.8914	0.2212	-0.1532	1.9828	-1.292	-1.8429													37.344	1.5532	1.3011	0.4733	0.055	-0.0033	-0.7066	1.9828	1.2723	-7.1962		37.328	1.3839	0.5577	-0.1701	0.6963	-0.0297	0.0533	1.4752	-2.7024	0.244		37.359	0.1727	0.6751	-0.1506	-0.0239	-0.2419
37.39	4.5095	1.4706	1.0387	7.6951	0.2177	-0.1605	1.2848	0.4389	-1.3892													37.406	1.5532	1.3141	0.4473	0.048	-0.0068	-0.7477	1.5386	1.3365	-7.6498		37.39	1.462	0.5708	-0.1701	0.7349	-0.0227	0.063	1.2214	-2.5741	1.4235		37.422	0.1857	0.5838	-0.1376	0.0041	-0.256
37.453	4.4835	1.4837	1.0192	7.2202	0.1949	-0.1508	1.0945	1.1441	-2.0244													37.469	1.5662	1.3011	0.4018	0.0322	-0.0155	-0.7815	1.9193	1.08	-7.4684		37.453	1.5792	0.5577	-0.1766	0.7594	-0.0087	0.0582	1.8559	-2.0613	1.605		37.484	0.1987	0.4925	-0.1376	0.0199	-0.3454
37.515	4.4444	1.4706	1.0387	6.8417	0.1809	-0.1484	1.3483	-0.0739	-2.6595													37.531	1.5532	1.3011	0.3498	0.0357	-0.019	-0.8057	1.5386	1.4647	-7.4684		37.515	1.6443	0.5708	-0.1701	0.7892	-0.0455	0.0606	1.4752	-2.5741	1.5143		37.547	0.1857	0.4013	-0.1506	-0.0362	-0.3664
37.578	4.3663	1.4576	1.0322	6.2705	0.1353	-0.1629	1.7924	-0.8432	-1.48													37.594	1.5923	1.3011	0.3173	0.048	-0.0278	-0.8323	1.5386	1.3365	-7.1054		37.578	1.7225	0.5447	-0.1766	0.833	-0.0683	0.0533	1.5386	-1.6125	2.1494		37.609	0.1857	0.323	-0.1506	-0.0186	-0.4331
37.64	4.3402	1.4967	1.0322	5.9235	0.0967	-0.1557	1.6655	-1.3561	-2.1151													37.656	1.6053	1.3141	0.2653	0.0339	-0.0418	-0.8516	2.5538	1.3365	-6.8332		37.64	1.7876	0.5577	-0.1766	0.8715	-0.0508	0.0654	2.0462	-1.869	2.1494		37.672	0.1857	0.2448	-0.1441	-0.0169	-0.3997
37.703	4.2621	1.4967	1.0322	5.5415	0.1248	-0.1702	1.7924	0.0543	-1.9336													37.719	1.5792	1.2881	0.2328	0.0269	-0.0383	-0.8927	2.1731	0.9518	-6.1981		37.703	1.9048	0.5577	-0.1701	0.9136	-0.0613	0.0606	2.4904	-1.1638	1.7865		37.734	0.1857	0.1665	-0.1441	-0.0116	-0.4225
37.765	4.21	1.4576	1.0387	5.0894	0.1072	-0.146	1.2214	1.7852	-2.2966													37.781	1.6053	1.3011	0.1743	0.0462	-0.0366	-0.9313	2.6807	0.6954	-6.1074		37.765	1.9569	0.5708	-0.1571	1.0135	-0.0701	0.0678	2.3635	-1.8048	1.6957		37.797	0.1727	0.0622	-0.1506	-0.0432	-0.3524
37.828	4.1579	1.4706	1.0387	4.6268	0.0862	-0.1677	1.729	1.5288	-2.841													37.844	1.6053	1.275	0.1353	0.0392	-0.026	-0.9821	1.9828	1.7852	-6.0166		37.828	2.0351	0.5577	-0.1636	1.0853	-0.0613	0.0727	1.4752	-2.1895	1.2421		37.859	0.1857	0.01	-0.1441	-0.0344	-0.4138
37.89	4.0928	1.4967	1.0452	4.4235	0.0651	-0.1484	2.0462	-0.0739	-2.1151													37.906	1.5792	1.275	0.0963	0.0252	-0.0436	-1.0111	1.3483	1.2723	-6.1074		37.89	2.1002	0.5447	-0.1506	1.1677	-0.0631	0.063	1.3483	-2.9588	2.4216		37.922	0.1987	-0.0682	-0.1571	-0.0502	-0.5207
37.953	4.0146	1.4576	1.0582	4.052	0.0616	-0.1774	1.4752	-0.5227	-2.3873													37.969	1.6053	1.3011	0.0573	0.0392	-0.0296	-1.0715	1.3483	1.1441	-6.0166		37.953	2.1913	0.5708	-0.1571	1.2606	-0.0508	0.0606	2.1731	-3.0229	2.0587		37.984	0.1857	-0.1465	-0.1506	-0.0659	-0.6768
38.015	3.9365	1.4967	1.0582	3.7313	0.0739	-0.1557	1.4117	-0.0739	-3.839													38.031	1.5792	1.3011	0.0119	0.0602	-0.0225	-1.1126	1.4117	1.5929	-5.2908		38.015	2.2434	0.5577	-0.1636	1.3114	-0.049	0.0654	2.3	-2.2536	1.3328		38.047	0.1857	-0.2117	-0.1636	-0.0502	-0.7557
38.078	3.8583	1.4706	1.0582	3.4457	0.0476	-0.1822	1.6655	1.3365	-2.6595													38.094	1.6313	1.2881	-0.0206	0.0427	-0.019	-1.1319	2.6173	1.1441	-6.1074		38.078	2.3476	0.5577	-0.1636	1.3727	-0.0403	0.0799	2.3635	-1.9331	1.9679		38.109	0.1727	-0.316	-0.1571	-0.0151	-0.7838
38.14	3.8062	1.4837	1.0647	3.1794	0.0686	-0.1508	1.6021	1.5288	-3.6576													38.156	1.6183	1.2881	-0.0531	0.0112	-0.0331	-1.1826	1.6021	1.5288	-5.4722		38.14	2.4127	0.5708	-0.1636	1.3902	-0.0438	0.0678	1.8559	-1.8048	1.7865		38.172	0.1597	-0.3943	-0.1506	-0.0291	-0.8574
38.203	3.7281	1.4837	1.0712	2.8289	0.0511	-0.1267	1.9828	1.9134	-2.841													38.219	1.6183	1.2881	-0.0921	0.0339	-0.0313	-1.231	2.4269	1.3365	-5.563		38.203	2.4778	0.5577	-0.1636	1.5479	-0.0683	0.0413	1.4752	-2.1895	1.3328		38.234	0.2118	-0.4986	-0.1896	-0.0362	-0.8539
38.265	3.663	1.4706	1.0842	2.6747	0.0757	-0.1436	2.5538	1.4647	-3.4761													38.281	1.6183	1.3011	-0.1311	0.0234	-0.0453	-1.2817	1.2214	1.4006	-5.7444		38.265	2.582	0.5708	-0.1571	1.6356	-0.0543	0.0582	2.9345	-2.3818	1.6957		38.297	0.2118	-0.5508	-0.1831	-0.0274	-0.8592
38.328	3.5588	1.4576	1.0972	2.4679	0.0546	-0.1653	1.8559	0.1184	-3.5668													38.344	1.6443	1.3141	-0.1961	0.0427	-0.0681	-1.347	2.3	1.4647	-6.561		38.328	2.6732	0.5577	-0.1636	1.7232	-0.0683	0.0582	2.8076	-2.6382	1.9679		38.359	0.1987	-0.6551	-0.2026	-0.0221	-0.9731
38.39	3.4937	1.4576	1.0842	2.2506	0.0336	-0.1702	1.729	-0.0098	-4.2927													38.406	1.6443	1.3011	-0.2286	0.0164	-0.0559	-1.3832	2.4904	1.5288	-5.563		38.39	2.7383	0.5969	-0.1636	1.8108	-0.0613	0.0437	2.2366	-2.4459	1.6957		38.422	0.2118	-0.7594	-0.1896	-0.0099	-1.0801
38.453	3.4416	1.4706	1.0777	2.0544	0.0932	-0.1605	1.7924	0.5672	-4.4742													38.469	1.6183	1.2881	-0.2546	0.0427	-0.0576	-1.446	1.8559	1.4006	-5.3815		38.453	2.8295	0.5969	-0.1506	1.9037	-0.0525	0.0437	1.6655	-1.869	2.1494		38.484	0.2248	-0.8116	-0.2026	-0.0379	-1.2204
38.515	3.4155	1.4706	1.1102	1.8125	0.0336	-0.1629	1.8559	1.7852	-5.1093													38.531	1.6574	1.275	-0.3001	0.0585	-0.0488	-1.521	2.1097	1.0159	-4.7464		38.515	2.8946	0.6099	-0.1636	2.0596	-0.0683	0.0437	2.1097	-2.0613	1.3328		38.547	0.2378	-0.8507	-0.2026	-0.0134	-1.3116
38.578	3.3244	1.4706	1.1232	1.5795	0.0634	-0.1532	1.4752	1.9134	-3.7483													38.594	1.6443	1.3011	-0.3456	0.0392	-0.0506	-1.5427	2.0462	1.7211	-5.0186		38.578	2.9727	0.623	-0.1571	2.1753	-0.0648	0.0509	1.7924	-2.7665	2.0587		38.609	0.2639	-0.942	-0.1896	-0.0344	-1.3607
38.64	3.2593	1.4837	1.1297	1.4884	0.0669	-0.1581	1.8559	1.7852	-5.6537													38.656	1.6704	1.275	-0.3846	0.0392	-0.0541	-1.6273	1.3483	0.8877	-5.0186		38.64	3.0639	0.623	-0.1506	2.2839	-0.0543	0.0703	2.3	-1.869	1.6957		38.672	0.2769	-1.0072	-0.1831	0.0041	-1.3256
38.703	3.1681	1.4706	1.1297	1.378	0.0616	-0.1629	1.8559	0.8877	-6.4703													38.719	1.6704	1.2881	-0.4301	0.0392	-0.0436	-1.6925	1.2214	1.5288	-4.7464		38.703	3.129	0.6099	-0.1571	2.4013	-0.042	0.0727	2.0462	-3.0229	0.9699		38.734	0.329	-1.0985	-0.1896	0.0147	-1.4028
38.765	3.09	1.4837	1.1362	1.1537	0.0441	-0.1605	1.2214	0.6313	-5.8352													38.781	1.6443	1.3011	-0.4691	0.0287	-0.0225	-1.7215	1.2214	1.9134	-4.8371		38.765	3.1941	0.649	-0.1506	2.538	-0.0385	0.0485	2.4269	-2.6382	1.4235		38.797	0.355	-1.2028	-0.1831	0.0234	-1.5448
38.828	3.0248	1.4967	1.1427	1.0345	0.0757	-0.1508	2.1097	0.2466	-6.2888													38.844	1.6574	1.3272	-0.5081	0.0182	-0.0296	-1.7481	1.2848	1.7211	-5.0186		38.828	3.2723	0.649	-0.1636	2.7062	-0.0245	0.0654	2.1097	-3.3434	1.7865		38.859	0.355	-1.2811	-0.1831	0.0041	-1.6377
38.89	2.9467	1.4837	1.1492	0.8225	0.0739	-0.1629	1.2214	1.4006	-6.6518													38.906	1.7095	1.3011	-0.5471	0.0304	-0.0278	-1.8762	1.729	1.5288	-5.2		38.89	3.3504	0.649	-0.1571	2.8429	-0.007	0.0678	2.4269	-3.1511	0.6069		38.922	0.355	-1.3463	-0.1636	0.0462	-1.7114
38.953	2.8816	1.4967	1.1622	0.6893	0.0458	-0.1605	1.1579	1.5929	-6.924													38.969	1.6834	1.3011	-0.612	0.0567	-0.0296	-1.9003	1.1579	1.08	-4.5649		38.953	3.4155	0.636	-0.1636	2.9428	-0.0192	0.0848	2.4269	-3.0229	0.6977		38.984	0.3941	-1.4115	-0.1701	0.0006	-1.8622
39.015	2.7904	1.4837	1.1687	0.5807	0.0599	-0.1581	1.0945	1.7852	-6.8332													39.031	1.6834	1.3141	-0.638	0.0532	-0.005	-1.9752	1.031	1.2082	-4.4742		39.015	3.4807	0.6751	-0.1636	3.0567	-0.007	0.0509	2.8711	-2.4459	-0.2097		39.047	0.368	-1.5158	-0.1571	-0.0046	-1.9797
39.078	2.7383	1.4967	1.1687	0.5036	0.0458	-0.1702	1.4117	1.4647	-7.4684													39.094	1.6964	1.3011	-0.6575	0.0497	-0.0155	-2.026	2.1097	0.8877	-5.563		39.078	3.5458	0.649	-0.1571	3.267	-0.0175	0.0582	2.1097	-2.9588	-0.119		39.109	0.355	-1.581	-0.1636	0.0112	-1.9955
39.14	2.6211	1.4967	1.1687	0.4054	0.0529	-0.1702	1.2848	0.8236	-7.2869													39.156	1.6834	1.3272	-0.703	0.0444	-0.0313	-2.1082	1.1579	1.3365	-4.8371		39.14	3.65	0.649	-0.1571	3.4142	0.0001	0.063	2.0462	-2.8947	-0.2097		39.172	0.342	-1.6723	-0.1636	0.0357	-2.0901
39.203	2.5299	1.4967	1.1752	0.3003	0.0879	-0.1581	1.2214	1.1441	-7.3776													39.219	1.6834	1.3141	-0.742	0.0585	-0.0453	-2.2121	1.7924	1.8493	-5.2		39.203	3.7151	0.6882	-0.1636	3.5701	-0.0017	0.0485	2.1097	-2.8306	-0.3912		39.234	0.355	-1.7506	-0.1506	0.0182	-2.2585
39.265	2.4909	1.4967	1.1817	0.2565	0.0651	-0.1677	0.7138	1.1441	-8.1942													39.281	1.6834	1.3272	-0.781	0.0532	-0.0436	-2.2652	2.0462	1.2082	-4.7464		39.265	3.7932	0.6621	-0.1376	3.7541	0.0001	0.0437	1.7924	-3.1511	-0.9356		39.297	0.368	-1.7897	-0.1506	0.0199	-2.39
39.328	2.4388	1.4706	1.1752	0.423	0.0879	-0.1508	0.5234	-0.8432	-8.1035													39.344	1.6834	1.3272	-0.8265	0.0515	-0.0559	-2.3401	1.9193	1.5929	-5.1093		39.328	3.8714	0.6751	-0.1506	3.8855	0.0194	0.0316	2.998	-3.087	-0.7541		39.359	0.368	-1.9071	-0.1376	0.0287	-2.518
39.39	2.4258	1.5098	1.1752	0.3967	0.0862	-0.1436	1.7924	-0.2021	-7.922													39.406	1.6964	1.3272	-0.8785	0.048	-0.0629	-2.432	1.4117	0.9518	-4.2927		39.39	3.9495	0.6621	-0.1571	4.0765	0.0071	0.0243	2.1097	-3.5999	-1.5707		39.422	0.355	-1.9723	-0.1376	0.0357	-2.6302
39.453	2.4258	1.4967	1.1752	0.3108	0.0634	-0.1557	1.031	1.3365	-8.0128													39.469	1.7225	1.3141	-0.911	0.0515	-0.0383	-2.5117	2.5538	1.08	-4.6556		39.453	4.0276	0.6882	-0.1506	4.1904	0.0123	0.0703	3.0614	-3.2793	-1.2985		39.484	0.355	-2.0375	-0.1311	0.0269	-2.7091
																						39.531	1.7095	1.3141	-0.963	0.069	-0.0348	-2.6132	2.0462	1.3365	-4.2927		39.515	4.1058	0.6882	-0.1571	4.3814	0.0281	0.0388	2.3	-3.2793	-2.2966		39.547	0.368	-2.1157	-0.1246	0.0357	-2.8652
																						39.594	1.6834	1.3011	-0.9955	0.097	-0.0524	-2.7074	1.6021	1.5288	-4.5649		39.578	4.1579	0.6621	-0.1701	4.5532	0.0246	0.0606	2.8711	-3.4717	-2.5688		39.609	0.368	-2.22	-0.1116	0.048	-3.0143
																						39.656	1.6574	1.3011	-1.0345	0.0585	-0.0804	-2.8065	2.0462	0.6954	-4.7464		39.64	4.249	0.6751	-0.1701	4.7494	0.0562	0.0292	2.1731	-3.7922	-2.1151		39.672	0.368	-2.2592	-0.0986	0.0444	-3.2001
																						39.719	1.7225	1.3011	-1.0735	0.0848	-0.0401	-2.8645	1.9828	1.1441	-4.6556		39.703	4.3142	0.6751	-0.1571	4.9229	0.0579	0.0509	2.4269	-3.0229	-3.1132		39.734	0.342	-2.3635	-0.0986	0.0567	-3.3001
																						39.781	1.7225	1.3272	-1.119	0.0795	-0.0594	-3.0071	1.4752	0.7595	-5.3815		39.765	4.3923	0.6751	-0.1636	5.1122	0.0614	0.0509	1.729	-4.2409	-3.6576		39.797	0.342	-2.4548	-0.0791	0.0585	-3.4246
																						39.844	1.7095	1.3141	-1.1515	0.0848	-0.0646	-3.1013	2.3	1.08	-5.1093		39.828	4.4835	0.6621	-0.1636	5.2909	0.086	0.0388	2.8076	-3.4717	-3.2946		39.859	0.368	-2.507	-0.0726	0.0865	-3.5999
																						39.906	1.6964	1.3272	-1.1839	0.069	-0.0488	-3.1907	2.4904	1.1441	-4.9278		39.89	4.5616	0.6751	-0.1636	5.5205	0.1158	0.0461	2.6807	-3.7922	-4.0205		39.922	0.355	-2.5982	-0.0661	0.076	-3.8104
																						39.969	1.7225	1.3533	-1.2424	0.0602	-0.0506	-3.2777	2.5538	1.5929	-5.1093		39.953	4.6137	0.649	-0.1571	5.715	0.093	0.0292	2.4904	-4.3692	-3.1132		39.984	0.355	-2.6895	-0.0466	0.069	-3.9296
																						40.031	1.7225	1.3272	-1.2814	0.0812	-0.0331	-3.4106	2.1097	1.1441	-5.4722		40.015	4.6918	0.6621	-0.1506	5.9603	0.114	0.0316	2.4269	-4.4333	-3.9298		40.047	0.355	-2.7678	-0.0401	0.0953	-4.019
																						40.094	1.7355	1.3663	-1.3074	0.111	-0.0278	-3.4976	2.6173	1.657	-5.2908		40.078	4.757	0.649	-0.1571	6.1934	0.1544	0.0582	2.998	-4.3692	-4.4742		40.109	0.368	-2.8199	-0.0336	0.055	-4.1646
																						40.156	1.7095	1.3272	-1.3464	0.0988	-0.0541	-3.6184	2.1731	1.08	-5.2908		40.14	4.8221	0.6882	-0.1441	6.3721	0.1649	0.0533	2.998	-4.2409	-4.5649		40.172	0.355	-2.9112	-0.0271	0.1216	-4.3469
																						40.219	1.7485	1.3402	-1.3919	0.083	-0.0488	-3.7223	1.2848	0.9518	-5.7444		40.203	4.9132	0.649	-0.1506	6.5964	0.2	0.0437	2.3	-4.3051	-4.3834		40.234	0.355	-2.9764	-0.0076	0.1093	-4.5205
																						40.281	1.7225	1.3402	-1.4374	0.0935	-0.0559	-3.8142	2.7442	1.0159	-5.6537		40.265	4.9784	0.6621	-0.1441	6.7436	0.1894	0.0316	2.3635	-4.4974	-5.1093		40.297	0.355	-3.0938	-0.0141	0.1023	-4.7766
																						40.344	1.7355	1.3663	-1.4699	0.0988	-0.0471	-3.9422	1.9828	0.3748	-5.8352		40.328	5.0435	0.6621	-0.1311	6.9644	0.2245	0.0388	2.4269	-4.1768	-5.563		40.359	0.368	-3.146	0.0184	0.1233	-4.9659
																						40.406	1.7485	1.3663	-1.5089	0.0935	-0.0418	-4.0945	1.6021	0.6313	-6.3796		40.39	5.0956	0.6751	-0.1441	7.1554	0.2438	0.0485	1.9828	-4.2409	-5.8352		40.422	0.355	-3.2242	0.0248	0.1373	-5.1658
																						40.469	1.7485	1.3272	-1.5674	0.0795	-0.0278	-4.1549	2.1097	1.0159	-5.9259		40.453	5.1737	0.6621	-0.1376	7.3727	0.2473	0.0485	2.4904	-4.3692	-6.3796		40.484	0.3811	-3.2764	0.0378	0.1338	-5.4043
																						40.531	1.7225	1.3663	-1.5934	0.0953	-0.0401	-4.2685	1.3483	0.8877	-6.1074		40.515	5.2779	0.6621	-0.1311	7.6811	0.2824	0.0558	2.1097	-5.1385	-6.4703		40.547	0.368	-3.3807	0.0638	0.1671	-5.6235
																						40.594	1.7616	1.3533	-1.6324	0.0848	-0.0401	-4.4014	1.4752	0.6313	-6.2888		40.578	5.317	0.649	-0.1376	7.7932	0.3104	0.0364	2.1097	-4.6256	-6.561		40.609	0.355	-3.4329	0.0573	0.1548	-5.7936
																						40.656	1.7485	1.3402	-1.6779	0.0865	-0.0453	-4.5343	0.9041	0.5672	-5.563		40.64	5.343	0.649	-0.1246	7.5146	0.2526	0.0388	1.6655	-2.51	-6.0166		40.672	0.368	-3.485	0.0703	0.1864	-6.0145
																						40.719	1.7355	1.3793	-1.7169	0.0742	-0.0436	-4.6454	1.7924	0.2466	-6.1074		40.703	5.33	0.6751	-0.1116	6.9363	0.2245	0.0219	2.1731	-1.9972	-5.7444		40.734	0.368	-3.6155	0.0703	0.1741	-6.2478
																						40.781	1.7485	1.3402	-1.7623	0.1023	-0.0401	-4.7711	1.4752	0.503	-5.8352		40.765	5.2779	0.649	-0.0986	6.7786	0.1894	0.0485	2.5538	-3.0229	-4.5649		40.797	0.368	-3.6807	0.0963	0.1951	-6.5494
																						40.844	1.7355	1.3402	-1.7948	0.1058	-0.0471	-4.9088	2.1731	0.9518	-6.1074		40.828	5.2258	0.6621	-0.1116	6.3528	0.1702	0.0509	2.4269	-3.2793	-3.839		40.859	0.342	-3.7459	0.1093	0.2022	-6.6335
																						40.906	1.7355	1.3402	-1.8273	0.0865	-0.0383	-5.0176	2.3635	1.2723	-6.6518		40.89	5.1477	0.6751	-0.1246	5.9147	0.1666	0.0533	2.9345	-1.9972	-2.5688		40.922	0.3811	-3.8111	0.1093	0.1881	-6.8931
																						40.969	1.7355	1.3924	-1.8663	0.1128	-0.0331	-5.1843	1.9193	0.9518	-6.0166		40.953	5.0825	0.6621	-0.1311	5.6571	0.1298	0.0485	2.1097	-2.1895	-2.2966		40.984	0.355	-3.9024	0.1288	0.2197	-7.2297
																						41.031	1.7485	1.3402	-1.9053	0.118	-0.0383	-5.3172	1.9193	0.6954	-6.561		41.015	5.0435	0.6882	-0.1181	5.2979	0.1211	0.0437	1.2848	-1.0997	-1.0263		41.047	0.355	-3.9676	0.1418	0.2232	-7.4121
																						41.094	1.7485	1.3402	-1.9443	0.097	-0.0453	-5.4066	1.729	0.6313	-5.8352		41.078	4.9523	0.649	-0.1181	5.0578	0.1193	0.0558	1.8559	-0.3945	-1.0263		41.109	0.342	-4.0589	0.1418	0.26	-7.7505
																						41.156	1.7616	1.3663	-2.0028	0.104	-0.0383	-5.5999	1.3483	1.0159	-6.1074		41.14	4.8872	0.636	-0.1181	4.7354	0.0877	0.0533	1.6655	-1.2279	-0.2097		41.172	0.342	-4.1371	0.1483	0.3546	-7.6909
																						41.219	1.7355	1.3793	-2.0483	0.1075	-0.0488	-5.7087	1.4117	1.08	-7.2869		41.203	4.8221	0.649	-0.1116	4.4989	0.0755	0.0388	1.4752	-1.292	1.2421		41.234	0.342	-4.1501	0.1418	0.2355	-7.5191
																						41.281	1.7225	1.3793	-2.0678	0.1023	-0.0471	-5.9044	2.1097	0.503	-6.6518		41.265	4.7439	0.6621	-0.1246	4.229	0.072	0.0582	1.9828	-1.5484	1.1513		41.297	0.316	-4.1371	0.1483	0.1776	-6.8054
																						41.344	1.7355	1.3663	-2.1198	0.1233	-0.0471	-6.0397	2.4904	0.6313	-6.4703		41.328	4.6788	0.649	-0.1181	3.9872	0.0614	0.0558	1.2848	-1.0997	3.0567		41.359	0.329	-4.0849	0.1548	0.1513	-6.2144
																						41.406	1.7746	1.3402	-2.1588	0.118	-0.0418	-6.2065	1.9193	0.5672	-6.0166		41.39	4.6137	0.649	-0.1246	3.6735	0.0421	0.0485	1.7924	-1.2279	2.1494		41.422	0.355	-4.0067	0.1613	0.1426	-6.0794
																						41.469	1.7616	1.3663	-2.1783	0.1145	-0.0418	-6.3611	2.1097	-0.3945	-6.561		41.453	4.5356	0.6621	-0.1181	3.4037	0.0527	0.0558	2.3	-0.2021	2.2401		41.484	0.329	-3.9284	0.1483	0.1513	-5.5937
																						41.531	1.7616	1.3533	-2.2433	0.1391	-0.0488	-6.4964	2.5538	0.5672	-7.6498		41.515	4.4835	0.6751	-0.1181	3.2179	0.0176	0.0461	1.6021	-0.7791	3.7826		41.547	0.342	-3.8763	0.1288	0.1023	-5.0326
																						41.594	1.7746	1.3924	-2.2758	0.1163	-0.0576	-6.639	2.3	0.3107	-6.1074		41.578	4.4183	0.6621	-0.1181	3.0269	0.0264	0.0268	1.3483	-1.1638	2.966		41.609	0.355	-3.798	0.1288	0.0725	-4.7152
																						41.656	1.8006	1.3402	-2.3213	0.1216	-0.0488	-6.7937	1.6655	0.8236	-7.0147		41.64	4.3402	0.6621	-0.1181	2.8832	0.0439	0.0388	2.0462	-1.4843	3.0567		41.672	0.355	-3.7328	0.1158	0.0918	-4.2856
																						41.719	1.7616	1.3793	-2.3602	0.1356	-0.0524	-6.9701	1.9828	-0.0098	-7.0147		41.703	4.249	0.6751	-0.1181	2.6274	0.0088	0.0437	1.2214	-0.2663	3.6919		41.734	0.342	-3.6676	0.1093	0.0655	-3.9541
																						41.781	1.7876	1.3663	-2.3992	0.1286	-0.0524	-7.0788	2.0462	0.4389	-7.0147		41.765	4.1969	0.6621	-0.1116	2.4854	0.0386	0.0606	2.0462	0.1825	3.0567		41.797	0.342	-3.5763	0.0963	0.0865	-3.8735
																						41.844	1.8006	1.3663	-2.4252	0.1373	-0.0646	-7.2552	2.5538	1.08	-6.8332		41.828	4.1318	0.6751	-0.1246	2.2857	0.0001	0.0461	1.3483	-0.6509	4.0548		41.859	0.329	-3.4981	0.0898	0.0252	-3.5315
																						41.906	1.8006	1.3793	-2.4577	0.1391	-0.0699	-7.4195	1.729	1.0159	-7.8313		41.89	4.0407	0.6751	-0.1116	2.1437	0.0264	0.0485	1.6021	-0.6509	4.8714		41.922	0.342	-3.4198	0.0768	0.0602	-3.1528
																						41.969	1.8267	1.3663	-2.4902	0.1338	-0.0611	-7.6153	1.9193	0.0543	-6.924		41.953	3.9495	0.6751	-0.1246	1.9667	0.0281	0.0388	0.7772	-1.0997	4.327		41.984	0.329	-3.3286	0.0703	0.0129	-2.9897
																						42.031	1.8267	1.3793	-2.5487	0.1408	-0.0681	-7.7989	2.1097	0.3748	-6.924		42.015	3.8714	0.6751	-0.1116	1.7985	0.0421	0.0678	1.6655	-0.3304	4.5085		42.047	0.329	-3.2503	0.0638	0.0006	-2.7775
																						42.094	1.8137	1.4054	-2.5617	0.1338	-0.0751	-7.7699	2.1731	0.1825	-6.2888		42.078	3.8193	0.6751	-0.1181	1.6338	0.0351	0.0654	1.2214	-0.138	5.1436		42.109	0.355	-3.1981	0.0508	0.0129	-2.653
																						42.156	1.8397	1.3533	-2.5747	0.1636	-0.0418	-7.6032	2.1731	0.6954	-7.8313		42.14	3.7281	0.6751	-0.1246	1.5024	0.0439	0.0461	0.8407	-0.0098	4.9621		42.172	0.329	-3.1329	0.0313	0.0234	-2.4496
																						42.219	1.8267	1.3924	-2.5552	0.1496	-0.0524	-7.3615	1.729	0.1184	-7.1054		42.203	3.663	0.636	-0.1246	1.3622	0.0614	0.0533	0.7772	-0.0739	5.4158		42.234	0.329	-3.0156	0.0248	0.0129	-2.1796
																						42.281	1.8137	1.3793	-2.5227	0.1303	-0.0155	-7.1078	2.6173	1.1441	-7.6498		42.265	3.5718	0.6751	-0.1246	1.2465	0.0579	0.0654	1.2848	-0.715	6.0509		42.297	0.342	-2.9764	0.0184	0.0129	-2.0007
																						42.344	1.8137	1.3924	-2.4642	0.1373	-0.0225	-6.9314	1.729	0.2466	-7.1962		42.328	3.4807	0.6751	-0.1246	1.1291	0.0351	0.0485	0.6503	-0.715	5.9602		42.359	0.342	-2.8851	0.0119	0.0041	-1.8201
																						42.406	1.8397	1.3924	-2.4187	0.1356	-0.0033	-6.6704	2.2366	0.8877	-7.6498		42.39	3.4286	0.649	-0.1116	1.0485	0.0421	0.0533	0.7772	-0.2021	6.0509		42.422	0.342	-2.833	-0.0076	-0.0099	-1.757
																						42.469	1.8657	1.4185	-2.4057	0.1356	-0.0103	-6.4771	1.5386	1.2082	-6.6518		42.453	3.3634	0.6621	-0.1116	0.9241	0.0264	0.0533	1.031	0.6954	6.3231		42.484	0.316	-2.7156	-0.0076	0.0094	-1.6395
																						42.531	1.8267	1.3663	-2.3797	0.1548	-0.0085	-6.221	2.0462	0.8236	-7.8313		42.515	3.2853	0.6621	-0.0986	0.7927	0.0386	0.0606	1.031	0.1825	5.7787		42.547	0.329	-2.6634	-0.0076	-0.0274	-1.4869
																						42.594	1.8267	1.3924	-2.3278	0.1548	0.002	-6.0301	2.2366	0.6313	-6.2888		42.578	3.2332	0.6751	-0.0986	0.7103	0.0158	0.0485	0.6503	0.3107	6.3231		42.609	0.342	-2.5852	-0.0206	-0.0134	-1.287
																						42.656	1.8397	1.3793	-2.3018	0.1566	-0.0033	-5.8102	1.4752	0.8877	-7.1962		42.64	3.142	0.649	-0.1051	0.6735	0.0001	0.0437	0.0793	-0.3945	5.5065		42.672	0.342	-2.4939	-0.0271	-0.0134	-1.1713
																						42.719	1.8137	1.3663	-2.2498	0.1373	-0.005	-5.6072	1.6655	1.7211	-7.4684		42.703	3.0509	0.6751	-0.1051	0.6315	0.0246	0.0461	0.5869	-0.6509	6.0509		42.734	0.355	-2.4287	-0.0401	-0.0414	-1.0485
																						42.781	1.8527	1.3924	-2.2238	0.1461	-0.0033	-5.4501	2.3	1.2082	-8.0128		42.765	2.9858	0.7012	-0.1051	0.5649	0.0351	0.0654	1.4117	0.0543	4.9621		42.797	0.329	-2.3374	-0.0466	-0.0169	-0.9503
																						42.844	1.7746	1.3663	-2.1783	0.1426	0.0143	-5.2447	1.9193	0.6954	-7.2869		42.828	2.8946	0.6621	-0.0986	0.4773	0.0281	0.0582	1.5386	0.1825	5.5973		42.859	0.316	-2.2331	-0.0531	-0.0116	-0.9135
																						42.906	1.8397	1.3533	-2.1263	0.1531	-0.0068	-5.0417	2.6173	1.1441	-7.4684		42.89	2.8165	0.636	-0.0986	0.3897	0.0071	0.0437	0.2696	0.5672	6.0509		42.922	0.342	-2.1679	-0.0726	-0.0169	-0.8872
																						42.969	1.8657	1.3793	-2.1133	0.1286	0.0108	-4.8895	2.3	0.8236	-7.1054		42.953	2.7253	0.649	-0.0856	0.281	0.0001	0.0485	0.46	0.3748	6.0509		42.984	0.342	-2.0896	-0.0596	-0.0274	-0.7504
																						43.031	1.8137	1.3663	-2.0483	0.1198	0.023	-4.7131	1.3483	0.8877	-6.8332		43.015	2.6602	0.6099	-0.0856	0.2793	0.0229	0.0413	0.5234	0.4389	4.9621		43.047	0.329	-1.9983	-0.0596	-0.0291	-0.6119
																						43.094	1.8137	1.3924	-2.0158	0.1286	0.0073	-4.5029	2.6173	1.4006	-6.7425		43.078	2.556	0.5969	-0.0791	0.2635	0.0036	0.0509	0.8407	-0.2663	5.5973		43.109	0.329	-1.9462	-0.0596	-0.0519	-0.4804
																						43.156	1.8267	1.3924	-1.9768	0.1216	0.0283	-4.3144	2.8076	1.3365	-7.1962		43.14	2.4778	0.5838	-0.0856	0.2635	0.0316	0.0461	1.1579	0.1825	4.6899		43.172	0.342	-1.881	-0.0856	-0.0186	-0.412
																						43.219	1.8397	1.3924	-1.9378	0.1303	0.0195	-4.2032	2.6173	1.657	-6.924		43.203	2.4127	0.5838	-0.1051	0.2144	-0.0034	0.0461	0.46	-0.3945	4.6899		43.234	0.342	-1.8027	-0.0986	-0.0204	-0.4734
																						43.281	1.8137	1.3793	-1.8858	0.104	0.0423	-4.0341	2.4269	1.2082	-7.7406		43.265	2.3346	0.5577	-0.1246	0.1654	-0.021	0.0437	0.9676	0.1184	5.0529		43.297	0.329	-1.6984	-0.0921	-0.0362	-0.4506
																						43.344	1.8006	1.3924	-1.8403	0.1198	0.023	-3.8915	2.1097	1.1441	-7.1054		43.328	2.2564	0.5317	-0.1051	0.0935	0.0053	0.0509	-0.0476	0.6313	5.0529		43.359	0.342	-1.6201	-0.0986	-0.0397	-0.3489
																						43.406	1.7616	1.3663	-1.8143	0.1198	0.023	-3.7151	2.6173	1.0159	-7.7406		43.39	2.1783	0.5577	-0.1051	0.0848	0.0001	0.0558	0.3965	0.1825	4.8714		43.422	0.342	-1.5158	-0.1051	-0.0046	-0.2437
																						43.469	1.7876	1.3924	-1.7818	0.097	0.0494	-3.6015	1.6655	1.08	-7.5591		43.453	2.0871	0.5056	-0.0986	0.0444	-0.0227	0.0678	1.0945	0.7595	5.1436		43.484	0.329	-1.4767	-0.1116	-0.0414	-0.2139
																						43.531	1.7746	1.3924	-1.7364	0.0848	0.0476	-3.4783	2.6807	1.2082	-8.4664		43.515	2.009	0.5317	-0.0986	0.0602	-0.0245	0.0533	0.9041	0.8236	4.1455		43.547	0.342	-1.3854	-0.1116	-0.0379	-0.2033
																						43.594	1.7616	1.3663	-1.6779	0.0935	0.0283	-3.314	2.0462	1.3365	-7.4684		43.578	1.9439	0.5186	-0.1051	0.0269	0.0018	0.0533	0.9676	0.2466	4.4177		43.609	0.342	-1.3072	-0.1246	-0.0502	-0.2016
																						43.656	1.7746	1.3793	-1.6519	0.1075	0.0388	-3.1859	2.3	0.9518	-7.8313		43.64	1.8527	0.5186	-0.1246	-0.0151	-0.0052	0.0461	1.0945	-0.0098	4.1455		43.672	0.329	-1.2159	-0.1246	-0.0379	-0.1332
																						43.719	1.7876	1.4054	-1.6129	0.1093	0.023	-3.0771	1.8559	1.4006	-6.924		43.703	1.7746	0.4925	-0.1311	-0.0011	-0.0368	0.063	0.8407	0.7595	2.7845		43.734	0.316	-1.1507	-0.1441	-0.0327	-0.1139
																						43.781	1.7355	1.4185	-1.5674	0.111	0.0248	-2.9539	2.1731	1.08	-8.5572		43.765	1.6964	0.4925	-0.1376	-0.0204	-0.007	0.0461	0.6503	0.6954	3.0567		43.797	0.3029	-1.0594	-0.1311	-0.0572	-0.1034
																						43.844	1.7876	1.3924	-1.5219	0.0953	0.0371	-2.8669	1.4117	1.7211	-8.285		43.828	1.6183	0.5056	-0.1506	-0.0537	-0.0297	0.0558	0.3965	0.5672	1.8772		43.859	0.342	-0.9681	-0.1506	-0.0677	-0.0753
																						43.906	1.7616	1.3793	-1.4959	0.0988	0.0301	-2.7074	1.8559	0.7595	-7.3776		43.89	1.5141	0.4925	-0.1571	-0.0134	-0.0385	0.0606	1.2214	0.7595	0.9699		43.922	0.316	-0.9029	-0.1441	-0.0695	-0.0596
																						43.969	1.7616	1.3924	-1.4569	0.083	0.0318	-2.6229	2.2366	1.2723	-7.2869		43.953	1.436	0.5186	-0.1701	-0.0362	-0.0297	0.0533	1.031	-0.0739	0.5162		43.984	0.316	-0.8116	-0.1441	-0.0765	-0.007
																						44.031	1.7485	1.3793	-1.4114	0.0865	0.0634	-2.502	1.8559	1.657	-7.6498		44.015	1.3448	0.4925	-0.1831	0.0076	-0.0525	0.0461	1.4752	0.2466	-1.8429		44.047	0.329	-0.7464	-0.1376	-0.0414	0.0246
																						44.094	1.7616	1.3793	-1.3659	0.0988	0.0476	-2.4416	1.6021	2.0416	-6.924		44.078	1.2797	0.4925	-0.1766	-0.0449	-0.0596	0.0533	0.0793	-0.0098	-1.8429		44.109	0.329	-0.6812	-0.1506	-0.0607	0.0229
																						44.156	1.7225	1.3924	-1.3334	0.0742	0.0476	-2.316	1.3483	1.5288	-8.0128		44.14	1.2276	0.5056	-0.1701	-0.0344	-0.0631	0.0461	1.1579	-0.2021	-1.2078		44.172	0.355	-0.5768	-0.1246	-0.0414	0.0457
																						44.219	1.7485	1.4185	-1.2814	0.104	0.0248	-2.2193	1.729	1.5288	-7.6498		44.203	1.1234	0.4925	-0.1831	-0.0677	-0.0788	0.0437	0.3965	-0.715	-1.7522		44.234	0.342	-0.4595	-0.1376	-0.0239	0.0036
																						44.281	1.7355	1.3663	-1.2554	0.0918	0.023	-2.1251	1.729	1.7852	-8.285		44.265	1.0322	0.5186	-0.1831	-0.0835	-0.056	0.0533	1.4752	0.1184	-1.2985		44.297	0.329	-0.3812	-0.1441	-0.0537	-0.0192
																						44.344	1.7225	1.4054	-1.2034	0.0988	0.0266	-2.0332	1.729	1.5288	-7.7406		44.328	0.9411	0.5186	-0.1766	-0.1273	-0.0753	0.0388	1.031	-0.2021	-2.3873		44.359	0.355	-0.316	-0.1376	-0.0291	-0.0052
																						44.406	1.7355	1.3924	-1.1774	0.0953	0.0301	-1.9632	1.6655	1.2082	-7.5591		44.39	0.889	0.5186	-0.1181	-0.2131	-0.0841	0.0461	0.0793	0.503	-1.6614		44.422	0.329	-0.2247	-0.1506	-0.0449	-0.0245
																						44.469	1.7355	1.3402	-1.1645	0.0497	0.023	-1.8713	1.2214	2.1699	-7.3776		44.453	0.7978	0.4925	-0.1051	-0.2061	-0.0806	0.0292	0.5234	0.5672	-1.3892		44.484	0.316	-0.1334	-0.1506	-0.0502	0.0334
																						44.531	1.7225	1.3924	-1.0865	0.0725	0.0704	-1.7698	1.4752	1.4006	-8.8294		44.515	0.7327	0.4925	-0.0791	-0.2464	-0.0718	0.0437	0.7772	0.6954	-1.117		44.547	0.329	-0.0813	-0.1311	-0.0432	0.1035
																						44.594	1.7485	1.3924	-1.067	0.0777	0.0441	-1.7215	1.9193	1.2723	-8.3757		44.578	0.6546	0.5056	-0.0466	-0.1763	-0.0859	0.0316	0.2062	0.8877	-0.3004		44.609	0.342	-0.003	-0.1376	-0.0467	0.1491
																						44.656	1.7355	1.3793	-1.015	0.0672	0.023	-1.6659	1.7924	2.234	-7.8313		44.64	0.5504	0.5186	-0.0336	-0.1728	-0.0648	0.0533	0.5234	0.1825	0.1533		44.672	0.329	0.0883	-0.1441	-0.0379	0.1649
																						44.719	1.7355	1.3793	-0.963	0.0567	0.0406	-1.5572	1.2214	2.1699	-7.8313		44.703	0.4462	0.5186	-0.0466	-0.1746	-0.0701	0.0364	0.3331	-0.6509	1.1513		44.734	0.342	0.1795	-0.1506	-0.0169	0.2245
																						44.781	1.7355	1.3924	-0.9305	0.0672	0.0406	-1.4823	1.4752	2.1699	-8.1942		44.765	0.3811	0.4925	-0.0726	-0.1658	-0.0473	0.0461	0.2696	-0.2021	2.2401		44.797	0.342	0.2708	-0.1506	-0.0116	0.2403
																						44.844	1.7095	1.3663	-0.885	0.0637	0.0511	-1.4315	2.3	1.5929	-8.4664		44.828	0.2899	0.5186	-0.0726	-0.1834	-0.0683	0.0727	1.2848	-0.5868	1.7865		44.859	0.329	0.336	-0.1506	-0.0327	0.2122
																						44.906	1.6964	1.3924	-0.846	0.0585	0.0423	-1.376	2.3635	1.4006	-8.1942		44.89	0.2248	0.4925	-0.0726	-0.2184	-0.0718	0.0388	0.9041	-0.3304	1.5143		44.922	0.355	0.4273	-0.1506	-0.0256	0.1877
																						44.969	1.6964	1.3663	-0.807	0.062	0.0178	-1.3494	2.0462	1.5929	-7.0147		44.953	0.1336	0.5056	-0.0726	-0.3428	-0.0806	0.0703	0.8407	0.7595	1.2421		44.984	0.329	0.4925	-0.1506	-0.0256	0.2368
																						45.031	1.7225	1.3924	-0.7745	0.0497	0.0125	-1.2648	1.6021	1.1441	-8.3757		45.015	0.0555	0.5056	-0.0531	-0.3481	-0.0718	0.0558	1.0945	0.6313	1.3328		45.047	0.342	0.5838	-0.1571	-0.0519	0.3367
																						45.094	1.7095	1.3793	-0.7355	0.055	0.0283	-1.173	2.8711	1.2723	-7.6498		45.078	0.0034	0.5056	-0.0401	-0.3673	-0.0946	0.0509	0.6503	0.5672	1.4235		45.109	0.329	0.6621	-0.1636	-0.0309	0.4279
																						45.156	1.6834	1.3924	-0.69	0.0532	0.0125	-1.1319	2.3	1.8493	-8.3757		45.14	-0.0748	0.4925	-0.0336	-0.3936	-0.0964	0.0509	1.2848	1.3365	2.4216		45.172	0.355	0.7534	-0.1636	-0.0589	0.5086
																						45.219	1.7095	1.3793	-0.651	0.0655	0.0073	-1.1029	1.6021	1.2723	-8.1035		45.203	-0.1529	0.5056	-0.0466	-0.3866	-0.0718	0.0654	0.7772	0.8236	2.8753		45.234	0.329	0.8055	-0.1571	-0.08	0.5542
																						45.281	1.7095	1.3533	-0.599	0.0444	0.0494	-1.0401	1.6655	1.2082	-8.7386		45.265	-0.2441	0.5186	-0.0336	-0.3936	-0.1209	0.0727	0.5234	0.5672	1.9679		45.297	0.329	0.9099	-0.1636	-0.0309	0.6103
																						45.344	1.7225	1.3663	-0.5731	0.069	0.0318	-1.0207	1.5386	1.7211	-8.6479		45.328	-0.3352	0.5056	-0.0531	-0.3936	-0.0648	0.0775	1.2848	0.3107	3.6919		45.359	0.329	0.9881	-0.1701	-0.0379	0.6383
																						45.406	1.7355	1.3663	-0.5276	0.048	0.0353	-0.9579	1.031	0.8236	-7.7406		45.39	-0.4134	0.5056	-0.0596	-0.4024	-0.1297	0.063	0.7772	-0.0739	3.0567		45.422	0.329	1.0664	-0.1701	-0.0344	0.5998
																						45.469	1.6834	1.3924	-0.4821	0.0199	0.0564	-0.8806	2.1731	1.08	-8.7386		45.453	-0.4915	0.5317	-0.0726	-0.4812	-0.142	0.0509	0.8407	0.3748	2.2401		45.484	0.329	1.1446	-0.1766	-0.0291	0.612
																						45.531	1.6834	1.3793	-0.4431	0.0497	0.0511	-0.8371	1.9193	0.9518	-9.1016		45.515	-0.5827	0.5577	-0.0531	-0.5286	-0.1016	0.0727	1.8559	0.7595	2.3309		45.547	0.368	1.2359	-0.1701	-0.0414	0.6945
																						45.594	1.6834	1.3793	-0.3976	0.0462	0.0336	-0.7912	1.6655	1.3365	-8.8294		45.578	-0.6608	0.5317	-0.0596	-0.5461	-0.1262	0.0751	1.2214	0.8877	1.4235		45.609	0.342	1.2881	-0.1766	-0.0537	0.7664
																						45.656	1.7095	1.3924	-0.3651	0.0409	0.0634	-0.7864	0.3965	0.9518	-9.7367		45.64	-0.7129	0.5317	-0.0596	-0.6039	-0.1315	0.0606	1.4117	0.8236	2.0587		45.672	0.2899	1.4185	-0.1766	-0.0291	0.7909
																						45.719	1.7095	1.3793	-0.3066	0.0409	0.0458	-0.7622	1.0945	1.1441	-9.7367		45.703	-0.8041	0.5577	-0.0661	-0.6109	-0.1069	0.0727	2.3	0.8236	1.8772		45.734	0.342	1.4576	-0.1636	-0.0502	0.8155
																						45.781	1.6834	1.3793	-0.2676	0.0515	0.0353	-0.7018	1.3483	1.4006	-9.1016		45.765	-0.8822	0.5447	-0.0531	-0.6425	-0.1595	0.0388	1.2848	0.8236	1.0606		45.797	0.342	1.5489	-0.1831	-0.0642	0.8225
																						45.844	1.6574	1.4185	-0.2481	0.0427	0.0406	-0.651	1.6021	0.8877	-9.646		45.828	-0.9603	0.5577	-0.0531	-0.6635	-0.1174	0.0727	2.6173	0.7595	2.1494		45.859	0.342	1.6271	-0.1766	-0.0397	0.861
																						45.906	1.6443	1.3663	-0.1961	0.0322	0.0651	-0.6172	1.4752	1.4006	-9.0108		45.89	-1.0255	0.5838	-0.0531	-0.7143	-0.1578	0.0775	1.8559	0.7595	2.3309		45.922	0.316	1.7184	-0.1896	-0.0327	0.9101
																						45.969	1.6313	1.3793	-0.1701	0.0199	0.0458	-0.6075	1.0945	1.4006	-9.1923		45.953	-1.1297	0.5969	-0.0596	-0.7371	-0.1385	0.0606	2.2366	0.6313	1.8772		45.984	0.355	1.8097	-0.2026	-0.0712	0.9242
																						46.031	1.6574	1.3793	-0.1181	0.0427	0.0546	-0.5713	1.4117	1.5929	-8.5572		46.015	-1.1817	0.636	-0.0661	-0.8002	-0.156	0.0727	1.6655	0.9518	2.2401		46.047	0.342	1.8749	-0.1896	-0.0291	0.9628
																						46.094	1.6574	1.3793	-0.0791	0.0199	0.0529	-0.5133	1.2214	1.5288	-8.4664		46.078	-1.2859	0.636	-0.0466	-0.8965	-0.1823	0.0509	1.7924	0.9518	1.5143		46.109	0.329	1.9662	-0.1961	-0.0186	1.0224
																						46.156	1.6704	1.3663	-0.0336	0.0322	0.0721	-0.4915	1.2848	1.3365	-9.1016		46.14	-1.3511	0.6621	-0.0466	-0.9491	-0.1683	0.0582	1.4117	0.9518	2.0587		46.172	0.329	2.0314	-0.2091	-0.0502	1.1276
																						46.219	1.6704	1.3402	0.0054	0.0462	0.0757	-0.4601	1.2848	1.08	-9.9182		46.203	-1.4422	0.6882	-0.0336	-0.9982	-0.1472	0.0654	2.1731	1.4647	2.3309		46.234	0.3029	2.1227	-0.2156	-0.0467	1.2153
																						46.281	1.6704	1.4054	0.0443	0.0374	0.0704	-0.4456	0.9041	0.8236	-9.646		46.265	-1.5073	0.7142	-0.0401	-1.0227	-0.1613	0.0848	1.729	1.2723	1.6957		46.297	0.329	2.2009	-0.2156	-0.0519	1.2275
																						46.344	1.6574	1.3924	0.0833	0.0199	0.0704	-0.4021	1.6021	0.8877	-9.9182		46.328	-1.5855	0.7534	-0.0271	-1.0876	-0.156	0.0388	2.3635	1.0159	2.2401		46.359	0.342	2.3053	-0.2286	-0.0572	1.1802
																						46.406	1.6313	1.3924	0.1158	0.0444	0.0634	-0.3804	1.4117	1.2082	-9.4645		46.39	-1.6897	0.7664	-0.0336	-1.0823	-0.1297	0.0775	1.729	0.2466	2.6031		46.422	0.3029	2.3314	-0.2351	-0.0414	1.2626
																						46.469	1.6704	1.3663	0.1613	0.0164	0.0564	-0.3683	0.5869	1.1441	-9.9182		46.453	-1.7548	0.7794	-0.0401	-1.1454	-0.1578	0.0678	1.1579	0.0543	2.1494		46.484	0.329	2.4226	-0.2351	-0.0502	1.3485
																						46.531	1.6704	1.3793	0.2068	0.0357	0.0651	-0.3272	1.0945	0.7595	-9.8274		46.515	-1.8459	0.8055	-0.0401	-1.2067	-0.142	0.0727	1.8559	0.7595	2.0587		46.547	0.329	2.5009	-0.2156	-0.0554	1.4309
																						46.594	1.6574	1.3924	0.2523	0.0374	0.0704	-0.3103	0.3331	0.7595	-9.5552		46.578	-1.9241	0.8447	-0.0401	-1.3136	-0.1227	0.0799	1.8559	0.7595	2.2401		46.609	0.3029	2.5791	-0.2481	-0.0712	1.5414
																						46.656	1.6443	1.4185	0.2848	0.0164	0.0599	-0.2668	0.6503	0.9518	-9.9182		46.64	-1.9892	0.8447	-0.0466	-1.4205	-0.1735	0.0678	1.9828	1.657	2.5123		46.672	0.2769	2.7096	-0.2546	-0.0537	1.5975
																						46.719	1.6443	1.3793	0.3368	0.0147	0.0721	-0.2426	0.7138	1.1441	-10.0996		46.703	-2.0543	0.8577	-0.0206	-1.5221	-0.156	0.0485	1.9193	1.3365	1.2421		46.734	0.316	2.7748	-0.2741	-0.101	1.7536
																						46.781	1.6443	1.4054	0.3823	0.0129	0.0704	-0.2354	0.7772	0.4389	-9.8274		46.765	-2.1585	0.8968	-0.0206	-1.5957	-0.1911	0.0558	1.5386	1.9775	1.1513		46.797	0.2769	2.84	-0.2611	-0.0747	1.8044
																						46.844	1.6313	1.3924	0.4343	0.0252	0.0686	-0.1847	0.0793	0.3748	-10.644		46.828	-2.2106	0.8838	-0.0206	-1.6395	-0.1507	0.0509	2.6807	1.3365	1.0606		46.859	0.2508	2.9052	-0.2871	-0.0642	1.843
																						46.906	1.6313	1.3663	0.4733	0.0129	0.0704	-0.204	0.3331	0.2466	-10.7348		46.89	-2.3018	0.9099	-0.0206	-1.7324	-0.1665	0.0364	1.6655	1.08	0.7884		46.922	0.2378	3.0095	-0.2936	-0.0957	1.9272
																						46.969	1.6443	1.3663	0.5188	0.0287	0.0581	-0.175	0.7138	1.1441	-10.4626		46.953	-2.3929	0.9099	-0.0206	-1.7902	-0.1928	0.0558	2.6807	1.2082	0.5162		46.984	0.1727	3.0617	-0.3001	-0.1203	1.9833
																						47.031	1.6313	1.4185	0.5513	0.0217	0.0651	-0.175	0.46	0.3748	-10.4626		47.015	-2.445	0.9359	-0.0141	-1.9059	-0.1823	0.0654	2.1731	1.3365	-0.0282		47.047	0.1466	3.1269	-0.3066	-0.1185	2.213
																						47.094	1.6574	1.4054	0.5838	0.0059	0.0564	-0.1847	0.3965	1.08	-10.9162		47.078	-2.5362	0.962	-0.0206	-2.0303	-0.177	0.0533	1.3483	1.5288	-0.0282		47.109	0.1727	3.2182	-0.3196	-0.1255	2.3498
																						47.156	1.6183	1.3924	0.6422	0.0269	0.0564	-0.1387	0.6503	0.9518	-10.644		47.14	-2.6013	0.962	-0.0206	-2.1302	-0.2104	0.0582	1.729	1.4006	-0.7541		47.172	0.1597	3.2964	-0.3391	-0.1273	2.4813
																						47.219	1.6704	1.4185	0.6812	0.0234	0.0494	-0.1532	1.0945	0.7595	-10.0996		47.203	-2.6925	1.0142	-0.0206	-2.2511	-0.1946	0.0678	1.2848	1.4647	-0.3004		47.234	0.1727	3.4007	-0.3586	-0.1413	2.6777
																						47.281	1.6313	1.3793	0.7332	0.0217	0.0686	-0.1484	0.9676	0.8877	-10.644		47.265	-2.7706	1.0142	-0.0141	-2.3527	-0.2332	0.0533	1.1579	1.3365	-1.2078		47.297	0.1727	3.4659	-0.3391	-0.1168	2.825
																						47.344	1.6313	1.3924	0.7657	0.0357	0.0406	-0.146	1.0945	0.8877	-10.8255		47.328	-2.8357	1.0142	-0.0206	-2.4789	-0.2367	0.0558	1.2214	1.657	-2.6595		47.359	0.1597	3.5312	-0.3586	-0.1466	2.9811
																						47.406	1.6313	1.3924	0.8112	0.0006	0.0616	-0.1363	1.2214	1.2723	-10.0996		47.39	-2.9008	1.0272	-0.0271	-2.5683	-0.1858	0.0703	1.4752	1.4006	-2.2058		47.422	0.1597	3.5964	-0.3781	-0.1693	3.1617
																						47.469	1.6443	1.3924	0.8437	0.0112	0.0581	-0.1557	0.8407	0.503	-9.7367		47.453	-2.979	1.0011	-0.0206	-2.6541	-0.2437	0.063	1.3483	1.4006	-2.841		47.484	0.1466	3.6616	-0.3781	-0.1869	3.4177
																						47.531	1.6313	1.3663	0.8957	0.0322	0.0476	-0.146	0.5869	1.1441	-10.4626		47.515	-3.0832	1.0272	-0.0206	-2.775	-0.1858	0.0751	1.729	1.5288	-3.2039		47.547	0.1466	3.7659	-0.3911	-0.2026	3.6229
																						47.594	1.6313	1.3793	0.9282	0.0217	0.0546	-0.1194	1.6021	1.1441	-9.8274		47.578	-3.1353	1.0403	-0.0076	-2.9485	-0.1911	0.0654	1.9193	1.08	-2.5688		47.609	0.1727	3.8181	-0.3976	-0.2026	3.8543
																						47.656	1.5923	1.3663	0.9737	0.0112	0.0511	-0.1484	0.7772	1.4647	-9.7367		47.64	-3.2004	1.0533	-0.0141	-3.0817	-0.2402	0.0751	1.9193	1.7211	-4.0205		47.672	0.1466	3.8963	-0.4171	-0.2342	4.1068
																						47.719	1.5923	1.3663	1.0192	0.0322	0.0441	-0.1291	1.1579	0.8236	-10.1904		47.703	-3.2655	1.0533	-0.0141	-3.2289	-0.2086	0.0606	2.1731	1.8493	-4.4742		47.734	0.1597	3.9746	-0.3976	-0.2517	4.3348
																						47.781	1.6053	1.3924	1.0517	0.0006	0.0476	-0.1146	0.7772	0.8236	-9.9182		47.765	-3.3306	1.0664	-0.0206	-3.3866	-0.2156	0.0509	1.2214	2.1699	-4.3834		47.797	0.1597	4.0528	-0.4236	-0.2254	4.561
																						47.844	1.6313	1.3793	1.0777	0.0182	0.0581	-0.0952	0.3965	0.5672	-8.8294		47.828	-3.4088	1.0664	-0.0076	-3.483	-0.2314	0.0799	1.4752	1.657	-4.6556		47.859	0.1727	4.0919	-0.4366	-0.278	4.817
																						47.906	1.6313	1.3663	1.1232	0.0129	0.0458	-0.0807	0.8407	1.2723	-9.1923		47.89	-3.4739	1.0403	-0.0011	-3.6162	-0.2489	0.063	1.4117	1.3365	-5.563		47.922	0.1466	4.1963	-0.4496	-0.3025	5.2449
																						47.969	1.6053	1.3924	1.1687	0.0024	0.0494	-0.0397	0.9041	0.9518	-10.644		47.953	-3.552	1.0533	0.0054	-3.7721	-0.2121	0.0582	1.8559	1.7852	-6.1981		47.984	0.1597	4.2484	-0.4431	-0.3043	5.5167
																						48.031	1.6183	1.3793	1.2012	-0.0099	0.0651	-0.0034	1.2848	0.8236	-10.0089		48.015	-3.6302	1.0664	-0.0076	-3.9579	-0.2332	0.0582	1.031	2.234	-6.561		48.047	0.1727	4.3658	-0.4561	-0.3008	5.8078
																						48.094	1.6183	1.3793	1.2141	0.0199	0.0599	0.0038	0.2696	1.2082	-10.0996		48.078	-3.6953	1.0664	-0.0011	-4.1208	-0.2314	0.0413	1.3483	1.7852	-6.8332		48.109	0.1857	4.4049	-0.4626	-0.3411	6.0725
																						48.156	1.6313	1.3924	1.2791	-0.0046	0.0494	0.0111	0.1427	0.8236	-10.1904		48.14	-3.7734	1.0533	-0.0076	-4.2382	-0.2542	0.0775	1.6655	2.6186	-7.1962		48.172	0.1857	4.4962	-0.4561	-0.3411	6.283
																						48.219	1.6183	1.3533	1.2921	-0.0064	0.0476	0.0594	0.7138	1.0159	-10.1904		48.203	-3.8385	1.0533	0.0119	-4.4152	-0.1893	0.0703	1.0945	2.2981	-9.0108		48.234	0.2118	4.5745	-0.4756	-0.3673	6.6074
																						48.281	1.6183	1.3924	1.3571	-0.0081	0.0634	0.0618	0.5869	0.2466	-10.0089		48.265	-3.9037	1.0794	0.0313	-4.5782	-0.1946	0.0775	1.2848	2.3622	-7.7406		48.297	0.2248	4.6136	-0.4886	-0.3586	6.9598
																						48.344	1.6053	1.3924	1.3831	0.0129	0.0423	0.0763	0.9676	0.6313	-9.9182		48.328	-3.9688	1.0664	0.0184	-4.7271	-0.2384	0.0654	0.8407	2.5545	-9.1016		48.359	0.2639	4.7049	-0.4886	-0.3586	7.4228
																						48.406	1.6053	1.3793	1.4481	-0.0099	0.0581	0.0884	0.3965	0.6954	-10.7348		48.39	-4.0599	1.0664	0.0119	-4.8393	-0.1998	0.0558	0.9676	2.1699	-9.1923		48.422	0.2769	4.757	-0.4886	-0.3305	7.7805
																						48.469	1.6183	1.3793	1.4806	-0.0011	0.0458	0.115	0.2696	0.4389	-10.2811		48.453	-4.112	1.0794	0.0184	-5.0513	-0.2226	0.063	0.2696	2.875	-8.1942		48.484	0.3029	4.8614	-0.4886	-0.3779	7.9997
																						48.531	1.6053	1.3793	1.5131	0.0199	0.0423	0.1609	0.7772	0.6954	-10.9162		48.515	-4.1771	1.0924	0.0378	-5.1372	-0.277	0.0678	0.9041	2.875	-9.1923		48.547	0.316	4.8874	-0.5146	-0.4059	7.8945
																						48.594	1.6183	1.3793	1.5716	-0.0099	0.0406	0.1826	0.7772	0.9518	-9.7367		48.578	-4.2553	1.0533	0.0378	-5.3755	-0.2244	0.0509	1.031	2.4904	-9.7367		48.609	0.2899	4.8614	-0.4951	-0.3638	7.1439
																						48.656	1.6053	1.3793	1.6171	0.0024	0.0388	0.2044	0.1427	0.6954	-10.2811		48.64	-4.3334	1.0664	0.0248	-5.5034	-0.2437	0.0582	0.5869	2.5545	-9.1923		48.672	0.2899	4.8353	-0.5016	-0.2797	6.4776
																						48.719	1.6183	1.3793	1.6496	-0.0046	0.0529	0.2382	1.0945	1.0159	-10.7348		48.703	-4.3855	1.0664	0.0378	-5.6892	-0.2647	0.0678	0.46	2.8109	-9.5552		48.734	0.3029	4.744	-0.4821	-0.2622	6.2041
																						48.781	1.6053	1.3793	1.6886	-0.0029	0.0511	0.2648	0.7772	0.6954	-9.3738		48.765	-4.4376	1.0533	0.0248	-5.8311	-0.2209	0.0485	0.3965	2.6186	-9.8274		48.797	0.316	4.6918	-0.4756	-0.2447	5.3448
																						48.844	1.6183	1.3924	1.7341	-0.0081	0.0599	0.2745	0.7138	1.0159	-9.646		48.828	-4.5158	1.0664	0.0378	-5.9958	-0.2595	0.0509	0.3965	3.0033	-10.7348		48.859	0.3029	4.6266	-0.4821	-0.2447	4.9626
																						48.906	1.6053	1.3793	1.7601	-0.0186	0.0423	0.3107	0.2062	0.8877	-10.1904		48.89	-4.5679	1.0794	0.0443	-6.2306	-0.277	0.063	-0.0476	2.9392	-9.646		48.922	0.3029	4.5745	-0.4626	-0.1991	4.4961
																						48.969	1.5923	1.3663	1.799	-0.0099	0.0511	0.3156	1.0945	1.0159	-10.5533		48.953	-4.6199	1.0664	0.0378	-6.3936	-0.2226	0.0727	0.3331	3.0674	-9.5552		48.984	0.2899	4.5092	-0.4561	-0.2114	4.0735
																						49.031	1.5662	1.3793	1.851	-0.0116	0.0213	0.359	0.5869	1.1441	-9.9182		49.015	-4.7111	1.0533	0.0573	-6.5741	-0.277	0.0654	-0.1745	3.3238	-10.0089		49.047	0.3029	4.431	-0.4496	-0.1658	3.7123
																						49.094	1.6053	1.3793	1.8835	0.0041	0.0195	0.3784	1.0945	0.3748	-10.1904		49.078	-4.7893	1.0533	0.0378	-6.7721	-0.2963	0.0558	-0.1111	3.0033	-9.8274		49.109	0.316	4.3658	-0.4366	-0.1238	3.2494
																						49.156	1.6183	1.3793	1.916	-0.0029	0.016	0.3856	0.2696	0.8236	-8.8294		49.14	-4.8674	1.0533	0.0508	-6.8912	-0.2858	0.0678	-0.238	3.3879	-10.0089		49.172	0.316	4.2615	-0.4106	-0.1343	3.0074
																						49.219	1.5923	1.3663	1.9615	-0.0116	0.0248	0.4219	0.6503	1.08	-9.4645		49.203	-4.9195	1.0533	0.0508	-7.077	-0.2787	0.0896	0.6503	3.5161	-9.3738		49.234	0.316	4.2093	-0.4171	-0.0835	2.7987
																						49.281	1.6183	1.3793	2.007	0.0006	0.0336	0.4654	0.46	0.8877	-9.646		49.265	-4.9846	1.0533	0.0508	-7.2943	-0.2787	0.063	-0.1745	3.452	-9.646		49.297	0.2899	4.1311	-0.3911	-0.122	2.5006
																						49.344	1.6183	1.3793	2.0265	0.0059	0.0529	0.4847	1.0945	1.2723	-10.3718		49.328	-5.0497	1.0272	0.0573	-7.487	-0.3278	0.063	-0.1111	3.2597	-11.007		49.359	0.2899	4.0398	-0.3651	-0.087	2.2902
																						49.406	1.6183	1.3793	2.0655	-0.0169	0.0371	0.533	0.5869	1.1441	-9.1923		49.39	-5.1409	1.0142	0.0638	-7.6938	-0.3594	0.0606	0.1427	3.1315	-10.7348		49.422	0.2769	3.9615	-0.3846	-0.087	2.0903
																						49.469	1.6313	1.3663	2.124	-0.0046	0.0458	0.5717	0.6503	0.6954	-10.3718		49.453	-5.1669	0.9881	0.0703	-7.4923	-0.3191	0.0993	1.031	1.7211	-10.0089		49.484	0.3029	3.8963	-0.3716	-0.087	1.978
																						49.531	1.6053	1.3924	2.1565	-0.0081	0.0494	0.6055	0.7138	0.503	-9.3738		49.515	-5.193	1.0011	0.0573	-7.1839	-0.291	0.0703	0.5869	1.0159	-8.6479		49.547	0.2899	3.8441	-0.3456	-0.0677	1.8009
																						49.594	1.5923	1.4054	2.1825	-0.0116	0.0599	0.6249	0.6503	0.8236	-9.1016		49.578	-5.1279	1.0142	0.0703	-6.8141	-0.3419	0.0533	-0.238	1.2082	-7.4684		49.609	0.2899	3.7529	-0.3326	-0.0397	1.6116
																						49.656	1.6183	1.3924	2.2345	-0.0204	0.0406	0.6611	0.2696	0.3107	-9.646		49.64	-5.0627	1.0011	0.0638	-6.5198	-0.2332	0.0606	0.5234	1.7211	-6.1074		49.672	0.2899	3.6485	-0.3196	-0.0502	1.5204
																						49.719	1.6183	1.3924	2.2605	-0.0204	0.0616	0.707	0.5869	0.7595	-9.5552		49.703	-5.0367	0.9881	0.0768	-6.3147	-0.2875	0.0775	1.1579	4.1572	-4.4742		49.734	0.2899	3.5964	-0.3196	-0.0432	1.3906
																						49.781	1.6053	1.3793	2.306	-0.0309	0.0406	0.7602	0.2062	0.6313	-9.5552		49.765	-4.9846	0.9881	0.0703	-5.9152	-0.3086	0.0485	0.9676	1.2723	-3.839		49.797	0.2769	3.5181	-0.3196	-0.0379	1.2451
																						49.844	1.5923	1.3924	2.345	-0.0064	0.0721	0.8061	1.031	0.9518	-9.646		49.828	-4.9195	1.0011	0.0768	-5.6103	-0.2524	0.0896	0.9676	0.3748	-2.5688		49.859	0.2639	3.4399	-0.3131	-0.0642	1.1241
																						49.906	1.6053	1.3663	2.3904	-0.0256	0.0704	0.8351	0.1427	0.4389	-9.9182		49.89	-4.8544	0.9881	0.0573	-5.4368	-0.3033	0.0799	1.4117	-0.2021	-1.7522		49.922	0.2118	3.3877	-0.3001	-0.0589	1.0241
																						49.969	1.5923	1.3793	2.4424	-0.0239	0.0757	0.9003	1.031	0.6954	-10.3718		49.953	-4.7893	0.9881	0.0638	-5.0986	-0.2945	0.0751	0.8407	0.6313	-0.2097		49.984	0.1987	3.2834	-0.2936	-0.0589	0.968
																						50.031	1.5792	1.3793	2.4749	-0.0379	0.0476	0.9221	0.46	0.2466	-10.3718		50.015	-4.6981	1.0011	0.0638	-4.8761	-0.2332	0.0727	1.2848	0.8236	-0.119		50.047	0.1857	3.2182	-0.2871	-0.0467	0.8856
																						50.094	1.5792	1.3793	2.5139	-0.0397	0.0739	0.997	0.6503	1.08	-10.644		50.078	-4.672	0.9751	0.0573	-4.6535	-0.291	0.0678	0.8407	0.1184	0.1533		50.109	0.1466	3.1269	-0.2806	-0.0256	0.8505
																						50.156	1.5792	1.3793	2.5594	-0.0256	0.0704	1.026	0.7772	0.3107	-10.1904		50.14	-4.5939	0.9751	0.0638	-4.431	-0.2296	0.0775	1.4117	-0.9714	1.4235		50.172	0.1857	3.0356	-0.2676	-0.0502	0.7278
																						50.219	1.5923	1.3663	2.5984	-0.0397	0.0809	1.0912	0.3965	0.4389	-10.0996		50.203	-4.5418	1.0011	0.0638	-4.2137	-0.2647	0.0509	1.4117	-1.0997	0.9699		50.234	0.1857	2.9704	-0.2676	-0.0397	0.6401
																						50.281	1.5923	1.3793	2.6439	-0.0327	0.102	1.171	-0.1111	-0.0739	-10.5533		50.265	-4.4897	1.0142	0.0508	-3.9982	-0.2454	0.0654	1.1579	-1.0997	1.605		50.297	0.1857	2.9052	-0.2611	-0.0134	0.5542
																						50.344	1.5923	1.3924	2.6699	-0.0344	0.0897	1.2338	0.8407	0.1184	-10.0996		50.328	-4.4116	1.0142	0.0508	-3.7616	-0.2156	0.0461	1.3483	-1.0355	2.7845		50.359	0.1597	2.8269	-0.2676	-0.0414	0.5331
																						50.406	1.5532	1.3663	2.7284	-0.0572	0.0844	1.2676	-0.0476	0.7595	-9.646		50.39	-4.3465	1.0011	0.0508	-3.5443	-0.2121	0.0727	1.5386	-0.715	2.6938		50.422	0.1857	2.7356	-0.2546	-0.0449	0.4981
																						50.469	1.5662	1.3793	2.7674	-0.0239	0.0932	1.3498	0.3965	0.5672	-9.1923		50.453	-4.2683	1.0011	0.0378	-3.4339	-0.2279	0.0703	1.4752	-0.138	3.5104		50.484	0.1857	2.6443	-0.2416	-0.0467	0.5174
																						50.531	1.5662	1.3793	2.7999	-0.0274	0.0932	1.4199	1.0945	1.0159	-10.7348		50.515	-4.2162	1.0142	0.0573	-3.1851	-0.1998	0.0727	1.031	-0.5868	4.327		50.547	0.1466	2.5791	-0.2546	-0.0151	0.4753
																						50.594	1.5792	1.4054	2.8324	-0.0484	0.0932	1.4706	-0.1111	0.6954	-10.4626		50.578	-4.1511	1.0142	0.0313	-2.9766	-0.1981	0.0823	1.9193	-0.9714	4.2363		50.609	0.1987	2.5139	-0.2481	-0.0379	0.4209
																						50.656	1.5662	1.3924	2.8714	-0.0484	0.1072	1.5528	0.9041	0.9518	-10.7348		50.64	-4.086	1.0142	0.0248	-2.8469	-0.2156	0.0654	1.3483	-1.1638	4.8714		50.672	0.1857	2.3966	-0.2351	-0.0046	0.2964
																						50.719	1.5402	1.3793	2.9429	-0.0519	0.1002	1.6084	0.46	0.8877	-9.9182		50.703	-4.0078	1.0011	0.0119	-2.6419	-0.1928	0.0606	1.2214	-1.1638	5.1436		50.734	0.1727	2.3183	-0.2546	-0.0151	0.2578
																						50.781	1.5532	1.3663	2.9689	-0.0554	0.1142	1.6881	1.1579	0.4389	-10.5533		50.765	-3.9167	0.9881	0.0313	-2.5297	-0.1998	0.0558	1.4752	-1.4202	4.7807		50.797	0.1727	2.2662	-0.2351	-0.0379	0.3438
																						50.844	1.5402	1.3924	3.0013	-0.0554	0.1107	1.7606	1.2848	0.5672	-10.5533		50.828	-3.8516	0.9881	0.0248	-2.3247	-0.1805	0.0678	1.9193	-1.0997	4.7807		50.859	0.1857	2.2531	-0.2416	-0.0134	0.47
																						50.906	1.5662	1.3793	3.0468	-0.0589	0.1107	1.8186	0.2062	0.3748	-10.644		50.89	-3.7995	1.0142	0.0248	-2.1792	-0.1963	0.0654	1.3483	-1.4202	4.327		50.922	0.1987	2.2662	-0.2286	-0.0519	0.5051
																						50.969	1.5532	1.3924	3.0728	-0.0519	0.1072	1.8718	0.2696	0.4389	-10.644		50.953	-3.7083	1.0403	0.0184	-2.025	-0.1963	0.0461	1.2848	-1.2279	5.2343
																						51.031	1.5271	1.3533	3.1248	-0.0449	0.1212	1.9636	0.8407	0.3748	-10.8255		51.015	-3.6432	1.0011	0.0184	-1.9269	-0.1367	0.063	1.5386	-1.2279	4.5992
																						51.094	1.5532	1.3793	3.1508	-0.0695	0.1072	2.0216	0.1427	0.8236	-10.4626		51.078	-3.5911	1.0011	0.0054	-1.7832	-0.1788	0.0437	1.2214	-1.292	4.5085
																						51.156	1.5271	1.3924	3.2028	-0.0677	0.0985	2.1037	-0.0476	0.4389	-10.3718		51.14	-3.513	1.0011	0.0054	-1.6255	-0.1648	0.0703	1.1579	-0.9714	5.0529
																						51.219	1.5532	1.3924	3.2418	-0.0659	0.1177	2.1859	0.0793	0.6313	-11.4606		51.203	-3.4348	1.0011	0.0054	-1.5186	-0.1139	0.0775	1.4752	-1.4202	6.1417
																						51.281	1.5271	1.3793	3.2808	-0.0502	0.102	2.285	0.9041	0.8236	-9.9182		51.265	-3.3697	0.9881	0.0054	-1.424	-0.1227	0.0799	2.2366	-1.292	5.7787
																						51.344	1.5141	1.3663	3.3133	-0.0519	0.1002	2.3816	1.0945	0.8877	-10.644		51.328	-3.2916	1.0011	0.0054	-1.3329	-0.0999	0.0775	1.6655	-1.2279	5.8695
																						51.406	1.4881	1.3793	3.3458	-0.0467	0.0985	2.4493	0.5234	0.5672	-11.1884		51.39	-3.2264	0.9881	-0.0076	-1.2015	-0.1157	0.0678	1.2848	-1.4843	5.7787
																						51.469	1.475	1.3663	3.3913	-0.0484	0.1072	2.5073	0.6503	0.6954	-10.9162		51.453	-3.1483	0.9881	-0.0076	-1.1016	-0.0788	0.0775	1.1579	-1.2279	5.5973
																						51.531	1.5011	1.3663	3.4238	-0.073	0.1177	2.6523	1.0945	0.6313	-11.3699		51.515	-3.0702	1.0011	-0.0206	-1.0105	-0.0718	0.0799	1.8559	-1.4202	5.5065
																						51.594	1.462	1.3924	3.4563	-0.0712	0.102	2.7054	0.3965	0.5672	-10.7348		51.578	-3.005	1.0011	-0.0271	-0.9474	-0.0894	0.0437	1.3483	-1.4202	5.8695
																						51.656	1.462	1.3402	3.5083	-0.08	0.1212	2.8214	0.3965	0.9518	-11.4606		51.64	-2.9269	1.0142	-0.0206	-0.8405	-0.0701	0.0533	0.9041	-1.4843	5.5973
																						51.719	1.475	1.3663	3.5408	-0.0747	0.109	2.9398	0.5234	0.3107	-11.5514		51.703	-2.8748	1.0011	-0.0271	-0.7441	-0.0192	0.063	2.1731	-1.4843	5.688
																						51.781	1.475	1.3533	3.5862	-0.0484	0.1037	3.0172	1.6021	1.08	-11.4606		51.765	-2.7576	1.0011	-0.0206	-0.6512	-0.049	0.0558	1.6021	-1.5484	5.3251
																						51.844	1.449	1.3402	3.6187	-0.1045	0.1353	3.1356	0.46	1.0159	-12.0958		51.828	-2.7055	0.9881	-0.0466	-0.6127	-0.028	0.0727	1.8559	-2.1895	5.688
																						51.906	1.475	1.3141	3.6707	-0.0922	0.13	3.2564	0.2062	0.503	-11.007		51.89	-2.6274	0.9751	-0.0271	-0.5706	-0.0455	0.0727	1.2848	-1.3561	6.4139
																						51.969	1.462	1.3402	3.7162	-0.0922	0.13	3.3941	0.2062	0.2466	-12.0958		51.953	-2.5492	0.9881	-0.0336	-0.5198	-0.0473	0.0606	0.7772	-1.869	5.688
																						52.031	1.436	1.3533	3.7617	-0.0589	0.1142	3.5464	0.8407	0.8877	-12.0958		52.015	-2.4581	0.962	-0.0336	-0.5145	-0.0385	0.0582	0.9676	-0.9073	5.7787
																						52.094	1.436	1.3402	3.8007	-0.0765	0.1177	3.7107	0.7138	1.1441	-12.0051		52.078	-2.3799	0.949	-0.0336	-0.4182	-0.0087	0.0606	1.9828	-1.292	6.4139
																						52.156	1.4229	1.3402	3.8397	-0.0957	0.1265	3.8122	1.3483	0.1184	-12.1865		52.14	-2.2887	0.962	-0.0401	-0.3638	-0.0175	0.0461	1.031	-1.6125	5.3251
																						52.219	1.4229	1.3011	3.8722	-0.0554	0.1177	3.9257	1.2848	0.9518	-11.5514		52.203	-2.2236	0.9359	-0.0466	-0.292	-0.0403	0.0485	0.7138	-2.0613	5.5973
																						52.281	1.436	1.3272	3.9047	-0.0817	0.1335	4.0876	0.46	1.0159	-11.9143		52.265	-2.1455	0.9099	-0.0596	-0.2149	-0.0473	0.0437	1.729	-2.5741	5.4158
																						52.344	1.4099	1.3533	3.9632	-0.0835	0.1142	4.1988	0.0158	1.2082	-11.6421		52.328	-2.0673	0.9359	-0.0596	-0.2166	-0.035	0.0703	0.9676	-1.8048	5.4158
																						52.406	1.436	1.3402	3.9957	-0.1027	0.1195	4.3414	0.7138	0.3748	-11.8236		52.39	-1.9892	0.9099	-0.0661	-0.2149	-0.0333	0.0558	1.4752	-1.0355	5.7787
																						52.469	1.436	1.2881	4.0412	-0.0992	0.1335	4.4984	0.8407	0.8877	-12.7309		52.453	-1.9111	0.8968	-0.0726	-0.2184	-0.0227	0.0364	0.9041	-0.715	5.688
																						52.531	1.4229	1.3011	4.0737	-0.0852	0.13	4.6313	0.9676	0.503	-12.2773		52.515	-1.7939	0.8316	-0.0726	-0.1466	0.0001	0.063	1.3483	-1.4202	5.1436
																						52.594	1.4099	1.3272	4.0997	-0.1027	0.123	4.7981	0.2062	1.0159	-11.4606		52.578	-1.7418	0.8055	-0.0661	-0.122	-0.021	0.063	1.9828	-1.5484	4.7807
																						52.656	1.3969	1.3141	4.1387	-0.0887	0.13	4.9165	0.7772	0.6954	-11.6421		52.64	-1.6506	0.8186	-0.0661	-0.1045	-0.007	0.0654	1.729	-1.4202	5.688
																						52.719	1.3969	1.3011	4.1841	-0.0887	0.123	5.0349	1.0945	0.2466	-12.6402		52.703	-1.5594	0.7794	-0.0596	-0.0554	-0.0105	0.0582	0.9676	-1.9331	5.1436
																						52.781	1.3839	1.3011	4.2231	-0.101	0.1072	5.2089	0.7138	-0.138	-12.368		52.765	-1.5204	0.7664	-0.0726	0.0217	0.0036	0.0437	1.3483	-2.5741	4.9621
																						52.844	1.4099	1.2881	4.2491	-0.0835	0.1248	5.3635	1.031	0.9518	-12.0958		52.828	-1.4422	0.7664	-0.0856	0.0567	0.0106	0.0727	0.9676	-2.7024	5.5065
																						52.906	1.4099	1.275	4.3011	-0.0957	0.116	5.4916	1.3483	0.503	-12.4587		52.89	-1.3641	0.7664	-0.0986	0.0953	0.0036	0.0654	0.46	-2.8306	5.8695
																						52.969	1.3969	1.2881	4.3206	-0.1027	0.1125	5.6535	0.2062	0.3748	-12.0051		52.953	-1.312	0.7534	-0.0986	0.0637	0.0071	0.063	1.3483	-1.9331	4.7807
																						53.031	1.3969	1.3011	4.3596	-0.1063	0.1195	5.8589	1.0945	0.6313	-12.4587		53.015	-1.1948	0.7142	-0.1051	0.0304	0.0018	0.0558	0.8407	-1.1638	5.0529
																						53.094	1.3969	1.2881	4.3986	-0.1027	0.1265	5.929	0.2062	0.6313	-12.1865		53.078	-1.1166	0.7142	-0.1051	0.0252	0.0001	0.0727	1.3483	-1.1638	4.6899
																						53.156	1.3839	1.2489	4.4441	-0.0905	0.1177	6.1126	0.46	0.2466	-12.0958		53.14	-1.0515	0.6751	-0.0986	0.0269	-0.0192	0.0509	0.9041	-0.9714	5.4158
																						53.219	1.3578	1.2881	4.4831	-0.1063	0.1265	6.3204	0.3331	0.3748	-12.5495		53.203	-0.9603	0.6621	-0.0986	0.0602	-0.0034	0.0413	0.5869	-1.9331	4.9621
																						53.281	1.3578	1.275	4.5221	-0.1098	0.13	6.4751	0.7138	0.3748	-12.6402		53.265	-0.8952	0.649	-0.1181	0.1356	0.0088	0.0582	0.7138	-1.9331	4.5992
																						53.344	1.3578	1.3011	4.5806	-0.1238	0.1125	6.6853	0.3331	0.6313	-13.0031		53.328	-0.8041	0.623	-0.1246	0.2337	0.0088	0.0727	1.2214	-2.7024	4.9621
																						53.406	1.3448	1.2881	4.6001	-0.115	0.1248	6.8931	1.1579	0.9518	-12.368		53.39	-0.7129	0.6099	-0.1441	0.2547	-0.0052	0.0703	1.4117	-2.51	5.8695
																						53.469	1.3709	1.2881	4.6521	-0.1255	0.1353	6.9922	0.3331	1.1441	-12.9124		53.453	-0.6348	0.6099	-0.1506	0.2319	-0.0175	0.0582	1.2214	-2.3177	4.5085
																						53.531	1.3578	1.275	4.7041	-0.1133	0.1405	7.1855	0.7138	1.0159	-12.368		53.515	-0.5566	0.5969	-0.1636	0.1916	-0.0052	0.0606	1.4117	-1.869	2.1494
																						53.594	1.3318	1.2881	4.7496	-0.115	0.1318	7.4223	-0.3014	0.503	-13.0939		53.578	-0.4655	0.5838	-0.1896	0.1548	-0.021	0.0872	1.6655	-1.2279	1.9679
																						53.656	1.3318	1.275	4.7755	-0.1395	0.1318	7.5504	0.1427	0.9518	-12.0051		53.64	-0.3743	0.5708	-0.1896	0.1513	-0.035	0.0485	1.6021	-1.8048	-0.0282
																						53.719	1.3188	1.275	4.8275	-0.1395	0.1458	7.7921	0.3965	0.5672	-11.7328		53.703	-0.3092	0.5577	-0.1766	0.1548	-0.035	0.0485	2.1731	-1.4843	-1.48
																						53.781	1.3188	1.275	4.8535	-0.1518	0.116	7.7582	0.3331	1.0159	-12.0958		53.765	-0.218	0.5708	-0.1701	0.1443	-0.0315	0.0533	1.8559	-1.5484	-1.3892
																						53.844	1.3318	1.275	4.8405	-0.1378	0.1248	7.5359	1.031	0.9518	-12.8217		53.828	-0.1399	0.5708	-0.1441	0.2092	-0.0438	0.0509	1.2848	-1.6125	-0.9356
																						53.906	1.3188	1.3011	4.821	-0.122	0.0967	7.3088	0.1427	0.5672	-12.8217		53.89	-0.0487	0.5838	-0.1441	0.2495	-0.0105	0.0582	2.1731	-2.2536	-1.3892
																						53.969	1.3057	1.2881	4.795	-0.1273	0.102	6.9632	-0.1745	0.8877	-12.6402		53.953	0.0034	0.5838	-0.1311	0.246	-0.021	0.0485	2.3635	-1.6766	-1.8429
																						54.031	1.3578	1.262	4.7366	-0.1185	0.1177	6.7482	0.5234	0.4389	-11.9143		54.015	0.0946	0.5577	-0.1376	0.2705	-0.0455	0.0606	1.3483	-1.9331	-1.5707
																						54.094	1.3188	1.275	4.6976	-0.1203	0.0914	6.4799	0.7138	0.6313	-12.6402		54.078	0.1727	0.5838	-0.1376	0.2758	-0.0227	0.0606	1.8559	-2.3177	-1.2078
																						54.156	1.3318	1.262	4.6651	-0.1203	0.0949	6.2335	0.2696	0.8236	-11.9143		54.14	0.2508	0.5447	-0.1506	0.3196	-0.0385	0.0316	1.6021	-2.8306	-1.2985
																						54.219	1.3448	1.275	4.6261	-0.115	0.0827	6.0111	0.2696	0.8236	-12.0958		54.203	0.355	0.5447	-0.1506	0.3371	-0.0245	0.063	1.8559	-2.5741	-1.2985
																						54.281	1.3188	1.275	4.5806	-0.108	0.0862	5.8468	1.2848	0.5672	-11.8236		54.265	0.4201	0.5447	-0.1636	0.3266	-0.014	0.0558	1.5386	-2.51	-0.5726
																						54.344	1.3318	1.262	4.5286	-0.1098	0.0949	5.6342	0.9041	1.08	-11.4606		54.328	0.5113	0.5708	-0.1766	0.3318	-0.0333	0.0485	1.4117	-1.869	-1.6614
																						54.406	1.3448	1.275	4.4896	-0.1115	0.0862	5.3949	0.9041	0.6954	-11.5514		54.39	0.6025	0.5577	-0.1766	0.3371	-0.0245	0.0437	0.9676	-1.6766	0.3347
																						54.469	1.3057	1.262	4.4571	-0.1027	0.0914	5.2185	1.4117	0.3107	-12.0958		54.453	0.6806	0.5447	-0.1831	0.3441	-0.007	0.0509	0.9041	-1.7407	0.6977
																						54.531	1.3057	1.262	4.4051	-0.1255	0.0792	5.0011	1.2848	0.0543	-11.2792		54.515	0.7718	0.5447	-0.1701	0.3686	-0.0175	0.0461	1.4752	-1.8048	-0.2097
																						54.594	1.3318	1.262	4.3856	-0.0642	0.0985	4.8682	1.2848	0.5672	-11.9143		54.578	0.8369	0.5317	-0.1831	0.451	-0.0192	0.0509	1.4752	-1.9331	0.4255
																						54.656	1.3318	1.275	4.3401	-0.0992	0.0844	4.6434	0.3331	0.8877	-11.2792		54.64	0.9281	0.5447	-0.1896	0.4738	0.0001	0.0678	1.9828	-2.4459	0.1533
																						54.719	1.3448	1.2489	4.3011	-0.0905	0.0757	4.4694	0.46	0.1184	-11.4606		54.703	0.9801	0.5447	-0.1961	0.5106	-0.0087	0.0751	1.9828	-2.1895	0.244
																						54.781	1.3318	1.275	4.2621	-0.0835	0.0721	4.2955	0.9041	-0.2021	-11.9143		54.765	1.0583	0.5317	-0.1896	0.5036	-0.0017	0.0703	1.7924	-2.51	0.6977
																						54.844	1.3188	1.2489	4.2361	-0.0975	0.0581	4.165	0.6503	0.3107	-11.4606		54.828	1.1495	0.5447	-0.2026	0.5193	-0.014	0.0533	2.3	-2.1254	1.0606
																						54.906	1.3188	1.262	4.1906	-0.08	0.0686	3.9789	0.9041	0.0543	-11.6421		54.89	1.2406	0.5447	-0.1961	0.5211	-0.0227	0.0533	1.3483	-1.4202	1.2421
																						54.969	1.3318	1.275	4.1452	-0.08	0.0476	3.8774	1.2214	0.7595	-10.9162		54.953	1.3188	0.5447	-0.2091	0.5947	-0.0052	0.0558	1.4752	-2.4459	1.8772
																						55.031	1.3318	1.275	4.1062	-0.0537	0.0564	3.7324	1.1579	0.3107	-11.007		55.015	1.3839	0.5317	-0.2026	0.6455	-0.0105	0.0727	2.1731	-2.3818	1.605
																						55.094	1.3188	1.262	4.0737	-0.0642	0.0423	3.5319	0.5869	1.0159	-10.9162		55.078	1.462	0.5447	-0.2026	0.7016	-0.035	0.0533	1.9193	-2.2536	1.4235
																						55.156	1.3318	1.262	4.0542	-0.0887	0.0353	3.4255	0.46	0.6313	-10.7348		55.14	1.5662	0.5317	-0.2026	0.7489	-0.0403	0.0799	1.4752	-2.1895	1.9679
																						55.219	1.3318	1.262	3.9957	-0.0572	0.0529	3.3144	1.3483	1.1441	-10.9162		55.203	1.6313	0.5447	-0.2026	0.7927	-0.0525	0.063	1.3483	-2.4459	2.1494
																						55.281	1.3318	1.262	3.9632	-0.0607	0.0599	3.1646	1.1579	0.8236	-10.9162		55.265	1.7225	0.5317	-0.2026	0.7909	-0.0613	0.0606	1.6021	-1.292	1.9679
																						55.344	1.3578	1.262	3.9242	-0.0659	0.0441	3.022	0.9676	0.7595	-10.2811		55.328	1.8137	0.5577	-0.2091	0.8453	-0.0736	0.0437	1.9828	-1.5484	2.5123
																						55.406	1.3578	1.275	3.8787	-0.0502	0.0423	2.8963	0.9041	1.4647	-10.7348		55.39	1.8918	0.5317	-0.2026	0.9013	-0.0578	0.0533	2.5538	-1.9972	1.0606
																						55.469	1.3448	1.2489	3.8397	-0.0677	0.0283	2.761	0.6503	1.08	-11.007		55.453	1.9569	0.5317	-0.1961	0.9732	-0.0578	0.063	1.729	-1.8048	1.2421
																						55.531	1.3448	1.262	3.8007	-0.0642	0.0353	2.6547	1.2214	0.8877	-11.6421		55.515	2.022	0.5447	-0.1961	1.0363	-0.0683	0.0775	2.1731	-1.7407	2.1494
																						55.594	1.3578	1.275	3.7617	-0.0519	0.0195	2.5145	0.3965	1.08	-10.2811		55.578	2.1002	0.5447	-0.1961	1.1537	-0.0736	0.0388	1.8559	-2.3177	1.9679
																						55.656	1.3709	1.275	3.7162	-0.0449	0.002	2.3647	0.46	0.6313	-10.644		55.64	2.1913	0.5186	-0.1896	1.229	-0.0788	0.0654	2.2366	-2.9588	1.4235
																						55.719	1.3448	1.262	3.6837	-0.0589	0.0125	2.2584	0.5869	0.3748	-10.0089		55.703	2.2695	0.5447	-0.1896	1.2571	-0.0473	0.0558	2.1097	-1.8048	1.8772
																						55.781	1.3709	1.262	3.6382	-0.0309	0.009	2.1376	1.2214	0.8877	-10.8255		55.765	2.3346	0.5577	-0.1896	1.3114	-0.0771	0.0727	2.4269	-1.869	1.9679
																						55.844	1.3578	1.2489	3.5862	-0.0362	0.0003	2.0506	1.0945	1.0159	-11.007		55.828	2.4127	0.5317	-0.1831	1.3552	-0.0403	0.0654	1.729	-1.6766	2.6031
																						55.906	1.3969	1.262	3.5473	-0.0274	0.009	1.9322	0.2062	1.0159	-10.3718		55.89	2.4909	0.5577	-0.1961	1.4901	-0.0666	0.0558	1.0945	-2.1895	2.0587
																						55.969	1.3839	1.275	3.5018	0.0041	0.016	1.8379	1.3483	1.1441	-10.3718		55.953	2.582	0.5317	-0.1831	1.5812	-0.056	0.0509	2.2366	-2.7024	3.1475
																						56.031	1.3578	1.275	3.4758	-0.0414	-0.0015	1.7485	0.3965	0.5672	-9.8274		56.015	2.6732	0.5447	-0.1831	1.7144	-0.0631	0.0485	2.8711	-2.3177	2.6031
																						56.094	1.3839	1.275	3.4368	-0.0291	0.0108	1.6953	1.1579	1.5929	-10.4626		56.078	2.7513	0.5447	-0.1831	1.774	-0.049	0.0509	2.0462	-1.6125	1.8772
																						56.156	1.3709	1.2881	3.3978	-0.0239	0.009	1.6253	1.1579	1.3365	-9.7367		56.14	2.8295	0.5708	-0.1701	1.8721	-0.0631	0.0606	2.3635	-2.1895	1.6957
																						56.219	1.3578	1.2881	3.3718	-0.0169	0.002	1.4875	1.1579	0.9518	-10.4626		56.203	2.9076	0.5838	-0.1896	1.9738	-0.049	0.0509	1.8559	-1.6766	1.6957
																						56.281	1.4099	1.262	3.3198	-0.0151	0.0108	1.4392	1.2848	1.3365	-9.5552		56.265	2.9467	0.5838	-0.1831	2.149	-0.0315	0.0606	1.9828	-2.3177	1.1513
																						56.344	1.3839	1.275	3.2873	0.0024	0.0143	1.3401	1.3483	1.1441	-10.0996		56.328	3.0379	0.5838	-0.1831	2.2033	-0.0473	0.0388	2.8076	-2.1254	1.7865
																						56.406	1.3839	1.262	3.2483	-0.0239	-0.0015	1.2821	0.2696	0.3107	-10.0089		56.39	3.142	0.6099	-0.1831	2.3891	-0.0578	0.0461	2.2366	-2.4459	1.3328
																						56.469	1.3839	1.262	3.2223	0.0006	-0.0015	1.2048	0.5234	0.9518	-10.644		56.453	3.1941	0.6099	-0.1896	2.5327	-0.0473	0.0388	2.6173	-3.087	1.3328
																						56.531	1.3969	1.275	3.1638	-0.0029	0.0266	1.1661	1.4752	1.0159	-10.4626		56.515	3.2593	0.5969	-0.1766	2.6607	-0.0455	0.0703	2.1097	-3.2152	1.4235
																						56.594	1.4229	1.3011	3.1248	-0.0134	0.016	1.0719	0.6503	1.2082	-9.9182		56.578	3.3504	0.636	-0.1831	2.7728	-0.0175	0.0533	1.8559	-2.8306	1.0606
																						56.656	1.3969	1.275	3.0793	-0.0099	0.016	1.0284	1.2848	1.4647	-10.0089		56.64	3.4286	0.636	-0.1896	2.8709	-0.021	0.0558	2.4904	-2.1895	0.8791
																						56.719	1.4229	1.262	3.0468	0.0112	0.002	0.968	1.6021	1.657	-10.2811		56.703	3.4807	0.6621	-0.1766	2.9796	0.0001	0.0558	3.3787	-2.3177	-0.3912
																						56.781	1.4099	1.275	3.0078	0.0094	-0.0243	0.91	1.3483	1.4006	-10.1904		56.765	3.5588	0.649	-0.1961	3.1794	0.0001	0.0509	1.7924	-2.7665	0.5162
																						56.844	1.4229	1.2881	2.9689	0.0304	0.0003	0.8738	1.4752	0.9518	-10.8255		56.828	3.65	0.649	-0.1766	3.3073	0.0299	0.0582	1.9828	-3.087	0.6977
																						56.906	1.436	1.275	2.9494	-0.0046	-0.0103	0.794	1.031	1.4647	-10.0089		56.89	3.7151	0.649	-0.1831	3.493	0.0299	0.0533	2.9345	-2.7665	0.6069
																						56.969	1.4229	1.275	2.9039	0.0041	-0.0015	0.7312	0.9041	0.8236	-10.4626		56.953	3.8062	0.6621	-0.1831	3.635	0.0281	0.0558	2.4269	-3.1511	-0.5726
																						57.031	1.449	1.262	2.8649	0.0129	-0.0103	0.6877	1.5386	1.08	-10.7348		57.015	3.8714	0.6621	-0.1831	3.8242	0.0141	0.0461	2.4269	-3.5358	-0.4819
																						57.094	1.449	1.275	2.8129	0.0041	-0.026	0.6756	1.0945	1.1441	-9.4645		57.078	3.9365	0.6751	-0.1766	3.9679	0.0509	0.0533	2.4904	-3.3434	-0.7541
																						57.156	1.4229	1.275	2.7804	0.0182	-0.0085	0.6079	1.4752	1.4006	-10.1904		57.14	4.0276	0.649	-0.1961	4.1607	0.0281	0.0533	2.5538	-3.1511	-0.9356
																						57.219	1.449	1.262	2.7349	0.0112	0.002	0.5524	0.7138	1.5288	-10.4626		57.203	4.0928	0.6751	-0.1831	4.2798	0.0176	0.0364	1.7924	-2.7665	-1.6614
																						57.281	1.436	1.2489	2.6829	-0.0029	-0.005	0.5234	0.8407	1.657	-9.7367		57.265	4.1839	0.6751	-0.1701	4.4708	0.0334	0.0437	2.4269	-3.664	-2.7502
																						57.344	1.4229	1.2881	2.6504	0.0339	-0.0173	0.4775	1.4117	1.1441	-10.4626		57.328	4.2621	0.6621	-0.1766	4.7091	0.0158	0.0388	2.3	-3.9204	-2.478
																						57.406	1.449	1.262	2.6114	0.0129	-0.0068	0.4267	1.031	1.4647	-9.9182		57.39	4.3142	0.6751	-0.1701	4.8686	0.0667	0.0533	2.8711	-2.8306	-2.1151
																						57.469	1.449	1.275	2.5659	0.0182	-0.0225	0.3905	0.9041	1.3365	-9.4645		57.453	4.3923	0.6751	-0.1766	5.0456	0.0614	0.0485	2.8076	-4.5615	-3.839
																						57.531	1.449	1.275	2.5139	0.0164	0.0038	0.3711	1.2848	1.9775	-10.0089		57.515	4.4704	0.649	-0.1766	5.2103	0.0579	0.0558	2.8711	-3.5999	-2.841
																						57.594	1.462	1.275	2.4814	0.0287	-0.0085	0.3059	1.3483	1.657	-9.3738		57.578	4.5486	0.6621	-0.1636	5.4136	0.107	0.0533	2.4269	-3.7922	-3.2039
																						57.656	1.449	1.275	2.4294	0.0409	-0.0348	0.2479	1.1579	1.2082	-9.5552		57.64	4.6267	0.6882	-0.1636	5.6571	0.0842	0.0582	2.8711	-4.3692	-3.839
																						57.719	1.462	1.262	2.3904	0.0252	-0.005	0.2406	0.9676	1.1441	-10.5533		57.703	4.6788	0.6751	-0.1701	5.8219	0.1263	0.0388	2.6807	-4.1768	-3.6576
																						57.781	1.475	1.262	2.332	0.0269	-0.0103	0.2286	0.8407	1.4006	-9.9182		57.765	4.757	0.6621	-0.1701	6.0794	0.1386	0.0461	2.0462	-3.9204	-4.1112
																						57.844	1.436	1.275	2.3255	0.0322	-0.019	0.1899	1.6021	1.5288	-9.7367		57.828	4.8351	0.6621	-0.1701	6.2669	0.1824	0.0413	2.4904	-3.9845	-3.7483
																						57.906	1.462	1.3011	2.2735	0.0164	-0.005	0.1609	1.2848	1.3365	-9.1923		57.89	4.9132	0.6621	-0.1506	6.507	0.1877	0.0413	2.0462	-4.1768	-4.8371
																						57.969	1.4881	1.275	2.228	0.0374	0.0108	0.115	0.5869	1.4006	-9.4645		57.953	4.9653	0.6751	-0.1571	6.6717	0.1842	0.0364	2.1097	-4.4974	-5.2
																						58.031	1.475	1.2881	2.189	0.0234	0.0108	0.115	1.729	1.4647	-9.1016		58.015	5.0305	0.6751	-0.1571	6.875	0.2193	0.0437	2.7442	-4.1127	-5.563
																						58.094	1.449	1.275	2.1695	0.0304	0.0073	0.0763	0.7772	1.4647	-8.285		58.078	5.1086	0.649	-0.1571	7.0695	0.2596	0.0437	2.4904	-3.9845	-5.4722
																						58.156	1.475	1.275	2.111	0.0339	0.0073	0.0546	0.8407	0.8877	-9.1923		58.14	5.1737	0.636	-0.1636	7.3692	0.2859	0.0606	2.9345	-4.8179	-5.9259
																						58.219	1.5011	1.262	2.0915	0.0269	0.0213	0.0135	0.7772	0.8236	-8.8294		58.203	5.2519	0.6621	-0.1441	7.5496	0.2806	0.0485	2.0462	-4.5615	-6.1981
																						58.281	1.4881	1.275	2.0395	0.0129	0.0178	-0.0034	0.7772	1.2082	-8.3757		58.265	5.343	0.6621	-0.1506	7.7564	0.2666	0.0558	2.4904	-4.6256	-6.6518
																						58.344	1.475	1.2489	2.007	0.0234	0.0143	-0.001	1.3483	1.5288	-9.0108		58.328	5.356	0.636	-0.1441	7.5181	0.2631	0.034	2.0462	-3.0229	-7.0147
																						58.406	1.475	1.2489	1.968	0.0129	0.0143	-0.0638	1.5386	1.3365	-8.8294		58.39	5.356	0.6882	-0.1246	7.1449	0.2438	0.0582	2.3	-2.7665	-6.0166
																						58.469	1.475	1.262	1.942	0.0357	0.016	-0.0783	1.6655	1.5929	-8.8294		58.453	5.33	0.6621	-0.1181	6.8855	0.2333	0.0413	2.3	-2.6382	-4.0205
																						58.531	1.5011	1.2489	1.8705	0.0234	0.0248	-0.0638	1.031	1.5929	-9.0108		58.515	5.2649	0.649	-0.1246	6.3633	0.1737	0.0485	2.4269	-2.1254	-3.6576
																						58.594	1.4881	1.275	1.851	0.0217	0.0195	-0.1363	0.7138	1.1441	-8.8294		58.578	5.1867	0.636	-0.1181	6.125	0.1596	0.0316	1.9828	-2.5741	-2.5688
																						58.656	1.5011	1.2881	1.8185	0.0217	0.0301	-0.1436	0.7772	1.2082	-8.1035		58.64	5.1477	0.6751	-0.1311	5.8797	0.1631	0.0292	2.2366	-2.1895	-2.0244
																						58.719	1.5141	1.275	1.7731	0.0532	0.0546	-0.1532	1.4117	1.3365	-8.1942		58.703	5.0565	0.649	-0.1246	5.4486	0.1246	0.0461	2.3	-0.715	-1.2985
																						58.781	1.5011	1.3011	1.7341	0.0357	0.0581	-0.1798	0.9041	1.08	-8.5572		58.765	5.0044	0.6751	-0.1246	5.2418	0.1281	0.0388	1.8559	-1.0355	-1.5707
																						58.844	1.4881	1.2881	1.6756	0.0182	0.0371	-0.1798	0.8407	0.7595	-8.1035		58.828	4.9523	0.6751	-0.1311	4.8826	0.0912	0.0533	1.9828	-1.6766	-0.8448
																						58.906	1.475	1.2359	1.6561	0.0199	0.0599	-0.1798	0.7772	1.4647	-7.8313		58.89	4.8611	0.649	-0.1246	4.5339	0.086	0.0461	1.9828	-1.4202	0.6069
																						58.969	1.5011	1.262	1.6106	0.0182	0.0546	-0.1847	1.2848	1.4647	-8.4664		58.953	4.796	0.649	-0.1246	4.4042	0.086	0.0437	1.2848	-1.6125	0.6069
																						59.031	1.462	1.2881	1.5846	0.0269	0.0669	-0.1774	1.6021	1.2723	-8.1942		59.015	4.7179	0.649	-0.1376	4.038	0.0492	0.0533	1.6021	-1.292	1.2421
																						59.094	1.5141	1.262	1.5326	0.0409	0.0564	-0.1774	1.2848	0.8236	-8.1035		59.078	4.6788	0.649	-0.1311	3.8119	0.0334	0.0437	2.1097	-1.0355	2.7845
																						59.156	1.5271	1.275	1.4676	0.0287	0.0581	-0.1943	0.6503	1.08	-7.5591		59.14	4.5877	0.6751	-0.1376	3.5684	-0.0034	0.034	1.729	-1.1638	1.6957
																						59.219	1.4881	1.275	1.4481	0.0129	0.0318	-0.1895	0.7138	1.5288	-7.6498		59.203	4.5356	0.6621	-0.1376	3.3406	0.0316	0.0437	1.6021	-1.1638	2.6031
																						59.281	1.4881	1.275	1.4026	0.0182	0.0441	-0.1992	0.7138	1.2723	-7.8313		59.265	4.4574	0.649	-0.1376	3.1023	0.0141	0.0413	1.729	-1.0355	3.7826
																						59.344	1.475	1.2359	1.3636	0.0322	0.0616	-0.204	0.9041	1.4647	-7.3776		59.328	4.3793	0.6751	-0.1376	2.9638	0.0229	0.0558	1.5386	-0.9714	4.1455
																						59.406	1.5011	1.262	1.3116	0.0269	0.0564	-0.2016	1.0945	1.4006	-7.6498		59.39	4.3142	0.6751	-0.1376	2.7605	0.0194	0.0461	1.4752	-1.5484	3.9641
																						59.469	1.4881	1.2881	1.2921	0.048	0.0599	-0.2161	1.4117	0.9518	-7.7406		59.453	4.2621	0.636	-0.1311	2.5135	0.0141	0.0509	1.8559	-0.5227	3.0567
																						59.531	1.5402	1.262	1.2401	0.0182	0.0581	-0.2571	1.5386	1.7211	-7.3776		59.515	4.1839	0.649	-0.1376	2.3856	0.0264	0.0582	1.9828	-0.138	3.7826
																						59.594	1.4881	1.275	1.1882	0.0427	0.0651	-0.2523	0.6503	1.08	-6.8332		59.578	4.0797	0.6621	-0.1181	2.1788	0.0053	0.0364	1.1579	-0.715	4.0548
																						59.656	1.5141	1.275	1.1557	0.0269	0.0669	-0.2547	1.031	0.9518	-8.5572		59.64	4.0146	0.6751	-0.1246	2.0071	0.0264	0.0509	1.6021	-0.3945	4.4177
																						59.719	1.5141	1.275	1.1232	0.048	0.0634	-0.2982	1.1579	1.9775	-7.1962		59.703	3.9235	0.6621	-0.1246	1.8914	0.0229	0.0461	1.2848	-0.9714	5.0529
																						59.781	1.5271	1.262	1.0777	0.0339	0.0634	-0.3176	1.8559	1.657	-7.7406		59.765	3.8714	0.6882	-0.1376	1.7319	0.0141	0.0437	1.3483	-0.0098	4.9621
																						59.844	1.5402	1.2489	1.0387	0.055	0.0599	-0.3345	0.8407	1.0159	-7.3776		59.828	3.7932	0.6621	-0.1376	1.6058	0.0597	0.0606	1.6021	-0.3945	3.6919
																						59.906	1.5141	1.3011	1.0062	0.0322	0.0546	-0.3611	1.5386	1.2082	-7.1054		59.89	3.7151	0.6751	-0.1376	1.4446	0.0351	0.0413	1.1579	-0.5868	3.8733
																						59.969	1.5141	1.275	0.9672	0.0287	0.0476	-0.3973	1.2848	1.5929	-7.4684		59.953	3.6109	0.6621	-0.1246	1.3026	0.0229	0.0388	0.46	-0.0098	6.2324
																						60.031	1.5532	1.275	0.9282	0.0182	0.0301	-0.4432	1.1579	1.5929	-8.3757		60.015	3.5588	0.649	-0.1376	1.201	0.0229	0.0461	1.031	-0.0739	5.4158
																						60.094	1.5141	1.262	0.8892	0.0304	0.0774	-0.4432	1.031	0.8236	-7.6498		60.078	3.4807	0.649	-0.1246	1.1169	0.0229	0.0364	0.46	-0.3945	5.8695
																						60.156	1.5271	1.2489	0.8307	0.0637	0.0406	-0.4335	1.9828	2.0416	-6.7425		60.14	3.4025	0.6882	-0.1246	0.9311	0.0334	0.063	1.2848	-0.2021	5.7787
																						60.219	1.5141	1.275	0.8112	0.0462	0.0301	-0.4891	0.9676	1.4006	-6.2888		60.203	3.3374	0.6882	-0.1246	0.8435	0.0088	0.0485	1.031	0.5672	6.0509
																						60.281	1.5402	1.275	0.7592	0.0374	0.0213	-0.5181	0.9041	2.1057	-6.7425		60.265	3.2462	0.649	-0.1181	0.7454	0.0194	0.0485	0.5869	-0.2663	5.5973
																						60.344	1.5271	1.275	0.7332	0.0707	0.0195	-0.5254	2.1731	1.9775	-6.6518		60.328	3.1681	0.649	-0.1116	0.6998	0.0404	0.0582	1.5386	0.3107	5.4158
																						60.406	1.5532	1.2489	0.6877	0.0585	0.0353	-0.5447	2.1097	1.9134	-6.1981		60.39	3.142	0.6751	-0.1116	0.6455	0.0351	0.0582	1.031	-0.0739	5.8695
																						60.469	1.5532	1.262	0.6487	0.0497	0.0266	-0.5834	1.6021	2.0416	-6.7425		60.453	3.0509	0.6751	-0.1181	0.5824	0.0071	0.0413	0.9676	-0.5227	5.1436
																						60.531	1.5532	1.275	0.6033	0.0392	0.0195	-0.6051	1.3483	1.7211	-6.4703		60.515	2.9727	0.6751	-0.1116	0.5071	0.0194	0.0461	1.0945	0.6313	4.6899
																						60.594	1.5532	1.275	0.5578	0.0322	-0.0085	-0.6559	2.2366	1.7852	-7.1962		60.578	2.8816	0.636	-0.1116	0.4352	0.0176	0.0509	1.1579	0.3107	5.688
																						60.656	1.5532	1.2489	0.5058	0.0567	-0.0085	-0.6969	1.9828	1.9134	-6.924		60.64	2.7904	0.649	-0.1181	0.3406	0.0036	0.0582	0.2062	0.8877	5.8695
																						60.719	1.5923	1.275	0.4798	0.0567	0.002	-0.7114	1.6655	1.5929	-7.1054		60.703	2.7123	0.6099	-0.1051	0.3073	0.0088	0.0558	1.031	0.4389	5.5065
																						60.781	1.5402	1.275	0.4213	0.0147	-0.0155	-0.7332	1.4752	1.657	-6.1074		60.765	2.6211	0.623	-0.0986	0.3704	0.0404	0.0533	0.9676	-0.6509	4.9621
																						60.844	1.5792	1.2881	0.4018	0.0444	-0.0068	-0.7839	0.9676	1.7852	-6.7425		60.828	2.6081	0.5969	-0.1441	0.5666	0.0158	0.0461	1.8559	-2.0613	4.5992
																						60.906	1.5662	1.262	0.3628	0.0637	-0.0296	-0.8057	1.0945	1.4006	-7.1054		60.89	2.582	0.623	-0.1766	0.4878	0.0246	0.0461	1.4117	-1.292	4.5992
																						60.969	1.5792	1.275	0.3238	0.0304	-0.0594	-0.8323	1.2848	1.8493	-5.563
																						61.031	1.6053	1.2881	0.2653	0.0374	-0.0208	-0.8516	2.1097	1.657	-6.4703
																						61.094	1.6053	1.262	0.2133	0.0497	0.002	-0.8854	1.6655	1.8493	-5.7444
																						61.156	1.5792	1.275	0.1808	0.0252	-0.0506	-0.941	1.031	1.7211	-6.1074
																						61.219	1.5923	1.275	0.1483	0.0427	-0.0296	-0.9531	1.6021	1.9134	-5.2908
																						61.281	1.5923	1.275	0.0833	0.0322	-0.0296	-0.9942	1.3483	2.1699	-5.0186
																						61.344	1.6183	1.3011	0.0573	0.0339	-0.0313	-1.0449	1.5386	1.7211	-5.2908
																						61.406	1.6183	1.275	0.0119	0.0322	-0.0331	-1.0715	1.4117	1.7211	-5.2908
																						61.469	1.6053	1.262	-0.0271	0.055	-0.0559	-1.1247	2.2366	1.2723	-5.2
																						61.531	1.6443	1.2489	-0.0726	0.0112	-0.0576	-1.1875	1.2214	1.5288	-4.202
																						61.594	1.6183	1.275	-0.0986	0.0199	-0.0594	-1.2044	1.9828	1.2723	-5.3815
																						61.656	1.6053	1.2881	-0.1311	0.0304	-0.0629	-1.2624	1.729	1.0159	-5.3815
																						61.719	1.6183	1.2881	-0.1831	0.0182	-0.0541	-1.2962	1.9193	1.5929	-4.4742
																						61.781	1.6574	1.2881	-0.2286	0.0182	-0.0611	-1.3832	1.6655	1.5929	-5.2908
																						61.844	1.6574	1.2881	-0.2741	0.0515	-0.0629	-1.4291	1.7924	1.4647	-4.9278
																						61.906	1.6574	1.262	-0.3196	0.0304	-0.0488	-1.4702	2.0462	1.3365	-4.4742
																						61.969	1.6704	1.275	-0.3521	0.0392	-0.0401	-1.533	1.9828	1.1441	-4.9278
																						62.031	1.6313	1.2489	-0.3911	0.0339	-0.0453	-1.562	1.3483	1.9134	-4.2927
																						62.094	1.6704	1.2881	-0.4236	0.0409	-0.0524	-1.6321	1.0945	1.5288	-4.4742
																						62.156	1.6574	1.2881	-0.4626	0.0515	-0.0383	-1.6732	1.4752	1.5288	-4.4742
																						62.219	1.6704	1.3011	-0.5146	0.0637	-0.0225	-1.6949	2.5538	1.5929	-4.4742
																						62.281	1.6704	1.3141	-0.5601	0.0637	-0.0401	-1.7795	1.6021	1.4006	-4.4742
																						62.344	1.6834	1.3141	-0.599	0.0812	-0.0401	-1.8399	1.9828	2.2981	-4.2927
																						62.406	1.6964	1.275	-0.6185	0.0585	-0.0383	-1.9245	1.9828	1.1441	-4.5649
																						62.469	1.6834	1.3011	-0.664	0.0444	-0.0313	-2.0042	1.6655	1.5929	-4.6556
																						62.531	1.7355	1.3011	-0.716	0.0742	-0.0506	-2.0477	2.3635	1.5288	-4.8371
																						62.594	1.6964	1.3272	-0.7485	0.0865	-0.0594	-2.1396	2.6173	1.4006	-4.6556
																						62.656	1.6834	1.3011	-0.7875	0.0742	-0.0401	-2.2096	2.6173	1.1441	-4.4742
																						62.719	1.6964	1.3011	-0.833	0.0409	-0.0664	-2.2966	2.2366	1.4006	-4.1112
																						62.781	1.6834	1.2881	-0.859	0.0777	-0.0471	-2.4005	1.9193	1.4647	-4.2927
																						62.844	1.7095	1.3272	-0.9175	0.0427	-0.0716	-2.4489	1.8559	1.5288	-4.6556
																						62.906	1.7225	1.3141	-0.9565	0.0795	-0.0629	-2.531	1.8559	1.0159	-4.0205
																						62.969	1.7355	1.3141	-1.0085	0.0812	-0.0401	-2.6422	1.9193	1.08	-4.3834
																						63.031	1.7225	1.3141	-1.0345	0.0637	-0.0331	-2.7268	1.9193	1.08	-3.839
																						63.094	1.7095	1.3272	-1.08	0.0812	-0.0611	-2.7751	2.1097	1.2723	-3.7483
																						63.156	1.7225	1.3011	-1.1255	0.083	-0.0594	-2.8669	2.0462	0.5672	-4.2927
																						63.219	1.7355	1.3011	-1.158	0.0725	-0.0559	-3.0047	2.4904	1.5288	-3.7483
																						63.281	1.7095	1.3011	-1.1969	0.0725	-0.0559	-3.1037	2.4904	1.657	-4.3834
																						63.344	1.7355	1.3141	-1.2359	0.055	-0.0664	-3.1956	2.4269	1.4647	-4.5649
																						63.406	1.7485	1.3141	-1.2814	0.1005	-0.0559	-3.3236	2.0462	0.9518	-5.1093
																						63.469	1.7095	1.3272	-1.3334	0.1023	-0.0471	-3.4469	1.7924	1.4647	-4.3834
																						63.531	1.7616	1.3141	-1.3594	0.0672	-0.0576	-3.5435	1.6655	1.2082	-4.3834
																						63.594	1.7225	1.3272	-1.3854	0.062	-0.0664	-3.6281	2.8711	1.2723	-4.7464
																						63.656	1.7355	1.3272	-1.4309	0.1093	-0.0506	-3.7296	2.4269	1.08	-4.6556
																						63.719	1.7355	1.3011	-1.4829	0.1005	-0.0488	-3.8577	2.4904	1.4006	-5.0186
																						63.781	1.7355	1.3402	-1.5284	0.083	-0.0804	-3.9398	1.9828	1.1441	-5.2908
																						63.844	1.7876	1.3272	-1.5609	0.076	-0.0734	-4.0703	1.9828	1.2723	-5.0186
																						63.906	1.7485	1.3402	-1.5999	0.0988	-0.0576	-4.2225	2.0462	1.4647	-5.3815
																						63.969	1.7616	1.3272	-1.6389	0.09	-0.0453	-4.3192	2.0462	0.6954	-5.1093
																						64.031	1.7355	1.3272	-1.6714	0.1058	-0.0506	-4.4449	2.4269	1.08	-5.563
																						64.094	1.7746	1.3533	-1.7104	0.097	-0.0348	-4.5995	2.4904	0.7595	-4.9278
																						64.156	1.7355	1.3272	-1.7559	0.1005	-0.0629	-4.7083	1.4752	0.7595	-5.3815
																						64.219	1.7485	1.3402	-1.7948	0.1005	-0.0383	-4.8412	2.5538	1.08	-6.2888
																						64.281	1.7746	1.3402	-1.8403	0.104	-0.0488	-4.9596	2.0462	0.5672	-5.2
																						64.344	1.7485	1.3533	-1.8663	0.1023	-0.026	-5.0901	2.3	1.4647	-5.4722
																						64.406	1.7616	1.3272	-1.9248	0.0953	-0.0296	-5.2302	1.7924	1.08	-5.9259
																						64.469	1.7485	1.3272	-1.9508	0.111	-0.0488	-5.3897	2.7442	1.5288	-5.563
																						64.531	1.7616	1.3402	-1.9963	0.1233	-0.0436	-5.4888	1.7924	0.9518	-5.6537
																						64.594	1.7616	1.3402	-2.0418	0.1058	-0.0576	-5.6507	2.3635	1.1441	-6.2888
																						64.656	1.7485	1.3533	-2.0743	0.118	-0.0664	-5.815	2.6173	0.3748	-6.561
																						64.719	1.7616	1.3663	-2.1198	0.1216	-0.0488	-5.9745	2.1731	1.08	-6.0166
																						64.781	1.7485	1.3402	-2.1718	0.1093	-0.0401	-6.1026	1.9828	0.6313	-5.563
																						64.844	1.7485	1.3402	-2.2108	0.1216	-0.0488	-6.2282	1.8559	0.8877	-6.4703
																						64.906	1.7746	1.3402	-2.2368	0.1233	-0.0541	-6.3563	2.4269	0.5672	-7.0147
																						64.969	1.7616	1.3402	-2.2888	0.1356	-0.0804	-6.5883	2.2366	0.2466	-7.1054
																						65.031	1.7746	1.3533	-2.3278	0.1233	-0.0646	-6.6994	2.7442	0.6313	-7.4684
																						65.094	1.7746	1.3533	-2.3473	0.1461	-0.0769	-6.8927	2.2366	0.7595	-5.7444
																						65.156	1.7876	1.3533	-2.3862	0.1338	-0.0471	-7.016	2.1097	0.2466	-6.8332
																						65.219	1.7876	1.3663	-2.4382	0.1321	-0.0699	-7.1706	1.5386	0.8236	-6.7425
																						65.281	1.7876	1.3533	-2.4707	0.1513	-0.0401	-7.3591	2.3	0.6954	-6.924
																						65.344	1.7876	1.3663	-2.5097	0.1601	-0.0804	-7.5597	2.1097	1.1441	-7.7406
																						65.406	1.8137	1.3663	-2.5422	0.1706	-0.0664	-7.6902	2.6807	0.4389	-7.0147
																						65.469	1.8397	1.3663	-2.5942	0.1724	-0.0506	-7.7288	3.1249	1.4006	-6.6518
																						65.531	1.8267	1.3533	-2.5747	0.1811	-0.0734	-7.7385	2.5538	0.4389	-6.561
																						65.594	1.8137	1.3663	-2.5747	0.1636	-0.0453	-7.376	2.5538	-0.3304	-6.6518
																						65.656	1.8006	1.3533	-2.5422	0.1566	-0.0208	-7.1199	2.1097	1.0159	-6.6518
																						65.719	1.8137	1.3663	-2.5097	0.1426	-0.0313	-6.8782	1.729	1.5288	-6.3796
																						65.781	1.8267	1.3793	-2.4577	0.1443	-0.0331	-6.7018	1.8559	0.6313	-6.1981
																						65.844	1.8137	1.3793	-2.4317	0.1321	-0.0173	-6.4868	2.2366	0.8877	-6.561
																						65.906	1.8137	1.3402	-2.3797	0.1566	0.0003	-6.25	2.4904	1.1441	-7.1962
																						65.969	1.8397	1.3402	-2.3473	0.1198	-0.0155	-6.0373	1.5386	1.3365	-7.0147
																						66.031	1.8006	1.3793	-2.3278	0.1356	-0.0138	-5.8657	2.6807	1.4647	-6.1981
																						66.094	1.8267	1.3533	-2.2888	0.1496	-0.0103	-5.6217	1.5386	1.2082	-7.4684
																						66.156	1.8137	1.3533	-2.2303	0.118	0.0003	-5.4308	2.3635	1.2723	-7.4684
																						66.219	1.8137	1.3793	-2.2043	0.1251	0.0038	-5.3172	2.4904	1.0159	-7.0147
																						66.281	1.8137	1.3663	-2.1588	0.1513	0.002	-5.0925	2.4904	0.8877	-6.561
																						66.344	1.8006	1.3924	-2.1068	0.1268	0.009	-4.9306	2.1097	1.1441	-7.1962
																						66.406	1.7876	1.3663	-2.0743	0.1233	0.023	-4.7324	1.6655	1.2082	-6.7425
																						66.469	1.8397	1.3793	-2.0418	0.118	0.0038	-4.5319	2.4269	1.2082	-7.4684
																						66.531	1.7876	1.3793	-1.9898	0.1286	0.0108	-4.3651	2.2366	1.1441	-6.924
																						66.594	1.7746	1.3663	-1.9508	0.0953	0.0195	-4.1887	2.1097	1.2723	-7.3776
																						66.656	1.8397	1.3533	-1.9183	0.0742	0.0125	-4.0679	2.2366	1.4006	-7.2869
																						66.719	1.7876	1.3663	-1.8533	0.1216	0.0213	-3.9132	2.3635	0.8877	-7.5591
																						66.781	1.8006	1.3533	-1.8403	0.118	0.0213	-3.7417	2.4269	1.7211	-7.3776
																						66.844	1.7746	1.3924	-1.7883	0.0883	0.0125	-3.6136	2.0462	1.2082	-7.1054
																						66.906	1.7746	1.3663	-1.7494	0.0865	0.0318	-3.4662	2.6807	1.08	-7.7406
																						66.969	1.7616	1.3663	-1.6974	0.0953	0.0301	-3.3357	2.5538	1.08	-7.6498
																						67.031	1.7616	1.3663	-1.6779	0.1005	0.0353	-3.2511	2.3635	1.657	-7.3776
																						67.094	1.7746	1.3793	-1.6324	0.083	0.0353	-3.0868	1.6655	1.8493	-6.4703
																						67.156	1.7876	1.3793	-1.5804	0.104	0.0283	-2.9563	1.729	0.8877	-7.1962
																						67.219	1.7616	1.3533	-1.5544	0.111	0.0248	-2.8331	2.2366	1.0159	-8.0128
																						67.281	1.7876	1.3793	-1.5154	0.0865	0.0283	-2.7413	1.9828	1.2723	-7.2869
																						67.344	1.7746	1.3402	-1.4699	0.0988	0.0406	-2.6204	1.8559	2.0416	-7.0147
																						67.406	1.7355	1.3793	-1.4504	0.0988	0.0195	-2.5576	1.729	1.4006	-6.7425
																						67.469	1.7485	1.3793	-1.4049	0.0865	0.0283	-2.4537	1.1579	1.5929	-8.1942
																						67.531	1.8137	1.3663	-1.3659	0.09	0.0458	-2.3039	1.6655	1.8493	-7.922
																						67.594	1.7095	1.3402	-1.3074	0.0848	0.0476	-2.2121	1.3483	1.5288	-7.1054
																						67.656	1.7485	1.3793	-1.2814	0.0777	0.0476	-2.1492	1.9193	1.8493	-7.1962
																						67.719	1.7616	1.3663	-1.2489	0.1075	0.0283	-2.0429	1.9828	1.1441	-7.1054
																						67.781	1.7485	1.3793	-1.2099	0.09	0.0353	-1.9607	1.5386	1.4647	-7.4684
																						67.844	1.7485	1.3663	-1.1515	0.0848	0.0195	-1.8689	1.4117	2.3622	-7.2869
																						67.906	1.7355	1.3533	-1.1255	0.0655	0.0248	-1.8061	0.9676	2.0416	-7.1962
																						67.969	1.7485	1.3533	-1.08	0.0777	0.0266	-1.7215	1.4752	2.0416	-7.0147
																						68.031	1.7485	1.3533	-1.054	0.083	0.0599	-1.62	1.8559	2.0416	-7.3776
																						68.094	1.7355	1.3533	-1.002	0.0777	0.0476	-1.5403	1.3483	2.0416	-7.5591
																						68.156	1.7095	1.3533	-0.95	0.0585	0.0283	-1.4871	1.7924	1.8493	-7.5591
																						68.219	1.7485	1.3533	-0.9045	0.0567	0.0301	-1.4485	1.4117	1.7211	-8.8294
																						68.281	1.7485	1.3533	-0.859	0.0567	0.023	-1.3905	1.4752	1.0159	-7.2869
																						68.344	1.7225	1.3533	-0.8395	0.0777	0.0336	-1.3566	2.2366	1.0159	-7.7406
																						68.406	1.6704	1.3663	-0.7745	0.055	0.0318	-1.2938	1.9193	1.5929	-6.8332
																						68.469	1.7095	1.3663	-0.7485	0.0585	0.0178	-1.2044	2.2366	1.7852	-8.0128
																						68.531	1.7225	1.3663	-0.716	0.0637	0.009	-1.1754	2.2366	1.1441	-7.6498
																						68.594	1.7355	1.3663	-0.651	0.0182	0.0266	-1.1126	1.8559	1.7852	-7.8313
																						68.656	1.7225	1.3402	-0.638	0.0339	0.0353	-1.0304	1.6655	1.8493	-8.1942
																						68.719	1.7095	1.3663	-0.5795	0.048	0.0318	-0.9845	1.5386	2.1057	-8.0128
																						68.781	1.6704	1.3793	-0.5471	0.0602	0.0371	-0.9483	0.9676	1.2723	-8.5572
																						68.844	1.6834	1.3663	-0.5081	0.0409	0.0213	-0.8975	2.1731	1.08	-8.285
																						68.906	1.7095	1.3533	-0.4561	0.048	0.0388	-0.8323	2.0462	1.7211	-7.8313
																						68.969	1.6964	1.3533	-0.4301	0.0252	0.0406	-0.8226	1.2848	1.3365	-7.922
																						69.031	1.7095	1.3663	-0.3976	0.0339	0.0564	-0.7719	1.1579	1.4647	-8.285
																						69.094	1.6834	1.3272	-0.3326	0.0129	0.0494	-0.7501	0.9676	1.657	-8.7386
																						69.156	1.7095	1.3663	-0.3066	0.0462	0.0476	-0.7042	1.2848	1.2082	-9.1923
																						69.219	1.6964	1.3663	-0.2676	0.0497	0.0511	-0.6752	1.031	1.2082	-8.0128
																						69.281	1.6834	1.3793	-0.2286	0.0112	0.0406	-0.6317	1.0945	1.2723	-8.285
																						69.344	1.6964	1.3793	-0.1831	0.0217	0.0301	-0.6027	0.9676	0.8877	-9.1923
																						69.406	1.6834	1.3533	-0.1506	0.0357	0.0686	-0.5568	1.4117	1.3365	-9.3738
																						69.469	1.6834	1.3663	-0.0986	0.0269	0.0529	-0.523	1.5386	1.2082	-9.283
																						69.531	1.6834	1.3533	-0.0661	0.0287	0.0599	-0.4819	1.7924	1.08	-9.1923
																						69.594	1.6834	1.3663	-0.0206	0.0357	0.0581	-0.4819	0.9676	1.2723	-8.7386
																						69.656	1.6834	1.3793	0.0119	0.0462	0.0546	-0.448	1.729	0.8877	-9.283
																						69.719	1.6704	1.3924	0.0573	0.0269	0.0739	-0.4215	1.6021	1.5288	-9.3738
																						69.781	1.6443	1.3663	0.1028	0.0147	0.0511	-0.3828	0.6503	1.2082	-9.3738
																						69.844	1.6574	1.3402	0.1483	0.0269	0.0739	-0.3466	0.7772	1.08	-9.5552
																						69.906	1.6834	1.3924	0.1938	0.0304	0.0774	-0.3272	1.0945	0.3748	-10.3718
																						69.969	1.6574	1.3533	0.2328	0.0444	0.0564	-0.3151	1.4117	0.9518	-10.7348
																						70.031	1.6313	1.3533	0.2783	0.0199	0.0564	-0.2499	1.4752	1.7852	-10.644
																						70.094	1.6443	1.3402	0.3303	0.0357	0.0757	-0.2499	0.5869	0.6313	-10.3718
																						70.156	1.6574	1.3924	0.3433	0.0147	0.0546	-0.2354	0.3331	0.7595	-9.5552
																						70.219	1.6574	1.3663	0.4018	0.0112	0.0616	-0.2209	0.7138	1.1441	-10.5533
																						70.281	1.6574	1.3793	0.4538	0.0076	0.0651	-0.1967	0.5869	1.1441	-10.3718
																						70.344	1.6313	1.3793	0.4993	0.0252	0.0792	-0.1822	1.5386	0.9518	-10.4626
																						70.406	1.6704	1.3924	0.5383	0.0094	0.0564	-0.1653	-0.1111	0.9518	-10.644
																						70.469	1.6313	1.3402	0.5838	0.0287	0.0721	-0.1387	0.5869	0.6313	-10.8255
																						70.531	1.6443	1.3793	0.6033	-0.0029	0.0721	-0.1702	1.1579	1.08	-9.8274
																						70.594	1.6313	1.3533	0.6552	0.0199	0.0669	-0.1847	1.4752	1.1441	-10.644
																						70.656	1.6053	1.3793	0.7007	0.0129	0.0739	-0.1387	0.8407	1.1441	-10.0996
																						70.719	1.6443	1.3793	0.7332	0.0147	0.0651	-0.1532	0.3331	1.1441	-10.3718
																						70.781	1.6183	1.3663	0.7787	0.0147	0.0511	-0.1653	0.0793	0.8877	-10.3718
																						70.844	1.6313	1.3924	0.8242	0.0234	0.0529	-0.1387	1.2214	1.5929	-9.7367
																						70.906	1.6313	1.3402	0.8762	0.0164	0.0423	-0.1484	0.8407	0.7595	-9.4645
																						70.969	1.6313	1.3793	0.8892	0.0287	0.0336	-0.1557	1.0945	0.503	-9.8274
																						71.031	1.6574	1.3663	0.9412	0.0234	0.0494	-0.1387	0.9041	1.8493	-9.3738
																						71.094	1.6183	1.3663	0.9867	0.0322	0.0441	-0.1363	0.7772	1.2082	-9.0108
																						71.156	1.6183	1.3793	1.0127	0.0076	0.0406	-0.1363	0.6503	0.9518	-9.8274
																						71.219	1.6443	1.3663	1.0647	0.0164	0.0704	-0.1001	0.2696	0.8236	-9.8274
																						71.281	1.6313	1.3663	1.1037	0.0147	0.0511	-0.0735	0.7138	0.503	-9.1016
																						71.344	1.6313	1.3663	1.1232	0.0024	0.0529	-0.0807	-0.0476	0.503	-9.5552
																						71.406	1.6313	1.3663	1.1687	0.0234	0.0634	-0.0493	0.1427	1.2082	-9.7367
																						71.469	1.6443	1.3533	1.2012	0.0182	0.0546	-0.0179	1.2214	0.503	-10.3718
																						71.531	1.6443	1.3663	1.2596	-0.0064	0.0546	0.0159	1.031	0.6954	-10.9162
																						71.594	1.6313	1.3793	1.2921	0.0462	0.0686	0.0401	0.3331	0.3748	-10.4626
																						71.656	1.5923	1.3402	1.3376	-0.0151	0.0599	0.0618	0.46	0.8877	-10.3718
																						71.719	1.6183	1.3663	1.3896	-0.0046	0.0599	0.0715	0.46	0.8877	-10.7348
																						71.781	1.6053	1.4185	1.4221	0.0217	0.0371	0.0812	1.031	0.8236	-9.7367
																						71.844	1.6053	1.3793	1.4481	0.0059	0.0458	0.1077	0.3965	1.08	-10.0996
																						71.906	1.6053	1.3533	1.5131	-0.0134	0.0651	0.1537	0.7772	0.6954	-9.5552
																						71.969	1.6183	1.3793	1.5456	0.0059	0.0669	0.1802	1.2214	0.3748	-10.7348
																						72.031	1.5792	1.3402	1.5846	-0.0029	0.0616	0.1899	0.7772	0.5672	-10.2811
																						72.094	1.6053	1.3793	1.6171	-0.0169	0.0581	0.2116	0.6503	0.4389	-10.8255
																						72.156	1.6183	1.3663	1.6626	-0.0046	0.0494	0.2455	0.6503	0.9518	-9.1016
																						72.219	1.6313	1.3402	1.7081	0.0164	0.0283	0.2455	0.3331	1.0159	-9.646
																						72.281	1.6053	1.3793	1.7471	-0.0239	0.0546	0.2817	-0.1111	0.8236	-9.8274
																						72.344	1.5923	1.3533	1.7861	0.0041	0.0441	0.3252	0.9041	1.08	-10.0089
																						72.406	1.6183	1.3663	1.825	0.0147	0.0301	0.347	1.031	0.5672	-9.8274
																						72.469	1.5792	1.3533	1.864	-0.0029	0.0441	0.3808	0.9676	0.6313	-10.8255
																						72.531	1.6313	1.3533	1.903	0.0129	0.0318	0.3711	0.3965	0.5672	-8.8294
																						72.594	1.6053	1.3402	1.9355	-0.0274	0.0511	0.4388	0.0793	0.7595	-9.1016
																						72.656	1.6053	1.3663	1.981	-0.0256	0.0318	0.4267	0.1427	1.08	-9.4645
																						72.719	1.6053	1.3663	2.0005	-0.0081	0.0108	0.4509	-0.1745	0.3748	-9.1016
																						72.781	1.6053	1.3272	2.0395	-0.0169	0.0336	0.5016	0.9041	0.8236	-9.3738
																						72.844	1.5923	1.3663	2.0915	-0.0064	0.0301	0.5016	0.2062	0.6313	-9.3738
																						72.906	1.5923	1.3533	2.124	-0.0064	0.0336	0.5572	0.7138	1.0159	-9.7367
																						72.969	1.5662	1.3793	2.176	-0.0151	0.0178	0.5644	0.3331	0.6313	-9.5552
																						73.031	1.6183	1.3793	2.215	-0.0099	0.0441	0.6249	0.5869	1.0159	-9.7367
																						73.094	1.6183	1.3793	2.241	-0.0204	0.0546	0.6756	0.9041	1.08	-8.8294
																						73.156	1.5923	1.3924	2.2995	-0.0046	0.0529	0.6998	1.031	0.5672	-9.3738
																						73.219	1.6053	1.3402	2.319	-0.0081	0.0458	0.765	0.9041	0.9518	-9.4645
																						73.281	1.5662	1.3793	2.3515	-0.0099	0.0651	0.7771	0.46	0.503	-9.7367
																						73.344	1.6183	1.3402	2.4034	-0.0309	0.0581	0.8496	1.031	0.5672	-9.3738
																						73.406	1.6053	1.3924	2.4424	-0.0116	0.0564	0.8883	0.5234	0.0543	-9.4645
																						73.469	1.5792	1.3793	2.4879	-0.0239	0.0616	0.9317	0.7138	0.7595	-9.646
																						73.531	1.5792	1.3924	2.5334	-0.0274	0.0651	0.9873	1.031	0.6954	-9.4645
																						73.594	1.6053	1.3663	2.5789	-0.0134	0.0827	1.0477	1.0945	0.6313	-10.9162
																						73.656	1.5792	1.3402	2.6309	-0.0274	0.0651	1.1033	0.1427	0.5672	-9.9182
																						73.719	1.5792	1.3793	2.6569	-0.0309	0.0967	1.1589	0.2062	0.6313	-9.9182
																						73.781	1.6053	1.3533	2.6959	-0.0432	0.0809	1.2169	0.2062	0.8877	-9.3738
																						73.844	1.5532	1.3663	2.7349	-0.0379	0.1002	1.2701	1.0945	0.3748	-9.4645
																						73.906	1.5923	1.3793	2.7804	-0.0291	0.0879	1.3184	0.9041	0.6313	-9.283
																						73.969	1.5923	1.3663	2.8194	-0.0186	0.109	1.4271	1.031	0.5672	-9.8274
																						74.031	1.5662	1.3793	2.8584	-0.0589	0.0792	1.4295	0.3965	0.4389	-9.4645
																						74.094	1.5532	1.3793	2.9169	-0.0169	0.1072	1.4948	1.3483	1.0159	-10.644
																						74.156	1.5532	1.3793	2.9494	-0.0204	0.1107	1.5939	0.7772	0.0543	-10.0089
																						74.219	1.5532	1.3402	2.9754	-0.0204	0.1037	1.6688	0.3965	0.0543	-10.3718
																						74.281	1.5662	1.3533	3.0013	-0.0659	0.1142	1.7558	0.9041	0.8236	-10.1904
																						74.344	1.5532	1.3402	3.0468	-0.0467	0.1055	1.7799	0.46	0.503	-10.4626
																						74.406	1.5271	1.3533	3.1053	-0.0554	0.1072	1.8887	1.5386	-0.0739	-10.5533
																						74.469	1.5402	1.3402	3.1248	-0.0519	0.1107	1.9467	0.5234	0.4389	-10.4626
																						74.531	1.5662	1.3402	3.1768	-0.0537	0.102	2.024	0.6503	0.4389	-10.644
																						74.594	1.5141	1.3793	3.2223	-0.0484	0.1072	2.1013	0.5234	0.3107	-10.8255
																						74.656	1.5271	1.3402	3.2678	-0.0502	0.116	2.1931	0.7772	0.3107	-11.0977
																						74.719	1.5141	1.3533	3.2873	-0.0519	0.1142	2.2898	1.031	0.6954	-10.8255
																						74.781	1.5402	1.3533	3.3263	-0.0502	0.1265	2.3599	0.5234	0.4389	-11.007
																						74.844	1.5141	1.3663	3.3653	-0.0642	0.109	2.4469	0.3331	0.503	-10.644
																						74.906	1.5271	1.3533	3.4043	-0.0607	0.1125	2.5169	0.9041	0.0543	-11.007
																						74.969	1.5011	1.3402	3.4368	-0.0449	0.1107	2.6281	0.46	0.6313	-11.4606
																						75.031	1.4881	1.3533	3.4628	-0.0519	0.1002	2.732	1.4117	0.1825	-11.4606
																						75.094	1.4881	1.3272	3.5213	-0.0554	0.1177	2.8432	0.8407	0.8877	-11.0977
																						75.156	1.4881	1.3141	3.5603	-0.0554	0.1072	2.9277	0.9676	0.503	-11.2792
																						75.219	1.475	1.3272	3.5992	-0.0537	0.109	3.0606	1.0945	0.7595	-11.3699
																						75.281	1.462	1.3141	3.6447	-0.0432	0.102	3.1476	0.46	0.8877	-12.6402
																						75.344	1.449	1.3272	3.6837	-0.0975	0.1318	3.2781	0.7138	1.0159	-11.4606
																						75.406	1.436	1.3141	3.7227	-0.0922	0.1195	3.4062	0.9676	0.6313	-10.9162
																						75.469	1.449	1.3141	3.7617	-0.0554	0.1177	3.527	0.46	0.503	-11.4606
																						75.531	1.436	1.3141	3.8072	-0.0519	0.1037	3.6913	0.7772	0.6954	-12.2773
																						75.594	1.462	1.3011	3.8462	-0.0712	0.116	3.7808	0.46	-0.0098	-12.8217
																						75.656	1.4229	1.2881	3.8852	-0.0642	0.137	3.9451	0.9676	0.7595	-12.1865
																						75.719	1.436	1.2881	3.9307	-0.0922	0.1195	4.078	0.9041	0.4389	-11.4606
																						75.781	1.436	1.2881	3.9697	-0.0607	0.1195	4.2205	0.3965	0.9518	-12.2773
																						75.844	1.4229	1.3011	4.0087	-0.0659	0.1318	4.339	0.7138	-0.0098	-11.2792
																						75.906	1.4099	1.3272	4.0542	-0.0905	0.1248	4.4767	0.5869	0.3748	-11.6421
																						75.969	1.3969	1.2881	4.0802	-0.0835	0.1212	4.6458	0.5234	0.9518	-11.5514
																						76.031	1.4229	1.275	4.1257	-0.108	0.1283	4.7377	0.2696	0.8236	-12.0958
																						76.094	1.3969	1.2881	4.1647	-0.0852	0.116	4.8996	0.46	0.3748	-12.1865
																						76.156	1.4099	1.3011	4.1971	-0.08	0.1318	5.018	0.6503	0.9518	-12.0958
																						76.219	1.4099	1.275	4.2296	-0.0747	0.116	5.2113	0.7772	0.5672	-12.6402
																						76.281	1.3839	1.2881	4.2621	-0.122	0.1037	5.3055	0.46	0.8877	-11.2792
																						76.344	1.3969	1.2881	4.3141	-0.08	0.1177	5.5133	0.8407	0.503	-12.368
																						76.406	1.3839	1.3011	4.3466	-0.0782	0.1476	5.6656	0.9676	0.7595	-11.6421
																						76.469	1.3578	1.275	4.3856	-0.1185	0.1248	5.8444	0.2696	0.8236	-12.368
																						76.531	1.3839	1.2881	4.4116	-0.0922	0.1265	6.0039	-0.1111	0.8236	-12.7309
																						76.594	1.3709	1.2881	4.4441	-0.0922	0.116	6.1416	0.3331	0.503	-12.368
																						76.656	1.3839	1.275	4.5026	-0.115	0.1318	6.3591	0.46	0.6313	-12.4587
																						76.719	1.3709	1.275	4.5286	-0.1045	0.1212	6.4872	0.7138	0.6313	-12.1865
																						76.781	1.3448	1.275	4.5806	-0.1325	0.1177	6.6781	0.46	0.8877	-12.0051
																						76.844	1.3448	1.275	4.6326	-0.1395	0.1212	6.9028	0.9676	1.2723	-12.8217
																						76.906	1.3318	1.275	4.6716	-0.1098	0.1335	7.0816	0.7138	0.3748	-12.9124
																						76.969	1.3448	1.275	4.7236	-0.1168	0.123	7.2532	0.7772	1.08	-12.6402
																						77.031	1.3188	1.2881	4.7561	-0.1255	0.1563	7.4006	0.5869	1.0159	-12.7309
																						77.094	1.3318	1.262	4.808	-0.122	0.1248	7.5601	0.5234	1.08	-13.4568
																						77.156	1.3318	1.2489	4.834	-0.1273	0.144	7.751	1.031	0.4389	-12.6402
																						77.219	1.3318	1.262	4.8795	-0.136	0.1423	7.8017	0.46	0.503	-12.9124
																						77.281	1.3188	1.262	4.8795	-0.1255	0.1318	7.664	0.3965	1.08	-13.0939
																						77.344	1.3188	1.275	4.834	-0.136	0.0862	7.3112	1.031	0.6954	-11.6421
																						77.406	1.3318	1.2489	4.8015	-0.1185	0.1072	7.0285	1.2848	0.9518	-12.0051
																						77.469	1.3448	1.275	4.7625	-0.108	0.1107	6.8013	1.2214	1.0159	-12.0051
																						77.531	1.3318	1.2359	4.7366	-0.1027	0.0949	6.5548	0.1427	0.5672	-12.368
																						77.594	1.3188	1.262	4.6716	-0.1255	0.1072	6.3132	0.46	1.1441	-11.9143
																						77.656	1.3448	1.2489	4.6391	-0.1045	0.0967	6.1126	0.3965	0.6954	-11.9143
																						77.719	1.3057	1.2489	4.6001	-0.122	0.0897	5.8106	0.3965	1.08	-12.1865
																						77.781	1.3448	1.2489	4.5546	-0.1168	0.0844	5.6777	0.46	0.1184	-11.0977
																						77.844	1.3318	1.2489	4.4961	-0.0852	0.0949	5.4143	1.2848	0.8236	-10.9162
																						77.906	1.3188	1.2881	4.4701	-0.122	0.0827	5.2137	0.2696	0.6954	-11.4606
																						77.969	1.3188	1.2489	4.4246	-0.087	0.0757	5.0446	1.2848	0.3107	-11.5514
																						78.031	1.3318	1.262	4.3921	-0.1063	0.0774	4.8512	1.2214	0.3748	-10.9162
																						78.094	1.3318	1.275	4.3531	-0.0887	0.0669	4.6434	0.0158	0.6954	-10.644
																						78.156	1.3448	1.275	4.3206	-0.1027	0.0669	4.5299	0.7138	0.2466	-11.4606
																						78.219	1.3057	1.2489	4.2816	-0.094	0.0441	4.3655	0.3331	0.503	-10.9162
																						78.281	1.3318	1.2359	4.2491	-0.0975	0.0581	4.2012	0.3331	0.8877	-10.5533
																						78.344	1.3318	1.262	4.2036	-0.0677	0.0669	4.0369	1.3483	0.6313	-11.1884
																						78.406	1.3839	1.2359	4.1452	-0.0607	0.0599	3.8508	0.9676	0.503	-11.0977
																						78.469	1.3188	1.2489	4.1322	-0.0642	0.0669	3.7445	1.6655	-0.0739	-10.7348
																						78.531	1.3318	1.262	4.0997	-0.0782	0.0599	3.5754	1.729	0.8877	-11.1884
																						78.594	1.3188	1.262	4.0607	-0.0765	0.0336	3.4207	0.7138	0.6313	-11.6421
																						78.656	1.3448	1.2229	4.0152	-0.073	0.0371	3.266	0.7138	0.7595	-11.4606
																						78.719	1.3318	1.2359	3.9827	-0.0502	0.0564	3.2153	1.4752	1.2723	-10.8255
																						78.781	1.3578	1.262	3.9307	-0.0397	0.0283	3.0147	1.0945	0.6313	-10.7348
																						78.844	1.3318	1.2489	3.8982	-0.0467	0.0388	2.9157	1.5386	0.9518	-11.2792
																						78.906	1.3318	1.262	3.8592	-0.0467	0.0213	2.7779	1.6655	0.8236	-10.7348
																						78.969	1.3578	1.275	3.8332	-0.0467	0.0423	2.6281	1.729	1.1441	-10.8255
																						79.031	1.3709	1.2359	3.7617	-0.0432	0.0108	2.5484	1.3483	0.503	-10.0996
																						79.094	1.3709	1.2489	3.7487	-0.0256	0.0178	2.3913	1.2848	1.3365	-10.2811
																						79.156	1.3318	1.2489	3.6902	-0.0344	0.0055	2.297	1.031	0.8236	-10.2811
																						79.219	1.3839	1.275	3.6642	-0.0449	0.009	2.1641	0.9676	1.1441	-9.7367
																						79.281	1.3448	1.2359	3.6057	-0.0379	0.0125	2.0916	1.031	1.4647	-9.3738
																						79.344	1.3709	1.275	3.5733	-0.0397	0.0073	1.9636	1.2848	1.7211	-10.0089
																						79.406	1.3709	1.262	3.5473	-0.0134	-0.0155	1.8814	0.9676	1.2723	-9.3738
																						79.469	1.3448	1.262	3.4823	-0.0309	0.009	1.7968	1.1579	1.3365	-10.0089
																						79.531	1.3709	1.2489	3.4628	-0.0309	-0.005	1.7026	1.2214	1.2723	-10.0089
																						79.594	1.3839	1.2489	3.4108	0.0006	-0.005	1.5794	1.2848	0.8236	-10.2811
																						79.656	1.3839	1.2359	3.4043	0.0006	-0.0015	1.5141	1.5386	1.4647	-10.0089
																						79.719	1.3969	1.262	3.3393	-0.0134	-0.0155	1.4585	1.4752	1.4006	-9.5552
																						79.781	1.3969	1.262	3.2873	0.0006	-0.019	1.374	1.6021	1.4006	-10.0089
																						79.844	1.4099	1.275	3.2678	-0.0081	-0.0278	1.3087	0.9041	0.8236	-10.5533
																						79.906	1.4229	1.2489	3.2158	-0.0064	0.002	1.2121	1.4752	1.4006	-9.4645
																						79.969	1.4229	1.262	3.1768	0.0024	-0.0173	1.1541	0.9041	1.2082	-10.0996
																						80.031	1.4229	1.275	3.1248	-0.0046	-0.0033	1.0792	0.9041	1.08	-9.8274
																						80.094	1.4099	1.262	3.1183	-0.0011	-0.0033	1.0357	1.5386	1.2082	-9.646
																						80.156	1.4229	1.262	3.0598	0.0147	0.0055	0.9511	0.8407	1.2723	-10.5533
																						80.219	1.4229	1.2881	3.0208	0.0269	-0.0243	0.9245	1.2214	1.2723	-9.7367
																						80.281	1.4099	1.275	2.9948	0.0006	-0.0225	0.8303	0.7138	1.4006	-9.7367
																						80.344	1.449	1.2229	2.9624	0.0076	-0.019	0.7892	1.4117	1.8493	-9.9182
																						80.406	1.449	1.275	2.9104	0.0129	-0.0138	0.7868	1.4117	1.08	-9.5552
																						80.469	1.4229	1.275	2.8649	0.0234	-0.0313	0.7046	1.4117	0.9518	-9.4645
																						80.531	1.4229	1.2489	2.8194	-0.0116	-0.0173	0.6829	1.3483	1.657	-9.8274
																						80.594	1.436	1.262	2.8064	0.0234	-0.0068	0.6152	1.5386	1.4647	-10.0996
																						80.656	1.3969	1.2489	2.7739	0.0287	-0.0015	0.5548	0.9041	1.3365	-9.9182
																						80.719	1.462	1.2489	2.7154	0.055	-0.0208	0.504	1.4752	1.0159	-10.2811
																						80.781	1.4229	1.2489	2.6699	0.0252	0.0055	0.4944	1.7924	1.08	-9.9182
																						80.844	1.436	1.262	2.6309	0.0234	0.0038	0.4388	1.0945	0.7595	-10.0996
																						80.906	1.4229	1.275	2.5854	0.0287	-0.0401	0.3856	1.2848	1.08	-9.7367
																						80.969	1.475	1.2489	2.5399	0.0304	-0.0173	0.3832	1.031	1.4647	-9.646
																						81.031	1.462	1.2359	2.5009	0.0147	-0.0015	0.3107	1.2214	1.657	-9.5552
																						81.094	1.462	1.2359	2.4489	0.0182	-0.0225	0.3059	1.031	0.9518	-9.4645
																						81.156	1.462	1.262	2.4164	0.0339	-0.0208	0.2672	1.3483	1.5288	-10.1904
																						81.219	1.462	1.2359	2.3904	0.0199	-0.0278	0.2527	0.9041	1.5929	-9.646
																						81.281	1.449	1.2359	2.3969	0.0182	0.002	0.2938	1.4117	1.5929	-9.1016
																						81.344	1.436	1.2489	2.3969	0.0374	-0.0383	0.2986	1.031	0.9518	-9.5552
[truncated: 107 more columns]

## Sheet: T10-T11
Specimen 1																								Specimen 2
Lateral bending								Flexion/Extension								Axial rotation								Lateral bending											Flexion/Extension											Axial rotation
Time in s	Angle α in °	Angle β in °	Angle γ in °	Moment Mx in Nm	Moment My in Nm	Moment Mz in Nm		Time in s	Angle α in °	Angle β in °	Angle γ in °	Moment Mx in Nm	Moment My in Nm	Moment Mz in Nm		Time in s	Angle α in °	Angle β in °	Angle γ in °	Moment Mx in Nm	Moment My in Nm	Moment Mz in Nm		Time in s	Angle α in °	Angle β in °	Angle γ in °	Moment Mx in Nm	Moment My in Nm	Moment Mz in Nm	Force Fx in N	Force Fy in N	Force Fz in N		Time in s	Angle α in °	Angle β in °	Angle γ in °	Moment Mx in Nm	Moment My in Nm	Moment Mz in Nm	Force Fx in N	Force Fy in N	Force Fz in N		Time in s	Angle α in °	Angle β in °	Angle γ in °
0.938	0.329	0.623	-0.1116	0.2863	0.0704	-0.1339		0.938	-0.739	1.3402	0.0703	-0.0029	0.3282	-0.1629		0.938	-0.4785	0.2578	0.2458	0.0322	0.023	-0.1218		1.203	-0.9137	-0.0445	-0.229	0.2607	-0.021	-0.0046	-10.6092	-12.0969	22.6111		1.188	-1.15	0.0997	-0.2224	0.0337	0.252	-0.007	-9.9736	-12.6048	20.3023		1.203	-1.3731	-0.2279	-0.2686
1	0.342	0.649	-0.1311	0.2898	0.0704	-0.1242		1	-0.739	1.3533	0.0703	-0.0064	0.3106	-0.1605		1	-0.4785	0.2578	0.2523	0.048	0.0178	-0.1436		1.203	-0.9137	-0.0707	-0.2224	0.2607	-0.021	-0.0046	-10.6092	-12.0969	22.6111		1.188	-1.1369	0.0997	-0.229	0.0337	0.252	-0.007	-9.9736	-12.6048	20.3023		1.203	-1.3862	-0.2279	-0.2752
1.063	0.329	0.649	-0.1311	0.3038	0.0844	-0.1363		1.063	-0.752	1.3533	0.0573	0.0024	0.3299	-0.1581		1.063	-0.5306	0.2578	0.2458	0.0515	0.0038	-0.146		1.265	-0.9006	-0.0576	-0.2158	0.2795	-0.0124	-0.0046	-10.7998	-11.9064	22.057		1.25	-1.1237	0.0865	-0.2224	0.0201	0.252	-0.0143	-10.5456	-12.6683	19.5635		1.266	-1.36	-0.2017	-0.2686
1.125	0.342	0.623	-0.1311	0.3055	0.0757	-0.1315		1.125	-0.7259	1.3402	0.0638	-0.0064	0.3212	-0.1557		1.125	-0.5045	0.2578	0.2458	0.0427	0.009	-0.1218		1.328	-0.94	-0.0576	-0.2158	0.2539	-0.0073	0.0074	-10.6092	-12.0969	21.5952		1.313	-1.15	0.0734	-0.229	0.0389	0.2658	-0.0143	-10.1643	-12.2874	21.3182		1.328	-1.3731	-0.2279	-0.2818
1.188	0.355	0.649	-0.1311	0.3055	0.0721	-0.1436		1.188	-0.752	1.3272	0.0703	-0.0239	0.3247	-0.146		1.188	-0.5176	0.2839	0.2393	0.0304	0.0213	-0.1387		1.39	-0.9006	-0.0445	-0.2092	0.2539	-0.0073	0.0002	-10.7998	-12.4143	22.057		1.375	-1.1369	0.0997	-0.2158	0.0406	0.2623	-0.0095	-10.2914	-12.5413	20.8564		1.391	-1.3731	-0.2279	-0.2818
1.25	0.329	0.623	-0.1311	0.3161	0.0757	-0.1436		1.25	-0.7259	1.3402	0.0573	-0.0081	0.3334	-0.1605		1.25	-0.5045	0.2839	0.2393	0.0339	0.0073	-0.1242		1.453	-0.9006	-0.0445	-0.2224	0.2488	-0.0262	-0.0095	-11.626	-12.4778	21.8723		1.438	-1.1237	0.1128	-0.2158	0.0337	0.2692	-0.0046	-10.8634	-12.3508	20.6717		1.453	-1.3469	-0.2017	-0.2752
1.313	0.316	0.6099	-0.1376	0.3178	0.0844	-0.1363		1.313	-0.7129	1.3402	0.0573	-0.0064	0.3317	-0.1557		1.313	-0.4785	0.2839	0.2523	0.0234	0.0213	-0.1218		1.515	-0.9137	-0.0838	-0.2224	0.2454	-0.0124	-0.0046	-10.9269	-12.6683	21.9646		1.5	-1.1369	0.0997	-0.229	0.0337	0.2383	-0.0191	-11.1176	-12.3508	20.7641		1.516	-1.3731	-0.2148	-0.2686
1.375	0.342	0.623	-0.1376	0.3143	0.0669	-0.1315		1.375	-0.739	1.3402	0.0703	-0.0029	0.3317	-0.1532		1.375	-0.5176	0.2448	0.2393	0.0409	0.0248	-0.146		1.578	-0.9137	-0.0707	-0.2224	0.2471	-0.0245	0.0002	-11.2447	-12.0969	22.334		1.563	-1.15	0.0997	-0.229	0.0576	0.2623	-0.0046	-10.2278	-12.6048	21.1335		1.578	-1.3731	-0.2541	-0.2752
1.438	0.368	0.649	-0.1246	0.3143	0.0704	-0.1508		1.438	-0.752	1.3272	0.0638	-0.0239	0.3317	-0.1412		1.438	-0.5045	0.2708	0.2458	0.0322	0.0195	-0.1339		1.64	-0.9269	-0.0576	-0.229	0.2624	-0.0193	-0.0046	-10.9269	-12.4143	21.9646		1.625	-1.1369	0.0997	-0.229	0.0457	0.2538	-0.0095	-10.2278	-11.9699	20.8564		1.641	-1.3862	-0.2148	-0.2686
1.5	0.329	0.636	-0.1181	0.3161	0.0757	-0.1339		1.5	-0.739	1.3663	0.0638	0.0059	0.3334	-0.1605		1.5	-0.4915	0.2578	0.2458	0.0427	0.0195	-0.1387		1.703	-0.9269	-0.0838	-0.2092	0.2403	-0.0073	0.0074	-10.9905	-12.2239	21.5952		1.688	-1.1369	0.0997	-0.2158	0.0235	0.252	-0.0095	-10.7998	-12.9223	20.21		1.703	-1.3862	-0.2148	-0.2818
1.563	0.329	0.6099	-0.1181	0.3038	0.0914	-0.1291		1.563	-0.739	1.3663	0.0573	-0.0099	0.3282	-0.146		1.563	-0.4785	0.2578	0.2523	0.0357	0.0195	-0.1291		1.765	-0.94	-0.0445	-0.2224	0.2573	-0.0073	-0.0119	-10.9269	-12.1604	22.6111		1.75	-1.1106	0.0997	-0.229	0.0235	0.252	-0.0119	-10.9905	-12.3508	19.7482		1.766	-1.3862	-0.2017	-0.2752
1.625	0.355	0.649	-0.1311	0.3108	0.0774	-0.1581		1.625	-0.739	1.3402	0.0638	0.0076	0.3282	-0.1581		1.625	-0.5045	0.2578	0.2458	0.0567	0.0301	-0.1291		1.828	-0.9137	-0.0445	-0.229	0.2744	-0.0073	-0.0119	-11.6896	-12.1604	21.9646		1.813	-1.1369	0.0997	-0.229	0.0286	0.2503	-0.0046	-9.9736	-12.6048	20.3023		1.828	-1.3731	-0.241	-0.2818
1.688	0.355	0.649	-0.1246	0.3126	0.0686	-0.1508		1.688	-0.739	1.3533	0.0573	-0.0116	0.3369	-0.1581		1.688	-0.4915	0.2708	0.2393	0.0392	0.023	-0.1363		1.89	-0.9137	-0.0314	-0.229	0.2522	-0.0124	-0.0167	-11.4989	-12.3508	21.9646		1.875	-1.1369	0.0865	-0.2158	0.0576	0.252	-0.0046	-9.7194	-12.3508	21.0411		1.891	-1.3731	-0.2148	-0.2752
1.75	0.355	0.623	-0.1246	0.3143	0.0704	-0.1339		1.75	-0.739	1.3402	0.0703	-0.0011	0.3334	-0.1532		1.75	-0.5045	0.2708	0.2393	0.0497	0.0195	-0.1315		1.953	-0.9137	-0.0707	-0.2092	0.2659	-0.0124	-0.0095	-11.2447	-12.4778	22.6111		1.938	-1.15	0.1128	-0.2158	0.0593	0.2469	-0.0167	-10.7363	-12.6048	21.0411		1.953	-1.3731	-0.241	-0.2818
1.813	0.355	0.623	-0.1246	0.3108	0.0704	-0.146		1.813	-0.739	1.3402	0.0768	0.0006	0.3282	-0.1532		1.813	-0.4915	0.2708	0.2523	0.0427	0.016	-0.1412		2.015	-0.9006	-0.0707	-0.2224	0.2727	-0.0124	-0.0191	-11.4989	-11.8429	21.7799		2	-1.1369	0.0997	-0.229	0.0679	0.2452	-0.0191	-10.5456	-12.2874	21.0411		2.016	-1.3731	-0.2279	-0.262
1.875	0.355	0.6099	-0.1246	0.302	0.0757	-0.1412		1.875	-0.765	1.3402	0.0573	-0.0081	0.3334	-0.1484		1.875	-0.4915	0.2708	0.2588	0.0567	0.002	-0.1194		2.078	-0.9137	-0.0445	-0.2224	0.2624	-0.0193	-0.0288	-11.5624	-12.4143	21.6876		2.063	-1.1369	0.0865	-0.2224	0.015	0.2469	-0.0022	-10.2278	-12.6048	19.6559		2.078	-1.36	-0.2148	-0.2686
1.938	0.355	0.5969	-0.1246	0.2898	0.0599	-0.146		1.938	-0.7259	1.3663	0.0638	-0.0011	0.3229	-0.1484		1.938	-0.5045	0.2448	0.2458	0.0357	0.023	-0.1291		2.14	-0.9137	-0.0707	-0.2224	0.2676	-0.0176	-0.0022	-10.9269	-12.0334	22.7035		2.125	-1.1237	0.1128	-0.2224	0.0576	0.2452	-0.0167	-10.4185	-12.0334	20.8564		2.141	-1.36	-0.241	-0.2752
2	0.329	0.649	-0.1181	0.302	0.0651	-0.1702		2	-0.752	1.3533	0.0573	-0.0099	0.3212	-0.1508		2	-0.4785	0.2839	0.2523	0.0409	0.0178	-0.1339		2.203	-0.9137	-0.0707	-0.2224	0.2488	-0.0262	-0.0239	-11.4989	-12.3508	21.9646		2.188	-1.1369	0.0997	-0.2158	0.0508	0.2589	-0.0095	-9.8465	-12.6048	20.8564		2.203	-1.36	-0.241	-0.2752
2.063	0.342	0.623	-0.1246	0.2933	0.0879	-0.1387		2.063	-0.739	1.3663	0.0638	-0.0186	0.3229	-0.1508		2.063	-0.5045	0.2708	0.2523	0.0602	0.0371	-0.1267		2.265	-0.9137	-0.0576	-0.2224	0.2778	-0.021	0.005	-10.5456	-12.1604	22.2417		2.25	-1.15	0.0734	-0.2224	0.0457	0.2503	-0.0095	-10.5456	-12.1604	19.9329		2.266	-1.3731	-0.2148	-0.2686
2.125	0.342	0.636	-0.1246	0.3161	0.0686	-0.1412		2.125	-0.739	1.3663	0.0638	-0.0046	0.3334	-0.1412		2.125	-0.4915	0.2839	0.2393	0.055	0.0178	-0.1484		2.328	-0.94	-0.0314	-0.2224	0.2368	-0.0176	-0.0095	-11.5624	-12.2874	22.1493		2.313	-1.1369	0.0997	-0.2224	0.0593	0.2503	-0.0191	-10.4821	-12.4778	20.5794		2.328	-1.3731	-0.2148	-0.2752
2.188	0.355	0.636	-0.1116	0.3161	0.0721	-0.1194		2.313	-0.739	1.4185	0.0768	-0.0081	0.7964	-0.1267		2.188	-0.4915	0.2578	0.2523	0.0497	0.0266	-0.1122		2.39	-0.9006	-0.0576	-0.2026	0.2693	0.0082	0.0074	-11.5624	-12.0334	22.1493		2.375	-1.1237	0.0997	-0.229	0.0508	0.2486	-0.0312	-10.4821	-12.3508	20.8564		2.391	-1.3731	-0.2148	-0.2752
2.25	0.355	0.623	-0.1311	0.4492	0.0827	-0.146		2.313	-0.7129	1.4446	0.0443	-0.0081	0.7964	-0.1267		2.25	-0.5045	0.2578	0.2978	0.048	0.0388	-0.0904		2.453	-0.9006	-0.0445	-0.2158	0.2829	0.0013	0.0098	-11.4989	-12.6048	21.8723		2.438	-1.1369	0.0734	-0.2224	0.0235	0.2143	-0.0046	-9.3381	-13.3667	20.7641		2.453	-1.36	-0.2017	-0.2686
2.313	0.4071	0.623	-0.1571	0.6578	0.0844	-0.1387		2.313	-0.7129	1.4446	0.0443	-0.0081	0.7964	-0.1267		2.313	-0.4915	0.2708	0.3433	0.0707	0.002	-0.0638		2.515	-0.8875	-0.0445	-0.2224	0.3478	-0.0159	0.0002	-11.2447	-10.9541	21.5952		2.5	-1.1369	0.0997	-0.229	0.0406	0.4375	0.0002	-8.5755	-12.9857	21.0411		2.516	-1.36	-0.241	-0.2488
2.375	0.4462	0.636	-0.1636	0.7121	0.0581	-0.1267		2.375	-0.7259	1.4967	0.0573	-0.0327	0.8384	-0.1508		2.375	-0.4785	0.2578	0.3758	0.048	0.0108	-0.0131		2.578	-0.8744	-0.0576	-0.2422	0.684	-0.021	0.005	-10.7363	-9.4303	21.1335		2.563	-1.15	0.1521	-0.2224	0.073	0.7964	-0.0167	-7.6222	-12.4143	20.1176		2.578	-1.3993	-0.2148	-0.1961
2.438	0.5113	0.649	-0.1766	0.67	0.0371	-0.1363		2.438	-0.739	1.601	0.0703	-0.0116	0.856	-0.1412		2.438	-0.5306	0.2839	0.4278	0.0532	0.023	0.0135		2.64	-0.8481	-0.0707	-0.2356	0.6055	-0.0073	0.0123	-10.9905	-11.589	19.2865		2.625	-1.1237	0.2438	-0.229	0.032	0.8136	-0.0312	-9.7194	-12.7318	19.0094		2.641	-1.36	-0.2279	-0.1631
2.5	0.6155	0.623	-0.1441	0.7734	0.0634	-0.1218		2.5	-0.752	1.6402	0.0573	-0.0239	0.8156	-0.1532		2.5	-0.4915	0.2839	0.4798	0.0427	0.009	0.0062		2.703	-0.73	-0.0707	-0.229	0.6584	-0.0811	-0.007	-10.7998	-11.6525	19.5635		2.688	-1.15	0.2962	-0.2224	0.0184	0.8583	-0.0288	-10.7998	-12.5413	19.4712		2.703	-1.3731	-0.1886	-0.1367
2.563	0.7197	0.5838	-0.1506	0.8015	0.0494	-0.1436		2.563	-0.752	1.7575	0.0638	-0.0239	0.9209	-0.1557		2.563	-0.5045	0.2578	0.4993	0.083	0.0248	0.0232		2.765	-0.6906	-0.0445	-0.2158	0.684	0.0236	0.0002	-10.8634	-11.8429	19.1941		2.75	-1.1369	0.3748	-0.2158	0.0491	1.0231	-0.0095	-10.9905	-12.8588	18.363		2.766	-1.3862	-0.2279	-0.084
2.625	0.7718	0.649	-0.1571	1.1081	0.0441	-0.146		2.625	-0.739	1.8358	0.0833	0.0129	1.0138	-0.1508		2.625	-0.5176	0.2708	0.5448	0.0287	0.0125	0.0739		2.828	-0.5594	-0.0707	-0.2158	0.7523	-0.0794	-0.0191	-10.7998	-12.9223	19.0094		2.813	-1.1237	0.4534	-0.1961	0.0235	1.1897	-0.0022	-9.783	-12.2874	18.8247		2.828	-1.3862	-0.2148	-0.051
2.688	0.8369	0.636	-0.1636	1.25	0.0564	-0.1387		2.688	-0.752	1.901	0.0768	-0.0467	1.1786	-0.1653		2.688	-0.5176	0.2578	0.6033	0.062	0.0178	0.0546		2.89	-0.5069	-0.0576	-0.2158	1.0322	-0.076	-0.0288	-10.7998	-9.6208	19.0094		2.875	-1.1631	0.5583	-0.2026	0.0099	1.5469	-0.0263	-7.1773	-12.6048	18.7324		2.891	-1.3862	-0.2017	-0.018
2.75	0.915	0.636	-0.1831	1.3955	0.0546	-0.1508		2.75	-0.7259	1.9923	0.0703	-0.0134	1.3136	-0.1677		2.75	-0.5436	0.2448	0.6227	0.0585	-0.0068	0.0908		2.953	-0.4281	-0.0838	-0.2158	1.1192	-0.0811	0.0123	-10.2914	-10.0017	19.2865		2.938	-1.1369	0.5976	-0.2158	0.0337	1.8767	-0.0143	-7.1138	-12.2874	18.363		2.953	-1.3862	-0.2017	0.0281
2.813	0.9671	0.5969	-0.2026	1.4884	0.0353	-0.1363		2.813	-0.739	2.0836	0.0573	-0.0134	1.3522	-0.1653		2.813	-0.5306	0.2708	0.6812	0.0777	0.0055	0.1029		3.015	-0.3756	-0.0576	-0.2026	1.2387	-0.112	-0.0215	-10.5456	-10.2557	18.363		3	-1.1369	0.6762	-0.1895	0.0218	1.9127	-0.0408	-8.9568	-12.3508	19.2865		3.016	-1.36	-0.2017	0.0677
2.875	1.0713	0.636	-0.1961	1.5111	0.0371	-0.1484		2.875	-0.739	2.1488	0.0833	-0.0221	1.4276	-0.1629		2.875	-0.5566	0.2578	0.7267	0.0707	-0.0085	0.1198		3.078	-0.2575	-0.0576	-0.229	1.3001	-0.0743	0.0002	-9.783	-11.3985	18.5477		3.063	-1.1237	0.7286	-0.2026	0.0184	2.0776	-0.0167	-8.639	-13.0492	18.1783		3.078	-1.3731	-0.2148	0.1006
2.938	1.1234	0.636	-0.2091	1.6496	0.0564	-0.1339		2.938	-0.739	2.227	0.0703	-0.0291	1.5258	-0.1605		2.938	-0.5436	0.2708	0.7527	0.0532	-0.0015	0.1343		3.14	-0.2181	-0.0838	-0.1895	1.3223	-0.1103	-0.0167	-10.4185	-12.2874	18.4553		3.125	-1.1369	0.8203	-0.1961	0.0133	2.282	-0.0167	-9.0203	-13.0492	18.363		3.141	-1.3862	-0.2148	0.1534
3	1.2015	0.623	-0.1896	1.8003	0.0388	-0.1508		3	-0.752	2.2922	0.0703	-0.0309	1.717	-0.1557		3	-0.5436	0.2969	0.7982	0.055	0.0073	0.1706		3.203	-0.1525	-0.0576	-0.1961	1.4691	-0.1481	-0.0119	-10.1643	-11.2715	17.9012		3.188	-1.1369	0.8465	-0.1829	0.0099	2.701	-0.036	-7.1773	-12.6048	18.2706		3.203	-1.3731	-0.241	0.1797
3.063	1.2667	0.6099	-0.2091	2.0474	0.0371	-0.1484		3.063	-0.752	2.3444	0.0768	-0.0624	1.8537	-0.1581		3.063	-0.5566	0.2708	0.8112	0.062	0.0003	0.1875		3.265	-0.1	-0.0576	-0.1961	1.6978	-0.1275	-0.0046	-9.7194	-10.3192	18.5477		3.25	-1.1369	0.9645	-0.1829	0.0355	3.0187	-0.0167	-6.0334	-12.6048	18.64		3.266	-1.3731	-0.2148	0.1995
3.125	1.3448	0.623	-0.2156	2.3049	0.0458	-0.1339		3.125	-0.739	2.4487	0.0768	-0.0239	1.9975	-0.1726		3.125	-0.5696	0.2708	0.8827	0.055	0.0073	0.1947		3.328	0.005	-0.0576	-0.1961	1.8992	-0.1309	-0.0095	-11.3082	-8.9859	17.2548		3.313	-1.1237	1.0169	-0.1763	0.003	3.2403	-0.0239	-5.7156	-12.4143	19.1941		3.328	-1.3731	-0.2148	0.2588
3.188	1.3969	0.623	-0.2351	2.4329	0.0757	-0.1242		3.188	-0.739	2.54	0.0833	-0.0274	2.1659	-0.1605		3.188	-0.5566	0.2708	0.9087	0.048	0.0003	0.2406		3.39	0.0575	-0.0445	-0.2026	2.0323	-0.1172	-0.0046	-10.4821	-9.4303	17.8089		3.375	-1.1106	1.0562	-0.1763	0.0099	3.5116	-0.0191	-7.7493	-12.6683	18.8247		3.391	-1.3993	-0.2017	0.305
3.25	1.5011	0.636	-0.2416	2.5713	0.0599	-0.1363		3.25	-0.739	2.5922	0.0833	-0.0134	2.2711	-0.1557		3.25	-0.5566	0.2839	0.9347	0.0497	0.002	0.26		3.453	0.1362	-0.0576	-0.1895	2.0289	-0.0932	-0.0119	-10.1643	-11.0176	16.6083		3.438	-1.1369	1.161	-0.1631	0.0116	3.7194	-0.0312	-7.1773	-12.6048	18.64		3.453	-1.3862	-0.241	0.3182
3.313	1.5923	0.636	-0.2286	2.6291	0.0546	-0.1412		3.313	-0.752	2.6965	0.0833	-0.0607	2.4201	-0.1581		3.313	-0.5566	0.2708	0.9932	0.0357	-0.0155	0.2551		3.515	0.2543	-0.0314	-0.1697	2.1398	-0.1601	-0.0263	-9.211	-12.0969	16.2389		3.5	-1.1237	1.2397	-0.1697	0.015	3.9908	-0.0312	-6.6053	-12.2874	19.4712		3.516	-1.3469	-0.2279	0.3577
3.375	1.6574	0.5969	-0.2286	2.7921	0.0949	-0.1436		3.375	-0.765	2.7617	0.0833	0.0129	2.5359	-0.1605		3.375	-0.5566	0.2839	1.0192	0.0707	-0.005	0.26		3.578	0.3331	-0.0576	-0.1631	2.2627	-0.1189	-0.0046	-10.6092	-11.8429	16.6083		3.563	-1.15	1.3183	-0.1499	0.0047	4.2999	-0.0239	-6.5418	-12.4778	18.4553		3.578	-1.36	-0.2148	0.4039
3.438	1.7095	0.636	-0.2286	3.1233	0.1107	-0.1387		3.438	-0.752	2.8269	0.0898	-0.0449	2.8252	-0.1557		3.438	-0.5566	0.2708	1.0647	0.0637	-0.005	0.3276		3.64	0.3593	-0.0314	-0.1697	2.5511	-0.1138	-0.0119	-10.6092	-9.6843	15.9619		3.625	-1.1369	1.3707	-0.1895	0.0269	4.6314	-0.0456	-6.0969	-12.0334	18.363		3.641	-1.3862	-0.2279	0.4368
3.5	1.7616	0.623	-0.2351	3.4001	0.0897	-0.1267		3.5	-0.778	2.9182	0.0833	-0.0484	3.0356	-0.1581		3.5	-0.5827	0.2578	1.0842	0.0602	-0.0085	0.318		3.703	0.4512	-0.0314	-0.1631	2.7525	-0.1069	-0.0143	-10.5456	-9.2398	15.8695		3.688	-1.1369	1.4624	-0.1763	0.0167	5.0023	-0.0288	-5.1436	-12.8588	19.6559		3.703	-1.3862	-0.2279	0.483
3.563	1.8267	0.623	-0.2416	3.6823	0.0844	-0.1653		3.563	-0.765	2.9704	0.0963	-0.0467	3.2478	-0.1702		3.563	-0.6087	0.2708	1.1232	0.0637	-0.0155	0.3446		3.765	0.53	-0.0576	-0.1565	2.8856	-0.1172	-0.0336	-11.054	-10.0017	15.1307		3.75	-1.1631	1.5279	-0.1697	0.0013	5.4059	-0.0384	-5.6521	-13.3667	19.2865		3.766	-1.3469	-0.2279	0.5094
3.625	1.8918	0.636	-0.2481	3.8119	0.1195	-0.1339		3.625	-0.791	3.0747	0.0963	-0.0344	3.4249	-0.1726		3.625	-0.6217	0.2578	1.1817	0.0532	-0.005	0.3711		3.828	0.6218	-0.0576	-0.1565	3.0102	-0.1086	-0.0215	-11.054	-11.0176	15.9619		3.813	-1.1237	1.5934	-0.1565	0.0303	5.6515	-0.0384	-6.0334	-12.4778	19.5635		3.828	-1.3862	-0.2279	0.5555
3.688	1.996	0.649	-0.2481	4.0047	0.109	-0.1315		3.688	-0.8041	3.153	0.0898	-0.0239	3.6213	-0.1581		3.688	-0.5957	0.2839	1.2076	0.0515	-0.0138	0.388		3.89	0.7006	-0.0576	-0.1565	3.1075	-0.1172	-0.0215	-10.1643	-11.1445	16.1466		3.875	-1.1762	1.6852	-0.1829	0.0184	6.1066	-0.0408	-6.4782	-12.9223	20.21		3.891	-1.3731	-0.241	0.6017
3.75	2.0481	0.6099	-0.2481	4.1922	0.1212	-0.1484		3.75	-0.8301	3.2442	0.0898	-0.0467	3.7914	-0.1581		3.75	-0.6217	0.2448	1.2466	0.0497	-0.026	0.4195		3.953	0.7793	-0.0838	-0.1433	3.3004	-0.112	-0.0191	-10.4821	-10.7001	16.1466		3.938	-1.15	1.7114	-0.1499	0.0064	6.3659	-0.0529	-6.9867	-12.7953	19.8406		3.953	-1.36	-0.2148	0.628
3.813	2.1262	0.6099	-0.2481	4.4743	0.1511	-0.1508		3.813	-0.8171	3.2964	0.0833	-0.0397	3.9843	-0.1726		3.813	-0.6087	0.2839	1.2791	0.062	-0.0208	0.4533		4.015	0.8187	-0.0576	-0.1433	3.5154	-0.0846	-0.0191	-10.1007	-9.3033	16.7007		4	-1.1631	1.8162	-0.1631	0.0218	6.8519	-0.0336	-6.224	-13.0492	19.6559		4.016	-1.3862	-0.2279	0.6676
3.875	2.1783	0.636	-0.2481	4.7547	0.1405	-0.146		3.875	-0.8301	3.3747	0.0963	-0.087	4.2105	-0.1702		3.875	-0.6087	0.2839	1.3246	0.0199	-0.0488	0.4702		4.078	0.8843	-0.0576	-0.1499	3.71	-0.0949	-0.0167	-9.8465	-9.3033	16.4236		4.063	-1.2025	1.8424	-0.1697	0.0201	7.2727	-0.036	-4.8259	-12.7953	20.7641		4.078	-1.3993	-0.2148	0.7137
3.938	2.2695	0.6099	-0.2351	4.9913	0.1458	-0.146		3.938	-0.8431	3.4529	0.0963	-0.0852	4.4297	-0.1581		3.938	-0.6348	0.2839	1.3831	0.0497	-0.0225	0.5065		4.14	0.9368	-0.0576	-0.1367	3.9233	-0.0794	-0.0191	-10.5456	-9.2398	16.516		4.125	-1.2419	1.9603	-0.1829	0.0201	7.5475	-0.0625	-5.525	-12.4778	20.6717		4.141	-1.3993	-0.2148	0.7665
4	2.3346	0.623	-0.2416	5.2173	0.1791	-0.1339		4	-0.8692	3.5442	0.0963	-0.0782	4.6787	-0.1653		4	-0.6217	0.2839	1.4156	0.0655	-0.0068	0.5355		4.203	1.0024	-0.0707	-0.1565	4.053	-0.0416	0.0098	-10.2278	-10.8271	16.516		4.188	-1.255	2.0259	-0.1697	0.0133	7.8291	-0.0601	-6.4147	-13.1127	20.9488		4.203	-1.3731	-0.2148	0.806
4.063	2.4388	0.636	-0.2546	5.3855	0.1721	-0.1508		4.063	-0.8822	3.5442	0.0833	-0.0765	5.0066	-0.1847		4.063	-0.6217	0.2578	1.4676	0.0269	-0.0453	0.5524		4.265	1.1074	-0.0576	-0.1235	4.1418	-0.0416	-0.0239	-10.4821	-10.9541	16.3313		4.25	-1.255	2.0652	-0.1631	-0.0157	7.6866	-0.0505	-8.1306	-12.0334	21.0411		4.266	-1.3731	-0.2279	0.839
4.125	2.4778	0.636	-0.2416	5.5502	0.1826	-0.1581		4.125	-0.8822	3.6616	0.0963	-0.1063	5.1206	-0.1605		4.125	-0.6348	0.2317	1.4936	0.0497	-0.0296	0.5741		4.328	1.1862	-0.0576	-0.1169	4.4012	-0.021	0.0002	-10.2278	-10.3192	15.7772		4.313	-1.255	2.0652	-0.1697	-0.0157	7.0924	-0.0481	-9.9736	-11.9699	19.5635		4.328	-1.3731	-0.2017	0.8851
4.188	2.582	0.636	-0.2416	5.8096	0.2247	-0.146		4.188	-0.9083	3.7529	0.0768	-0.1098	5.4292	-0.1677		4.188	-0.6348	0.2708	1.5586	0.0567	-0.0611	0.6128		4.39	1.2518	-0.0445	-0.1169	4.664	-0.0176	-0.0095	-10.9905	-9.4303	16.9777		4.375	-1.2944	1.9997	-0.1697	-0.0192	6.5703	-0.0505	-7.8128	-11.9699	20.9488		4.391	-1.3862	-0.2279	0.9247
4.25	2.6602	0.5969	-0.2481	6.1233	0.23	-0.1557		4.25	-0.9473	3.8181	0.0833	-0.1238	5.6326	-0.1847		4.25	-0.6478	0.2578	1.5781	0.048	-0.0488	0.6176		4.453	1.3174	-0.0576	-0.1169	4.8364	0.0116	-0.0191	-10.6092	-8.9859	15.7772		4.438	-1.2812	1.921	-0.1697	-0.0226	6.1169	-0.0601	-8.1306	-11.9064	20.0253		4.453	-1.3731	-0.2148	0.9774
4.313	2.7253	0.623	-0.2481	6.4124	0.2142	-0.175		4.313	-0.9734	3.8963	0.0768	-0.1378	5.8991	-0.1822		4.313	-0.6999	0.2708	1.6236	0.0602	-0.0541	0.6611		4.515	1.3831	-0.0576	-0.1038	5.0292	-0.0073	-0.0167	-10.5456	-9.7478	16.516		4.5	-1.2944	1.8817	-0.1763	-0.014	5.5484	-0.0384	-7.7493	-12.0334	19.0094		4.516	-1.3731	-0.241	0.9972
4.375	2.7774	0.6099	-0.2481	6.6472	0.2212	-0.1339		4.375	-0.9994	3.9746	0.0833	-0.1395	6.1604	-0.1895		4.375	-0.6738	0.2578	1.6626	0.0462	-0.0576	0.6756		4.578	1.4487	-0.0576	-0.1103	5.2016	-0.0433	-0.0288	-10.9905	-9.6843	16.4236		4.563	-1.3075	1.8031	-0.1631	-0.0072	5.1088	-0.0432	-8.8932	-11.3985	19.8406		4.578	-1.4125	-0.2279	1.0631
4.438	2.8425	0.636	-0.2481	6.8785	0.2633	-0.1532		4.438	-0.9864	4.0398	0.0963	-0.1395	6.4831	-0.1992		4.438	-0.6478	0.2578	1.6951	0.0637	-0.0576	0.7215		4.64	1.5143	-0.0183	-0.1038	5.3774	0.0271	-0.0191	-10.2278	-10.4462	15.5001		4.625	-1.2812	1.7245	-0.1763	-0.0157	4.5438	-0.036	-9.7194	-12.2239	19.7482		4.641	-1.4125	-0.2279	1.0961
4.5	2.9467	0.636	-0.2481	7.0748	0.2528	-0.1484		4.5	-0.9734	4.118	0.0963	-0.1308	6.7303	-0.175		4.5	-0.6608	0.2839	1.7406	0.0672	-0.0611	0.7553		4.703	1.6062	-0.0445	-0.0972	5.6044	-0.0262	-0.0288	-11.2447	-9.9382	16.0542		4.688	-1.2944	1.659	-0.1763	-0.014	4.1299	-0.0312	-9.4017	-11.9064	19.2865		4.703	-1.4256	-0.2279	1.1357
4.563	2.9858	0.623	-0.2351	7.3499	0.258	-0.1508		4.563	-0.9994	4.1832	0.0768	-0.136	6.96	-0.1895		4.563	-0.6608	0.2839	1.7731	0.0865	-0.0629	0.7892		4.765	1.6587	-0.0052	-0.0972	5.8314	-0.0004	-0.0432	-10.1007	-9.1764	16.516		4.75	-1.2944	1.5803	-0.1631	0.015	3.7572	-0.0408	-8.3213	-12.2239	19.6559		4.766	-1.3731	-0.2148	1.1884
4.625	3.0769	0.623	-0.2221	7.6583	0.2931	-0.1702		4.625	-0.9994	4.2745	0.0833	-0.1431	7.2932	-0.175		4.625	-0.6608	0.2839	1.825	0.0497	-0.0716	0.8375		4.828	1.7374	-0.0576	-0.0906	6.0925	0.046	-0.0143	-10.4821	-8.7954	15.8695		4.813	-1.2812	1.5279	-0.1763	-0.0072	3.3536	-0.0432	-9.3381	-11.462	20.0253		4.828	-1.36	-0.2279	1.228
4.688	3.116	0.6099	-0.2351	7.9141	0.2896	-0.1484		4.688	-1.0385	4.3267	0.0768	-0.1501	7.5843	-0.1774		4.688	-0.6738	0.2708	1.851	0.0637	-0.0857	0.8496		4.89	1.7768	-0.0576	-0.084	6.2803	0.0013	-0.0167	-10.2914	-10.1287	15.9619		4.875	-1.255	1.4362	-0.1763	-0.0396	2.9775	-0.0288	-9.211	-11.7159	20.21		4.891	-1.3731	-0.241	1.2675
4.75	3.1811	0.6099	-0.2286	7.7301	0.2984	-0.1726		4.75	-0.9994	4.418	0.0833	-0.1606	7.8228	-0.1798		4.75	-0.6869	0.2839	1.8965	0.0602	-0.0892	0.9028		4.953	1.8555	-0.0707	-0.0906	6.4919	-0.0159	-0.0119	-11.054	-9.8747	15.1307		4.938	-1.2812	1.3838	-0.1697	0.0218	2.7233	-0.0505	-10.7998	-12.0334	19.7482		4.953	-1.3731	-0.2017	1.3137
4.813	3.1811	0.6099	-0.2221	7.2482	0.3071	-0.1581		4.813	-1.0385	4.4832	0.0833	-0.1536	7.686	-0.1992		4.813	-0.6999	0.2708	1.9485	0.0585	-0.0804	0.9245		5.015	1.9605	-0.0838	-0.0708	6.6899	-0.0056	-0.0119	-10.3549	-10.1922	15.6848		5	-1.3075	1.3183	-0.1829	0.0116	2.4245	-0.0312	-10.6092	-12.2239	19.6559		5.016	-1.3993	-0.2148	1.34
4.875	3.1551	0.623	-0.2286	6.861	0.3439	-0.1605		4.875	-1.0124	4.4962	0.0898	-0.1501	7.3247	-0.1919		4.875	-0.6738	0.2578	1.9875	0.0532	-0.0857	0.9777		5.078	1.9999	-0.1231	-0.0642	6.9169	0.0065	-0.0215	-10.8634	-8.9224	15.8695		5.063	-1.2812	1.2265	-0.1829	-0.0379	2.1068	-0.0384	-10.4821	-12.3508	19.1018		5.078	-1.3862	-0.241	1.3796
4.938	3.09	0.623	-0.2221	6.3791	0.2966	-0.1508		4.938	-0.9994	4.4701	0.0833	-0.1343	6.9267	-0.1967		4.938	-0.6869	0.2969	2.02	0.0655	-0.0839	0.9946		5.14	2.0787	-0.11	-0.0708	7.2667	0.0219	-0.0312	-10.3549	-8.6684	15.9619		5.125	-1.2681	1.1872	-0.1961	0.0064	1.9351	-0.0432	-10.2278	-11.589	19.8406		5.141	-1.3993	-0.2148	1.406
5	3.0248	0.6099	-0.2416	6.09	0.2387	-0.1363		5	-1.0385	4.431	0.0898	-0.1395	6.206	-0.1871		5	-0.7129	0.2578	2.033	0.069	-0.0979	1.0236		5.203	2.1705	-0.0838	-0.0642	7.5005	0.0614	-0.0432	-10.6727	-8.8589	15.5925		5.188	-1.2681	1.1086	-0.1829	-0.0038	1.7496	-0.0384	-10.7363	-12.0969	20.3947		5.203	-1.3993	-0.2279	1.4587
5.063	2.9597	0.5969	-0.2611	5.7465	0.2984	-0.1677		5.063	-1.0385	4.3528	0.0963	-0.1273	5.8009	-0.1943		5.063	-0.7259	0.2578	2.098	0.0848	-0.0822	1.0888		5.265	2.2362	-0.1231	-0.0642	7.678	-0.0038	-0.0336	-10.8634	-8.9224	16.1466		5.25	-1.2812	1.0169	-0.1961	-0.0345	1.5332	-0.0191	-11.054	-11.9064	21.1335		5.266	-1.4125	-0.2148	1.4785
5.125	2.8816	0.636	-0.2481	5.2506	0.2756	-0.1532		5.125	-1.0515	4.2615	0.0703	-0.1063	5.3275	-0.1774		5.125	-0.6738	0.2578	2.1175	0.048	-0.0804	1.1251		5.328	2.3018	-0.1231	-0.0576	7.7429	0.0889	-0.0577	-11.5624	-10.2557	15.6848		5.313	-1.2812	0.9514	-0.2026	-0.0021	1.3391	-0.0336	-11.1176	-12.2239	21.0411		5.328	-1.4256	-0.2279	1.5378
5.188	2.8555	0.5969	-0.2546	4.8721	0.2019	-0.1484		5.188	-1.0385	4.2093	0.0898	-0.115	4.7927	-0.1774		5.188	-0.6999	0.2839	2.163	0.0444	-0.0839	1.1516		5.39	2.3412	-0.1231	-0.051	7.4528	0.0511	-0.0239	-10.9269	-11.7794	15.3154		5.375	-1.2944	0.8859	-0.2026	0.0099	1.0695	-0.0263	-11.9438	-11.9064	20.5794		5.391	-1.36	-0.241	1.5708
5.25	2.7774	0.623	-0.2546	4.6128	0.2405	-0.1291		5.25	-1.0645	4.1311	0.1093	-0.1168	4.4297	-0.1943		5.25	-0.7129	0.31	2.202	0.0812	-0.0506	1.2121		5.453	2.3149	-0.1362	-0.0576	6.8435	-0.0021	-0.007	-11.054	-12.4143	15.6848		5.438	-1.2944	0.8072	-0.1829	0.0064	0.9527	0.0026	-11.626	-11.8429	21.2258		5.453	-1.36	-0.2017	1.6037
5.313	2.6862	0.5969	-0.2676	4.3464	0.2089	-0.146		5.313	-1.0255	4.0528	0.0963	-0.0414	4.0421	-0.1774		5.313	-0.7129	0.336	2.2475	0.069	-0.0594	1.2314		5.515	2.2362	-0.1231	-0.0576	6.6387	-0.0777	-0.0191	-10.6727	-8.7319	15.5925		5.5	-1.2681	0.7286	-0.2026	0.0013	0.8171	-0.0312	-11.9438	-12.4143	21.3182		5.516	-1.3993	-0.2148	1.6565
5.375	2.6081	0.623	-0.2806	4.0503	0.2002	-0.1387		5.375	-1.0385	3.9746	0.1353	-0.0975	3.7335	-0.175		5.375	-0.7259	0.336	2.2865	0.083	-0.0594	1.2846		5.578	2.1705	-0.1493	-0.0444	6.3741	0.0202	-0.0167	-10.5456	-9.1129	15.9619		5.563	-1.2944	0.65	-0.2224	0.0099	0.6711	-0.007	-11.3718	-12.4778	21.5029		5.578	-1.36	-0.2148	1.7026
5.438	2.569	0.636	-0.2936	3.7716	0.1739	-0.1484		5.438	-1.0255	3.9094	0.1223	-0.0765	3.4985	-0.1557		5.438	-0.7259	0.336	2.306	0.0602	-0.0296	1.345		5.64	2.118	-0.1362	-0.0642	5.8792	-0.0828	-0.0312	-10.5456	-10.3827	16.3313		5.625	-1.3075	0.5845	-0.2158	0.0303	0.5646	-0.0215	-11.9438	-11.7794	22.1493		5.641	-1.3862	-0.2279	1.7224
5.5	2.4909	0.623	-0.2806	3.4615	0.1651	-0.1508		5.5	-0.9864	3.8572	0.1158	-0.073	3.2741	-0.1484		5.5	-0.739	0.3752	2.3515	0.0357	-0.0366	1.3667		5.703	2.0393	-0.1362	-0.0576	5.415	-0.0451	-0.0288	-10.7363	-12.7318	15.6848		5.688	-1.2812	0.519	-0.2488	0.0099	0.4787	-0.0167	-11.626	-12.7318	22.057		5.703	-1.3862	-0.2148	1.7554
5.563	2.4127	0.623	-0.3001	3.1391	0.1476	-0.1581		5.563	-0.9994	3.7398	0.1093	-0.0957	3.0654	-0.1653		5.563	-0.7259	0.3752	2.4164	0.0217	-0.019	1.444		5.765	1.9605	-0.0969	-0.0444	5.2631	-0.0674	-0.0239	-11.1811	-11.0176	15.223		5.75	-1.3206	0.4272	-0.2356	0.0201	0.2761	-0.007	-11.6896	-12.5413	22.7035		5.766	-1.3993	-0.2279	1.8147
5.625	2.3476	0.6099	-0.2871	2.9778	0.144	-0.146		5.625	-0.9994	3.6746	0.1093	-0.0659	2.8147	-0.1677		5.625	-0.7259	0.3882	2.4424	0.0777	-0.0331	1.502		5.828	1.9212	-0.11	-0.0642	4.9251	-0.1223	-0.0095	-10.8634	-10.3192	16.0542		5.813	-1.2944	0.3486	-0.2356	0.015	0.1267	-0.0336	-12.8971	-11.589	22.6111		5.828	-1.3731	-0.2279	1.8543
5.688	2.2695	0.6099	-0.3066	2.8079	0.1703	-0.1508		5.688	-0.9864	3.6224	0.1093	-0.0344	2.6113	-0.1508		5.688	-0.765	0.3752	2.4944	0.0707	-0.0471	1.56		5.89	1.8555	-0.11	-0.084	4.6265	-0.0657	0.005	-10.6092	-10.5731	15.223		5.875	-1.2812	0.2831	-0.2554	0.0286	0.0271	-0.0336	-13.2784	-11.462	23.0729		5.891	-1.3731	-0.2148	1.9004
5.75	2.1783	0.623	-0.3196	2.6274	0.144	-0.1315		5.75	-0.9864	3.5181	0.0963	-0.0659	2.4359	-0.1774		5.75	-0.752	0.3752	2.5334	0.0217	-0.0366	1.6349		5.953	1.7637	-0.1231	-0.0906	4.5923	-0.1241	-0.0167	-10.2278	-9.3033	15.6848		5.938	-1.2681	0.2176	-0.262	0.0116	-0.0932	-0.0167	-13.2784	-12.3508	23.2576		5.953	-1.3731	-0.2148	1.9465
5.813	2.1262	0.623	-0.3066	2.4066	0.1265	-0.1387		5.813	-0.9864	3.492	0.1093	-0.0327	2.2939	-0.1798		5.813	-0.765	0.3752	2.5724	0.0707	-0.0331	1.7026		6.015	1.7243	-0.11	-0.084	4.2015	-0.1017	-0.0119	-10.2278	-11.462	16.3313		6	-1.3075	0.1259	-0.262	0.0389	-0.2271	-0.0046	-13.3419	-12.1604	22.7035		6.016	-1.36	-0.2017	1.9861
5.875	2.0481	0.623	-0.3131	2.177	0.1388	-0.1508		5.875	-0.9864	3.4138	0.1028	-0.0519	2.1939	-0.1677		5.875	-0.739	0.3621	2.6179	0.0883	-0.0225	1.7533		6.078	1.6587	-0.1362	-0.0708	3.8124	-0.1327	-0.0215	-11.1811	-12.7953	16.516		6.063	-1.2944	0.0472	-0.2686	0.0628	-0.3233	-0.007	-13.8503	-12.1604	22.9805		6.078	-1.3993	-0.2279	2.0191
5.938	1.983	0.623	-0.3196	1.9843	0.1248	-0.1508		5.938	-0.9734	3.3095	0.1093	-0.0712	2.0308	-0.1508		5.938	-0.739	0.3621	2.6634	0.0427	-0.0401	1.7993		6.14	1.5931	-0.0707	-0.0774	3.7219	-0.1378	-0.007	-10.2914	-11.9064	16.793		6.125	-1.2681	-0.0314	-0.2752	0.0269	-0.4349	-0.0239	-12.9606	-11.7794	22.9805		6.141	-1.3731	-0.2017	2.0718
6	1.9048	0.623	-0.3131	1.8388	0.1511	-0.1484		6	-0.9603	3.2442	0.0898	-0.0554	1.8993	-0.175		6	-0.752	0.3621	2.7024	0.0795	-0.0313	1.8742		6.203	1.5012	-0.1493	-0.0708	3.5137	-0.1172	-0.0263	-10.6727	-11.1445	16.6083		6.188	-1.3075	-0.0969	-0.2752	0.0201	-0.4487	-0.0239	-12.8971	-11.8429	24.1811		6.203	-1.3731	-0.2148	2.0982
6.063	1.8137	0.6099	-0.3196	1.6881	0.13	-0.1387		6.063	-0.9603	3.153	0.1158	-0.0344	1.7731	-0.1677		6.063	-0.778	0.4013	2.7544	0.0427	-0.0436	1.9273		6.265	1.4093	-0.1493	-0.0972	3.3447	-0.1223	-0.0215	-10.9269	-10.5096	17.4395		6.25	-1.2944	-0.1886	-0.2818	0.0235	-0.6067	0.0123	-11.7531	-12.7318	24.4581		6.266	-1.3862	-0.2541	2.1311
6.125	1.7485	0.623	-0.3196	1.569	0.1125	-0.1484		6.125	-0.9603	3.0617	0.1093	-0.0589	1.6573	-0.1605		6.125	-0.791	0.3491	2.7804	0.0374	-0.0208	2.0071		6.328	1.3437	-0.1231	-0.1038	3.1741	-0.1189	-0.0095	-10.4185	-10.8906	17.1624		6.313	-1.3075	-0.2672	-0.2949	0.0542	-0.823	-0.0239	-12.9606	-12.5413	24.6428		6.328	-1.3731	-0.2279	2.1773
6.188	1.7095	0.649	-0.3261	1.4463	0.13	-0.1412		6.188	-0.9343	2.9965	0.1028	-0.0519	1.5416	-0.1436		6.188	-0.8171	0.3752	2.8324	0.062	-0.0173	2.0965		6.39	1.2912	-0.0707	-0.084	2.9266	-0.0966	-0.007	-9.9736	-12.3508	16.8854		6.375	-1.2681	-0.359	-0.2949	0.0406	-0.9639	-0.007	-13.3419	-12.0334	25.1046		6.391	-1.3993	-0.2279	2.2234
6.25	1.6053	0.636	-0.3261	1.2693	0.1318	-0.1387		6.25	-0.9603	2.9182	0.0898	-0.0432	1.4732	-0.1484		6.25	-0.778	0.3752	2.8519	0.069	-0.0383	2.14		6.453	1.2387	-0.0969	-0.0972	2.6655	-0.1533	-0.0143	-10.1643	-12.4143	18.1783		6.438	-1.2812	-0.4245	-0.3081	0.0457	-1.1133	0.005	-13.469	-12.1604	25.0122		6.453	-1.3862	-0.2279	2.2366
6.313	1.5402	0.6099	-0.3196	1.1134	0.0879	-0.1557		6.313	-0.9603	2.853	0.1028	-0.0344	1.3698	-0.1726		6.313	-0.8171	0.3752	2.8974	0.0112	-0.0471	2.2318		6.515	1.1468	-0.0838	-0.1038	2.5392	-0.1189	0.005	-9.8465	-12.6048	17.9012		6.5	-1.2944	-0.4638	-0.3015	0.0593	-1.2369	0.0243	-12.9606	-11.9064	25.1969		6.516	-1.3731	-0.2148	2.3025
6.375	1.449	0.623	-0.3391	0.9574	0.1142	-0.117		6.375	-0.9343	2.7748	0.0898	-0.0362	1.3084	-0.175		6.375	-0.8171	0.3882	2.9429	0.069	-0.0138	2.3164		6.578	1.0943	-0.0969	-0.0972	2.4095	-0.1086	0.0074	-10.4185	-11.6525	18.0859		6.563	-1.2944	-0.5555	-0.3081	0.0133	-1.3726	-0.0215	-13.1513	-12.2239	25.2893		6.578	-1.3862	-0.2017	2.3355
6.438	1.3969	0.623	-0.3066	0.9066	0.0949	-0.1315		6.438	-0.9473	2.6965	0.0833	-0.0221	1.1786	-0.1629		6.438	-0.8301	0.3752	2.9624	0.0672	-0.012	2.4034		6.64	1.0287	-0.0969	-0.1103	2.2439	-0.1103	0.0026	-10.5456	-11.3985	18.2706		6.625	-1.2812	-0.6472	-0.3081	0.044	-1.4894	-0.0239	-13.7868	-12.2239	25.6587		6.641	-1.3993	-0.2279	2.3751
6.5	1.2927	0.5969	-0.3066	0.8891	0.1055	-0.1436		6.5	-0.9473	2.5922	0.0898	-0.0256	1.098	-0.1653		6.5	-0.8171	0.3491	3.0143	0.0567	-0.0225	2.4807		6.703	0.9368	-0.0969	-0.1103	2.1176	-0.1138	0.0074	-10.1643	-11.2715	18.7324		6.688	-1.2812	-0.7259	-0.3279	0.0628	-1.6216	-0.0215	-13.7868	-12.2239	24.8275		6.703	-1.3993	-0.241	2.4344
6.563	1.2536	0.649	-0.3001	0.8347	0.1037	-0.1484		6.563	-0.9343	2.527	0.1028	-0.0362	0.9296	-0.146		6.563	-0.8301	0.3882	3.0598	0.0497	-0.0331	2.5556		6.765	0.8581	-0.0969	-0.1103	1.9214	-0.1017	0.0098	-10.2914	-12.1604	18.363		6.75	-1.2681	-0.7914	-0.3147	0.0423	-1.7831	-0.0022	-13.6597	-11.9699	24.9199		6.766	-1.3731	-0.2017	2.4674
6.625	1.1495	0.636	-0.2936	0.7734	0.102	-0.1387		6.625	-0.9083	2.4748	0.0833	-0.0151	0.884	-0.1508		6.625	-0.8171	0.3621	3.0923	0.0515	0.0038	2.6595		6.828	0.7925	-0.0707	-0.1169	1.766	-0.1739	-0.0191	-10.6727	-12.5413	18.363		6.813	-1.2681	-0.87	-0.3213	0.0286	-1.9617	0.0147	-13.0242	-12.6048	25.474		6.828	-1.3862	-0.1886	2.5003
6.688	1.0713	0.623	-0.2871	0.6648	0.0949	-0.1363		6.688	-0.9213	2.3705	0.0898	-0.0397	0.8314	-0.1557		6.688	-0.8431	0.3752	3.1313	0.0497	-0.0015	2.7731		6.89	0.74	-0.0838	-0.1169	1.6483	-0.0983	-0.007	-10.2914	-12.7953	18.64		6.875	-1.2681	-0.9617	-0.3279	0.0201	-2.1076	0.0002	-13.6597	-12.2239	24.7352		6.891	-1.4125	-0.2017	2.5399
6.75	1.0062	0.623	-0.2481	0.5509	0.0897	-0.1557		6.75	-0.9213	2.2922	0.0833	-0.0204	0.7771	-0.1629		6.75	-0.8301	0.3752	3.1768	0.0602	0.002	2.819		6.953	0.6481	-0.0838	-0.1235	1.5578	-0.0863	-0.0046	-11.054	-11.3985	18.9171		6.938	-1.2681	-1.0403	-0.3213	0.0508	-2.2725	0.0002	-13.4055	-11.8429	25.1969		6.953	-1.3993	-0.2017	2.5663
6.813	0.9671	0.623	-0.2676	0.4177	0.1002	-0.1339		6.813	-0.9213	2.214	0.0833	-0.0239	0.728	-0.1508		6.813	-0.8431	0.3621	3.2158	0.0462	-0.0085	2.9302		7.015	0.5431	-0.0969	-0.1301	1.4725	-0.1138	-0.007	-10.4821	-11.8429	19.0094		7	-1.3206	-1.119	-0.3147	0.0218	-2.4872	-0.0046	-14.1681	-12.0969	25.474		7.016	-1.3731	-0.2148	2.6058
6.875	0.8629	0.623	-0.2351	0.4107	0.1107	-0.1387		6.875	-0.9473	2.1227	0.0768	-0.0204	0.6403	-0.1508		6.875	-0.8562	0.3621	3.2483	0.0374	0.0003	3.0147		7.078	0.5168	-0.0707	-0.1235	1.3513	-0.0708	-0.0239	-10.6092	-11.9699	18.8247		7.063	-1.3075	-1.2107	-0.3213	0.0286	-2.6761	0.0171	-13.9139	-12.2239	25.2893		7.078	-1.36	-0.2541	2.6322
6.938	0.7718	0.636	-0.2091	0.3336	0.0757	-0.146		6.938	-0.9213	2.0314	0.0703	-0.0291	0.5894	-0.146		6.938	-0.8562	0.3621	3.2938	0.0532	0.0055	3.1452		7.14	0.4381	-0.0445	-0.1301	1.2165	-0.0811	-0.0191	-10.7363	-12.0969	19.1941		7.125	-1.2681	-1.2369	-0.3213	0.0389	-2.7963	0.0074	-14.041	-11.9699	25.6587		7.141	-1.3731	-0.2017	2.6849
7	0.6936	0.636	-0.1961	0.3318	0.0914	-0.146		7	-0.9083	1.9923	0.0638	-0.0134	0.5	-0.1508		7	-0.8431	0.3882	3.3263	0.055	-0.0068	3.2081		7.203	0.3331	-0.0576	-0.1433	1.0526	-0.076	-0.0095	-11.1811	-13.3032	19.0094		7.188	-1.2812	-1.3286	-0.3345	0.0201	-3.0762	0.0074	-14.1681	-12.0969	25.1969		7.203	-1.36	-0.2279	2.7245
7.063	0.6285	0.623	-0.1766	0.3301	0.0897	-0.1387		7.063	-0.8952	1.888	0.0833	0.0006	0.4404	-0.1508		7.063	-0.8562	0.336	3.3718	0.0585	0.0073	3.3337		7.265	0.2675	-0.0838	-0.1367	0.9144	-0.0502	-0.0022	-10.9905	-12.4778	19.6559		7.25	-1.2812	-1.4335	-0.3345	0.0286	-3.2634	0.0147	-13.6597	-12.0969	25.8434		7.266	-1.4125	-0.2148	2.7706
7.125	0.5374	0.623	-0.1701	0.2635	0.1107	-0.146		7.125	-0.9213	1.8097	0.0768	-0.0221	0.379	-0.1315		7.125	-0.8431	0.3621	3.4043	0.062	0.0003	3.4449		7.328	0.215	-0.0969	-0.1301	0.9059	-0.021	0.005	-10.7363	-11.9699	20.3947		7.313	-1.2812	-1.499	-0.3279	0.0337	-3.5262	0.0026	-14.041	-12.3508	26.0281		7.328	-1.3731	-0.2017	2.8036
7.188	0.4462	0.6099	-0.1636	0.1969	0.0686	-0.1291		7.188	-0.8952	1.7184	0.0768	-0.0291	0.3615	-0.1412		7.188	-0.8562	0.3882	3.4368	0.0357	0.0336	3.556		7.39	0.0837	-0.0707	-0.1499	0.8325	-0.0262	0.005	-10.7998	-12.0334	20.9488		7.375	-1.2944	-1.6038	-0.3279	0.032	-3.71	0.005	-14.3588	-11.7794	25.6587		7.391	-1.36	-0.2148	2.8629
7.25	0.3941	0.649	-0.1441	0.1566	0.0739	-0.1484		7.25	-0.8952	1.6402	0.0638	-0.0029	0.3212	-0.1387		7.25	-0.8692	0.3752	3.4628	0.0444	0.0423	3.6865		7.453	0.0575	-0.0838	-0.1499	0.7557	0.0168	-0.0119	-10.8634	-11.8429	20.5794		7.438	-1.2681	-1.6824	-0.3411	0.0218	-3.892	0.0219	-13.0877	-11.6525	25.8434		7.453	-1.3862	-0.2148	2.8959
7.313	0.2769	0.623	-0.1246	0.0725	0.0879	-0.1339		7.313	-0.8822	1.5619	0.0638	-0.0081	0.2528	-0.1412		7.313	-0.8822	0.3621	3.5278	0.0444	0.0213	3.7952		7.515	-0.0475	-0.0576	-0.1499	0.6755	0.015	0.0147	-10.6092	-12.2239	20.6717		7.5	-1.2681	-1.7479	-0.3411	0.0593	-4.0946	0.0002	-13.9139	-11.8429	26.0281		7.516	-1.36	-0.2279	2.9157
7.375	0.2248	0.623	-0.1051	0.0322	0.0757	-0.146		7.375	-0.8952	1.4967	0.0638	-0.0134	0.1493	-0.1532		7.375	-0.8562	0.3752	3.5538	0.0322	0.0371	3.9137		7.578	-0.1263	-0.0707	-0.1499	0.5304	-0.0073	0.0026	-10.4821	-12.7318	20.5794		7.563	-1.2812	-1.8135	-0.3279	0.0201	-4.2097	0.0195	-14.1681	-11.9699	25.6587		7.578	-1.3731	-0.2148	2.9684
7.438	0.1857	0.636	-0.0986	-0.0256	0.0914	-0.1436		7.438	-0.8692	1.3924	0.0638	0.0059	0.1335	-0.1557		7.438	-0.8562	0.3882	3.5992	0.0444	0.0248	4.0417		7.64	-0.205	-0.0707	-0.1565	0.4911	0.0288	0.0243	-10.8634	-13.4937	21.5952		7.625	-1.2681	-1.8659	-0.3543	0.0542	-4.5154	-0.0046	-14.2952	-11.462	25.8434		7.641	-1.36	-0.241	3.008
7.5	0.0815	0.623	-0.0986	-0.0537	0.0879	-0.1581		7.5	-0.8692	1.3272	0.0638	-0.0151	0.0879	-0.1508		7.5	-0.8431	0.3491	3.6252	0.0462	0.0371	4.1674		7.703	-0.2706	-0.0707	-0.1433	0.4195	-0.0021	-0.0022	-10.1643	-12.5413	21.3182		7.688	-1.2812	-1.9445	-0.3279	0.044	-4.8108	0.0147	-15.3121	-12.0969	26.3051		7.703	-1.3993	-0.241	3.0673
7.563	-0.0096	0.623	-0.0986	-0.0554	0.0897	-0.1605		7.563	-0.8562	1.2489	0.0638	-0.0204	0.0125	-0.1557		7.563	-0.8822	0.3491	3.6837	0.0164	0.0599	4.2761		7.765	-0.3625	-0.0838	-0.1697	0.3529	0.0374	-0.0022	-10.7363	-12.2239	21.9646		7.75	-1.2419	-2.0362	-0.3279	0.0235	-5.0375	0.0316	-15.2485	-12.2874	25.0122		7.766	-1.3862	-0.2541	3.0937
7.625	-0.0748	0.5969	-0.0726	-0.0642	0.0599	-0.1557		7.625	-0.8562	1.1576	0.0573	0.0164	-0.119	-0.1436		7.625	-0.8952	0.3621	3.7162	0.0374	0.0423	4.3969		7.828	-0.415	-0.0969	-0.1697	0.3222	0.0065	0.0123	-10.9269	-12.2874	21.8723		7.813	-1.2681	-2.1148	-0.3345	0.0593	-5.1526	0.0123	-14.6765	-12.2239	26.0281		7.828	-1.3862	-0.2279	3.1332
7.688	-0.1659	0.623	-0.0726	-0.1027	0.0844	-0.1557		7.688	-0.8431	1.0794	0.0768	0.0024	-0.1786	-0.146		7.688	-0.8692	0.3621	3.7617	0.0304	0.0494	4.5033		7.89	-0.4938	-0.0838	-0.1829	0.2386	-0.009	-0.0046	-11.5624	-12.4143	23.1652		7.875	-1.2419	-2.1803	-0.3213	0.0457	-5.2487	0.0267	-13.9774	-11.7794	25.9357		7.891	-1.3862	-0.2279	3.12
7.75	-0.2441	0.636	-0.0726	-0.1185	0.0862	-0.1412		7.75	-0.8431	0.9881	0.0573	-0.0186	-0.2558	-0.1412		7.75	-0.8952	0.3752	3.8137	0.0129	0.0388	4.6168		7.953	-0.5725	-0.0838	-0.1895	0.1942	0.0047	0.005	-11.6896	-12.9223	22.9805		7.938	-1.2419	-2.259	-0.3411	0.0423	-5.5888	0.0291	-14.041	-12.2239	25.751		7.953	-1.3993	-0.241	3.0607
7.813	-0.3092	0.6099	-0.0596	-0.2044	0.0809	-0.146		7.813	-0.8692	0.9229	0.0638	-0.0134	-0.2505	-0.1412		7.813	-0.8952	0.3882	3.8462	0.0234	0.0423	4.7642		8.015	-0.6512	-0.0838	-0.1895	0.1208	0.0168	0.0002	-11.6896	-13.3032	22.7958		8	-1.2419	-2.3507	-0.3279	0.0559	-5.8189	0.0219	-14.5494	-12.6048	26.2128		8.016	-1.3731	-0.2541	3.0409
7.875	-0.4003	0.5969	-0.0336	-0.2517	0.0686	-0.1363		7.875	-0.8431	0.8316	0.0703	0.0234	-0.2242	-0.1532		7.875	-0.8952	0.3752	3.8917	0.0199	0.0388	4.8512		8.078	-0.7431	-0.0838	-0.2158	0.0815	0.0116	0.0123	-11.626	-12.9857	23.7193		8.063	-1.255	-2.4031	-0.3279	0.0798	-6.1074	0.0219	-15.1849	-12.6048	26.0281		8.078	-1.3862	-0.2541	2.9882
7.938	-0.4915	0.636	-0.0141	-0.278	0.0529	-0.1629		7.938	-0.8041	0.7534	0.0573	0.0392	-0.1663	-0.1242		7.938	-0.8952	0.3621	3.9177	0.0287	0.0546	4.9672		8.14	-0.8087	-0.0707	-0.2158	0.044	0.0082	0.0219	-11.1176	-12.9857	24.2734		8.125	-1.2156	-2.4817	-0.3345	0.0662	-6.444	0.0123	-15.8205	-12.0969	26.8592		8.141	-1.3862	-0.2541	2.9684
8	-0.5566	0.636	-0.0011	-0.3393	0.0511	-0.146		8	-0.791	0.6882	0.0573	0.0409	-0.1435	-0.1508		8	-0.8692	0.3882	3.9827	0.0339	0.0634	5.1219		8.203	-0.9137	-0.0707	-0.2158	-0.0192	-0.0142	0.0002	-11.4989	-13.1127	25.0122		8.188	-1.2287	-2.5472	-0.3279	0.0423	-6.6261	0.0098	-14.9307	-12.2239	27.598		8.203	-1.3993	-0.241	2.9288
8.063	-0.6608	0.636	-0.0076	-0.3446	0.0599	-0.1291		8.063	-0.8301	0.6099	0.0703	0.0006	-0.1383	-0.146		8.063	-0.8822	0.3752	4.0087	0.0147	0.0616	5.233		8.265	-0.9662	-0.11	-0.2224	-0.0977	-0.0004	0.0147	-10.8634	-13.2397	24.8275		8.25	-1.2025	-2.639	-0.3345	0.0576	-6.8579	0.0195	-15.3121	-12.2239	26.6745		8.266	-1.3731	-0.2148	2.8827
8.125	-0.7259	0.6099	-0.0076	-0.3656	0.0178	-0.1557		8.125	-0.8171	0.5317	0.0833	-0.0204	-0.2084	-0.146		8.125	-0.8562	0.3752	4.0607	0.0409	0.0458	5.3249		8.328	-1.0319	-0.0838	-0.2356	-0.1523	-0.0004	-0.0143	-11.3082	-13.1762	25.1969		8.313	-1.255	-2.7045	-0.3345	0.0593	-7.0829	0.0316	-15.4392	-12.4778	26.3975		8.328	-1.3862	-0.2279	2.8234
8.188	-0.8041	0.636	0.0054	-0.3954	0.0336	-0.1315		8.188	-0.8041	0.4404	0.0833	0.0112	-0.254	-0.1508		8.188	-0.8952	0.336	4.0867	0.0076	0.0546	5.4868		8.39	-1.1369	-0.0838	-0.2422	-0.1932	-0.0279	0.0123	-11.054	-13.4302	25.9357		8.375	-1.2287	-2.7962	-0.3279	0.0593	-7.4538	0.0123	-15.6934	-11.9699	27.4133		8.391	-1.3993	-0.2279	2.797
8.25	-0.8692	0.636	0.0313	-0.4199	0.0195	-0.146		8.25	-0.8171	0.3621	0.0833	-0.0151	-0.368	-0.1508		8.25	-0.9343	0.3752	4.1127	0.0409	0.0529	5.581		8.453	-1.2025	-0.0838	-0.2422	-0.253	0.0013	-0.0215	-11.3082	-13.3032	25.6587		8.438	-1.2025	-2.8486	-0.3345	0.0491	-7.6256	0.0195	-16.0111	-11.7794	26.1204		8.453	-1.3993	-0.2279	2.7508
8.313	-0.9603	0.623	0.0313	-0.483	0.0125	-0.1629		8.313	-0.791	0.2708	0.0768	0.0059	-0.4136	-0.1436		8.313	-0.9083	0.3491	4.1582	0.0024	0.0529	5.726		8.515	-1.255	-0.0707	-0.262	-0.3212	-0.0124	0.0171	-10.8634	-13.4937	25.6587		8.5	-1.2025	-2.9272	-0.3279	0.0406	-7.7269	0.0171	-14.613	-12.4143	26.0281		8.516	-1.3862	-0.2148	2.7311
8.375	-1.0385	0.6099	0.0378	-0.5513	0.0038	-0.1677		8.375	-0.778	0.1795	0.0833	0.0182	-0.4223	-0.1581		8.375	-0.9083	0.3491	4.1906	0.0129	0.0669	5.8758		8.578	-1.3469	-0.0707	-0.2554	-0.3537	-0.0485	-0.0046	-10.9905	-13.3667	26.1204		8.563	-1.2156	-2.9141	-0.3279	0.0508	-7.3869	0.0364	-12.5793	-11.9064	25.5663		8.578	-1.3862	-0.2279	2.6849
8.438	-1.1427	0.649	0.0443	-0.6127	-0.0155	-0.1387		8.438	-0.8041	0.1143	0.0898	-0.0362	-0.4206	-0.1508		8.438	-0.9083	0.3752	4.2296	0.0409	0.0599	5.9604		8.64	-1.4125	-0.0576	-0.2818	-0.3673	-0.0416	-0.0095	-11.1176	-13.1127	26.2128		8.625	-1.1894	-2.9272	-0.3411	0.0747	-6.7789	0.0147	-10.6727	-11.2715	25.474		8.641	-1.3862	-0.2279	2.6454
8.5	-1.1817	0.6099	0.0768	-0.6723	-0.019	-0.1557		8.5	-0.8301	0.0231	0.0703	-0.0256	-0.4837	-0.1508		8.5	-0.9083	0.3752	4.2491	0.0041	0.0862	6.1078		8.703	-1.4781	-0.0838	-0.2752	-0.4254	-0.0485	-0.007	-11.626	-12.9857	26.8592		8.688	-1.1894	-2.8617	-0.3081	0.0457	-6.4234	0.0171	-12.3886	-12.2239	23.7193		8.703	-1.3862	-0.241	2.6058
8.563	-1.2599	0.636	0.0898	-0.7213	-0.0541	-0.1412		8.563	-0.8171	-0.0291	0.0638	0.0041	-0.5977	-0.1702		8.563	-0.9343	0.4013	4.2946	0.0287	0.0546	6.2624		8.765	-1.5831	-0.11	-0.2818	-0.4936	-0.076	-0.0191	-11.3718	-13.3667	26.6745		8.75	-1.2287	-2.7962	-0.3279	0.073	-6.1624	0.0316	-13.5961	-11.9064	21.8723		8.766	-1.36	-0.2017	2.5663
8.625	-1.338	0.649	0.0833	-0.7441	-0.0874	-0.1605		8.625	-0.791	-0.1204	0.0833	-0.0081	-0.6626	-0.1315		8.625	-0.8952	0.3621	4.3531	0.0112	0.0546	6.3857		8.828	-1.675	-0.0969	-0.3081	-0.5397	-0.0811	0.0002	-11.7531	-12.9857	26.0281		8.813	-1.1894	-2.7438	-0.3279	0.0542	-5.8378	0.0195	-13.8503	-11.6525	21.7799		8.828	-1.36	-0.2148	2.5333
8.688	-1.4031	0.623	0.0898	-0.8072	-0.0383	-0.1412		8.688	-0.752	-0.2117	0.0508	-0.0064	-0.7941	-0.1218		8.688	-0.9083	0.3752	4.3791	0.0041	0.0616	6.521		8.89	-1.7406	-0.0707	-0.3015	-0.6643	-0.1035	0.0026	-10.7363	-13.7476	26.5822		8.875	-1.2025	-2.6521	-0.3345	0.1157	-5.2539	0.0267	-11.4989	-12.3508	21.8723		8.891	-1.3469	-0.2017	2.5069
8.75	-1.5204	0.6099	0.0963	-0.8668	-0.0664	-0.1581		8.75	-0.739	-0.2769	0.0443	0.048	-0.894	-0.1315		8.75	-0.9213	0.3621	4.4246	0.0112	0.0616	6.6684		8.953	-1.8325	-0.0838	-0.3147	-0.7189	-0.1069	-0.0191	-11.626	-13.2397	27.0439		8.938	-1.2287	-2.5735	-0.3213	0.0201	-4.7318	0.0123	-9.5923	-12.2239	21.0411		8.953	-1.36	-0.2279	2.474
8.813	-1.5464	0.623	0.1093	-0.9579	-0.0664	-0.1436		8.813	-0.739	-0.3421	0.0573	0.048	-1.0028	-0.146		8.813	-0.9213	0.3882	4.4636	0.0164	0.0529	6.7699		9.015	-1.9112	-0.0707	-0.3081	-0.736	-0.0794	-0.0167	-11.3082	-13.1762	27.0439		9	-1.2156	-2.521	-0.3411	0.0884	-4.4776	0.0267	-10.6727	-11.7794	20.9488		9.016	-1.36	-0.2279	2.4278
8.875	-1.6376	0.6099	0.1288	-1.0735	-0.0769	-0.1557		8.875	-0.7129	-0.4203	0.0573	0.0112	-1.0361	-0.1315		8.875	-0.9083	0.3752	4.5026	-0.0029	0.0721	6.9197		9.078	-1.99	-0.0445	-0.3213	-0.7889	-0.143	-0.0022	-11.4989	-12.8588	26.6745		9.063	-1.2156	-2.4686	-0.3279	0.0679	-4.2715	0.0171	-12.6428	-12.3508	19.2865		9.078	-1.3469	-0.241	2.3817
8.938	-1.7287	0.5969	0.1353	-1.1664	-0.0962	-0.1339		8.938	-0.6999	-0.5247	0.0573	0.0304	-1.1466	-0.1218		8.938	-0.9343	0.3621	4.5351	0.0287	0.0897	7.0816		9.14	-2.0687	-0.0576	-0.3279	-0.9203	-0.1241	-0.0143	-11.3718	-12.9857	26.3051		9.125	-1.2025	-2.3769	-0.3147	0.0423	-3.9092	0.0123	-11.4353	-12.2874	18.7324		9.141	-1.3469	-0.2672	2.3421
9	-1.8199	0.636	0.1418	-1.2067	-0.0874	-0.1412		9	-0.6999	-0.5768	0.0443	0.0462	-1.2921	-0.1339		9	-0.9213	0.3752	4.5806	0.0112	0.1037	7.2049		9.203	-2.1737	-0.0969	-0.3543	-1.0159	-0.1206	0.0002	-10.7363	-14.0016	26.5822		9.188	-1.1894	-2.2721	-0.3345	0.0662	-3.6103	-0.0022	-10.6727	-12.2874	18.0859		9.203	-1.36	-0.2279	2.2894
9.063	-1.898	0.6099	0.1548	-1.3136	-0.0857	-0.1339		9.063	-0.6869	-0.6812	0.0443	0.0602	-1.478	-0.1653		9.063	-0.9473	0.3882	4.6521	-0.0169	0.1212	7.374		9.265	-2.2131	-0.0576	-0.3477	-1.1063	-0.1601	0.0026	-10.6727	-14.1921	26.4898		9.25	-1.1894	-2.2066	-0.3411	0.0389	-3.339	0.0171	-9.6559	-11.9064	18.9171		9.266	-1.3337	-0.2541	2.2696
9.125	-1.9762	0.649	0.1743	-1.3697	-0.1242	-0.1291		9.125	-0.6869	-0.7333	0.0573	0.0497	-1.6112	-0.1387		9.125	-0.9213	0.3752	4.6781	0.0006	0.0932	7.49		9.328	-2.3049	-0.0576	-0.3543	-1.2087	-0.112	0.005	-10.2914	-14.0651	27.4133		9.313	-1.2419	-2.141	-0.3213	0.0508	-3.0213	-0.0119	-9.211	-12.0969	19.1018		9.328	-1.36	-0.2017	2.23
9.188	-2.0413	0.6621	0.1743	-1.4731	-0.126	-0.1436		9.188	-0.6738	-0.8246	0.0508	0.048	-1.7042	-0.1267		9.188	-0.9473	0.3621	4.7366	0.0182	0.0932	7.6229		9.39	-2.3574	-0.0707	-0.3806	-1.2736	-0.1498	-0.0143	-10.9905	-14.0016	27.4133		9.375	-1.2156	-2.0362	-0.3147	0.0406	-2.8976	-0.0095	-10.3549	-12.4778	18.0859		9.391	-1.3469	-0.2541	2.1641
9.25	-2.1325	0.6751	0.1743	-1.5467	-0.112	-0.1532		9.25	-0.6869	-0.8898	0.0443	0.0024	-1.8059	-0.1629		9.25	-0.9213	0.3621	4.769	-0.0169	0.0932	7.6978		9.453	-2.4362	-0.0838	-0.3806	-1.3692	-0.1601	-0.0095	-10.7363	-13.1127	27.6904		9.438	-1.2156	-1.9838	-0.3345	0.0576	-2.6984	0.0123	-10.1007	-12.2239	17.6242		9.453	-1.3469	-0.2279	2.1443
9.313	-2.1846	0.6882	0.1873	-1.6974	-0.1576	-0.1484		9.313	-0.7129	-0.9811	0.0573	0.0409	-1.8971	-0.1436		9.313	-0.9343	0.3621	4.769	-0.0046	0.1055	7.635		9.515	-2.5543	-0.0969	-0.3872	-1.4425	-0.1515	0.0123	-10.3549	-13.7476	27.7827		9.5	-1.2287	-1.8921	-0.3147	0.0389	-2.3841	0.0002	-9.7194	-11.9699	17.3471		9.516	-1.3731	-0.241	2.1245
9.375	-2.2627	0.6751	0.1873	-1.7622	-0.1242	-0.1291		9.375	-0.6999	-1.0594	0.0573	0.0287	-1.9795	-0.1508		9.375	-0.9343	0.3752	4.7755	0.0024	0.0949	7.3281		9.578	-2.6068	-0.0707	-0.4004	-1.6115	-0.1704	0.0123	-11.1176	-13.2397	27.9674		9.563	-1.2025	-1.8397	-0.3213	0.0184	-2.0853	-0.0167	-8.1942	-12.4778	17.6242		9.578	-1.3469	-0.2279	2.085
9.438	-2.3408	0.7273	0.1873	-1.8901	-0.1505	-0.1218		9.438	-0.6738	-1.1376	0.0638	0.0672	-2.1338	-0.1339		9.438	-0.9343	0.3752	4.7301	-0.0099	0.0792	7.0695		9.64	-2.6987	-0.0838	-0.407	-1.7719	-0.1327	0.0147	-10.5456	-14.319	27.7827		9.625	-1.2156	-1.761	-0.3279	0.0047	-1.9101	-0.0022	-9.5288	-12.4143	17.0701		9.641	-1.3337	-0.2279	2.0257
9.5	-2.406	0.7273	0.1938	-2.0338	-0.1821	-0.1363		9.5	-0.6869	-1.2159	0.0573	0.069	-2.2969	-0.1363		9.5	-0.9343	0.3621	4.6911	0.0112	0.0897	6.8086		9.703	-2.7381	-0.0838	-0.4004	-1.859	-0.1962	0.0123	-10.5456	-13.8111	27.1363		9.688	-1.2419	-1.6955	-0.3147	0.0337	-1.7539	0.0074	-7.8128	-12.4778	16.8854		9.703	-1.3337	-0.2148	1.9861
9.563	-2.4971	0.7273	0.2003	-2.1687	-0.1558	-0.1412		9.563	-0.7129	-1.2811	0.0638	0.0409	-2.4442	-0.1508		9.563	-0.9213	0.3752	4.6521	0.0129	0.0704	6.5669		9.765	-2.8168	-0.0707	-0.4136	-1.9972	-0.1876	0.0243	-9.8465	-14.0016	27.8751		9.75	-1.2419	-1.6038	-0.3213	0.0337	-1.5272	0.0026	-8.4484	-12.6048	16.3313		9.766	-1.3469	-0.241	1.9334
9.625	-2.5883	0.7403	0.2068	-2.3107	-0.1646	-0.146		9.625	-0.6608	-1.3332	0.0768	0.062	-2.6125	-0.1291		9.625	-0.9213	0.3752	4.5806	0.0041	0.0616	6.3229		9.828	-2.8955	-0.0707	-0.4202	-2.0894	-0.1636	0.0123	-10.2278	-14.3825	27.598		9.813	-1.2287	-1.5252	-0.2949	0.032	-1.2953	-0.0095	-7.2409	-12.9223	16.7007		9.828	-1.3469	-0.2148	1.8938
9.688	-2.6404	0.7534	0.2198	-2.4474	-0.1681	-0.1387		9.688	-0.6738	-1.4376	0.0703	0.0655	-2.7212	-0.1412		9.688	-0.9473	0.3752	4.5546	0.0409	0.0739	6.1416		9.89	-2.9743	-0.0707	-0.4268	-2.2857	-0.1412	-0.0046	-10.7363	-14.1286	27.598		9.875	-1.255	-1.4466	-0.3081	0.0303	-1.1287	-0.0191	-7.4315	-12.2239	16.8854		9.891	-1.3337	-0.2148	1.8674
9.75	-2.7185	0.7925	0.2328	-2.5875	-0.147	-0.1605		9.75	-0.6608	-1.5158	0.0703	0.062	-2.8545	-0.1484		9.75	-0.9343	0.3882	4.5156	0.0515	0.0494	5.9241		9.953	-3.0005	-0.0707	-0.4268	-2.4341	-0.2013	-0.0263	-10.7998	-14.827	27.5057		9.938	-1.2287	-1.3679	-0.3015	0.0389	-1.0274	-0.0143	-8.1942	-12.4778	16.9777		9.953	-1.3469	-0.241	1.8081
9.813	-2.8097	0.7925	0.2328	-2.7312	-0.1751	-0.1508		9.813	-0.6608	-1.5941	0.0898	0.0865	-2.9387	-0.1291		9.813	-0.9213	0.3752	4.4636	0.0217	0.0511	5.7357		10.015	-3.0793	-0.0445	-0.4334	-2.5946	-0.1361	-0.0046	-10.2278	-14.6365	27.7827		10	-1.255	-1.3155	-0.3081	0.015	-0.8522	0.0074	-7.6857	-12.6048	16.3313		10.016	-1.3731	-0.2279	1.7685
9.875	-2.8488	0.8186	0.2328	-2.8434	-0.1716	-0.1387		9.875	-0.6738	-1.6723	0.1028	0.1005	-3.1596	-0.1412		9.875	-0.9213	0.3621	4.4181	0.0217	0.0546	5.5665		10.078	-3.1974	-0.0445	-0.4466	-2.7413	-0.2013	0.005	-11.4989	-14.5095	28.7062		10.063	-1.2419	-1.2107	-0.3147	0.0252	-0.6771	0.0098	-7.94	-12.7318	15.7772		10.078	-1.3075	-0.241	1.7422
9.938	-2.9008	0.8186	0.2393	-2.9187	-0.1558	-0.1436		9.938	-0.6738	-1.7375	0.0833	0.0953	-3.3087	-0.1291		9.938	-0.9343	0.3621	4.3856	0.0182	0.0616	5.4046		10.14	-3.263	-0.0445	-0.4466	-2.8898	-0.1893	0.0002	-10.2914	-14.1921	28.7062		10.125	-1.255	-1.119	-0.3081	0.0372	-0.586	-0.0119	-7.7493	-11.9064	15.6848		10.141	-1.3206	-0.2279	1.6828
10	-2.979	0.8316	0.2588	-3.0431	-0.1716	-0.1412		10	-0.6478	-1.8418	0.1028	0.076	-3.5419	-0.146		10	-0.9473	0.3621	4.3401	0.0287	0.0616	5.2089		10.203	-3.3155	-0.0314	-0.4598	-3.0229	-0.1618	-0.007	-10.6092	-14.1286	28.3368		10.188	-1.255	-1.0272	-0.3081	0.0576	-0.4658	0.005	-7.6857	-13.1127	15.9619		10.203	-1.3337	-0.241	1.6499
10.063	-3.0702	0.8447	0.2588	-3.1693	-0.1541	-0.1267		10.063	-0.6608	-1.9201	0.0898	0.1058	-3.6594	-0.1339		10.063	-0.9213	0.3621	4.3206	0.0374	0.0669	5.0639		10.265	-3.3812	-0.0445	-0.4598	-3.1458	-0.1996	0.0123	-10.2278	-14.0016	28.8909		10.25	-1.255	-0.9748	-0.3015	0.015	-0.3542	0.0098	-7.3044	-12.9857	16.6083		10.266	-1.3469	-0.2148	1.6235
10.125	-3.1483	0.8316	0.2718	-3.2692	-0.1593	-0.1218		10.125	-0.6608	-1.9462	0.1093	0.0918	-3.8242	-0.1363		10.125	-0.9473	0.3621	4.2751	0.0462	0.0581	4.8996		10.328	-3.473	-0.0314	-0.4729	-3.4035	-0.1842	-0.0046	-10.6092	-14.2555	27.6904		10.313	-1.2681	-0.9093	-0.2883	-0.0038	-0.1979	0.0026	-6.9231	-13.3667	15.9619		10.328	-1.3337	-0.241	1.5774
10.188	-3.2134	0.8577	0.2913	-3.4497	-0.1856	-0.1412		10.188	-0.6478	-2.0635	0.1223	0.1058	-3.961	-0.1412		10.188	-0.9343	0.3621	4.2426	0.0322	0.0406	4.7377		10.39	-3.5255	-0.0183	-0.4795	-3.5315	-0.1344	0.0171	-10.9905	-14.6365	28.7986		10.375	-1.2681	-0.8438	-0.2883	0.0303	-0.0708	-0.0119	-6.796	-12.0969	16.516		10.391	-1.3469	-0.2148	1.5312
10.25	-3.2655	0.8577	0.2848	-3.5303	-0.1611	-0.1363		10.25	-0.6478	-2.1418	0.1223	0.1251	-4.1767	-0.1363		10.25	-0.9343	0.3621	4.2036	0.0322	0.0336	4.5709		10.453	-3.5912	-0.0445	-0.4729	-3.6715	-0.2099	0.0123	-10.7363	-14.6365	29.445		10.438	-1.2812	-0.7783	-0.2818	0.0593	0.0374	-0.0095	-7.1773	-11.8429	16.516		10.453	-1.3337	-0.2672	1.4983
10.313	-3.3567	0.8577	0.2913	-3.681	-0.2032	-0.1218		10.313	-0.6478	-2.22	0.1418	0.1356	-4.3801	-0.1339		10.313	-0.9603	0.3621	4.1776	0.0234	0.0318	4.4284		10.515	-3.6568	-0.0183	-0.4927	-3.8865	-0.155	0.0267	-10.5456	-14.7	29.445		10.5	-1.2812	-0.6472	-0.2883	0.0235	0.1215	-0.0167	-7.3044	-12.6048	16.0542		10.516	-1.3469	-0.2279	1.4521
10.375	-3.4088	0.8447	0.3108	-3.7581	-0.1891	-0.1363		10.375	-0.6608	-2.2983	0.1158	0.1461	-4.573	-0.1508		10.375	-0.9083	0.3491	4.1257	0.0269	0.0318	4.31		10.578	-3.7224	-0.0052	-0.4861	-4.0606	-0.1206	0.0123	-10.6092	-15.1444	29.168		10.563	-1.2681	-0.621	-0.2752	0.015	0.2228	-0.0239	-8.639	-12.0334	15.9619		10.578	-1.3469	-0.2017	1.4191
10.438	-3.4999	0.8968	0.3173	-3.8755	-0.1698	-0.1412		10.438	-0.6478	-2.3505	0.1353	0.1391	-4.7097	-0.1387		10.438	-0.9343	0.3621	4.0932	0.0532	0.016	4.2012		10.64	-3.8011	-0.0183	-0.4927	-4.2006	-0.2065	0.0123	-11.2447	-15.3984	29.6298		10.625	-1.2944	-0.5031	-0.2818	0.0457	0.3534	-0.0239	-8.5119	-12.1604	15.5001		10.641	-1.3206	-0.2148	1.3796
10.5	-3.6041	0.9229	0.3368	-3.8843	-0.1681	-0.1532		10.5	-0.6087	-2.4548	0.1613	0.1426	-4.9096	-0.1267		10.5	-0.9473	0.3882	4.0542	0.0217	0.023	4.0635		10.703	-3.8405	-0.0445	-0.4795	-4.4395	-0.1722	0.0074	-11.2447	-15.2714	28.1521		10.688	-1.2681	-0.4638	-0.2752	0.0252	0.4495	-0.0022	-7.7493	-12.5413	15.6848		10.703	-1.3075	-0.241	1.34
10.563	-3.6432	0.8968	0.3303	-4.0788	-0.1839	-0.146		10.563	-0.6478	-2.533	0.1548	0.1391	-5.078	-0.1315		10.563	-0.9213	0.3491	4.0217	0.0252	0.009	3.9233		10.765	-3.8799	-0.0052	-0.4993	-4.5794	-0.179	0.0243	-11.054	-15.2079	28.9833		10.75	-1.255	-0.3721	-0.2883	-0.0038	0.6093	-0.007	-7.8128	-12.7318	14.946		10.766	-1.3206	-0.2279	1.3071
10.625	-3.7604	0.949	0.3433	-4.2365	-0.1383	-0.1315		10.625	-0.6738	-2.5982	0.1678	0.1005	-5.2674	-0.1412		10.625	-0.9343	0.3752	3.9827	0.048	0.0248	3.8218		10.828	-3.9586	-0.0445	-0.4861	-4.7911	-0.234	-0.0046	-11.7531	-15.2714	29.2603		10.813	-1.2944	-0.2803	-0.2554	0.032	0.7003	-0.0191	-7.5586	-12.0969	15.5001		10.828	-1.3206	-0.1886	1.2675
10.688	-3.7995	0.962	0.3303	-4.3714	-0.1961	-0.1315		10.688	-0.6478	-2.6895	0.1743	0.1619	-5.4865	-0.1315		10.688	-0.9343	0.3621	3.9307	0.048	0.0038	3.6962		10.89	-4.0374	-0.0183	-0.5125	-4.9498	-0.1189	0.005	-11.2447	-15.2714	28.5215		10.875	-1.2812	-0.1886	-0.2686	0.0218	0.8239	-0.0336	-6.796	-12.2239	16.516		10.891	-1.3337	-0.241	1.228
10.75	-3.8646	0.9751	0.3498	-4.5116	-0.1821	-0.1508		10.75	-0.6478	-2.7808	0.1743	0.1286	-5.7303	-0.1267		10.75	-0.9473	0.3621	3.8982	0.0357	-0.005	3.5754		10.953	-4.1161	-0.0183	-0.5059	-5.1307	-0.1807	0.0267	-10.7363	-14.7635	28.7986		10.938	-1.2944	-0.11	-0.2422	-0.0021	0.9029	-0.0239	-7.368	-12.4143	15.5001		10.953	-1.3337	-0.2541	1.195
10.813	-3.9297	0.949	0.3693	-4.6255	-0.1698	-0.1412		10.813	-0.6348	-2.8069	0.1743	0.1619	-5.9319	-0.1194		10.813	-0.9213	0.3621	3.8592	0.048	-0.0068	3.4884		11.015	-4.1818	-0.0183	-0.5323	-5.2792	-0.1103	0.0243	-10.7363	-15.0174	28.3368		11	-1.2944	-0.0314	-0.2752	0.0167	0.9905	-0.0239	-7.3044	-12.0969	15.3154		11.016	-1.3206	-0.2279	1.1422
10.875	-4.0078	0.949	0.3758	-4.7359	-0.2032	-0.1339		10.875	-0.6608	-2.9112	0.1938	0.1846	-6.1196	-0.1315		10.875	-0.8952	0.3752	3.8137	0.0515	0.0038	3.3724		11.078	-4.2343	-0.0183	-0.5191	-5.5028	-0.1223	0.0195	-11.054	-15.5888	29.2603		11.063	-1.2681	0.0341	-0.2554	0.0047	1.0438	-0.007	-6.9867	-12.6683	16.8854		11.078	-1.3075	-0.241	1.1027
10.938	-4.073	0.949	0.3953	-4.8603	-0.1839	-0.1387		10.938	-0.6608	-2.9764	0.1873	0.1776	-6.2914	-0.1436		10.938	-0.9473	0.3752	3.7747	0.0374	-0.0173	3.2685		11.14	-4.3261	0.0079	-0.5257	-5.6905	-0.1739	0.0098	-11.4353	-14.446	28.9833		11.125	-1.2681	0.1128	-0.2488	0.0201	1.0833	-0.0167	-7.1138	-12.1604	16.7007		11.141	-1.3469	-0.2279	1.0631
11	-4.1251	0.9751	0.3953	-5.0005	-0.1769	-0.1122		11	-0.6608	-3.0416	0.2068	0.2022	-6.5755	-0.1436		11	-0.9083	0.3491	3.7357	0.0637	-0.005	3.167		11.203	-4.3786	-0.0052	-0.5257	-5.8902	-0.1515	0.0219	-10.4185	-14.573	29.445		11.188	-1.2681	0.2176	-0.2422	0.0047	1.1777	-0.0022	-7.368	-12.4143	16.0542		11.203	-1.3206	-0.2279	1.017
11.063	-4.2032	0.962	0.4148	-5.1267	-0.2295	-0.1363		11.063	-0.6478	-3.1329	0.2133	0.1846	-6.7999	-0.1315		11.063	-0.9343	0.336	3.6967	0.0637	-0.0225	3.0316		11.265	-4.418	-0.0183	-0.5257	-6.0677	-0.1275	0.0147	-11.3718	-14.7635	29.5374		11.25	-1.2681	0.2962	-0.2488	0.0235	1.2756	-0.0215	-7.4951	-12.2874	16.1466		11.266	-1.3075	-0.241	0.9642
11.125	-4.2683	0.962	0.3888	-5.386	-0.1804	-0.1315		11.125	-0.6348	-3.1981	0.2068	0.1671	-7.0595	-0.146		11.125	-0.9213	0.3491	3.6577	0.0462	-0.012	2.9253		11.328	-4.4967	-0.0183	-0.5455	-6.2793	-0.1069	0.0219	-11.7531	-15.1444	29.2603		11.313	-1.3075	0.3617	-0.229	0.0133	1.4164	-0.0432	-7.4315	-12.6048	15.9619		11.328	-1.3337	-0.241	0.9247
11.188	-4.3334	0.9751	0.4018	-5.577	-0.2312	-0.1484		11.188	-0.6478	-3.2764	0.2133	0.2232	-7.1822	-0.1242		11.188	-0.9343	0.3491	3.6122	0.0742	-0.0085	2.8238		11.39	-4.5492	-0.0052	-0.5389	-6.4568	-0.1103	-0.0167	-12.0709	-15.8428	29.2603		11.375	-1.2681	0.4797	-0.2356	0.0116	1.5487	-0.0505	-7.2409	-12.1604	16.2389		11.391	-1.3206	-0.2017	0.8785
11.25	-4.3985	1.0011	0.4148	-5.7855	-0.2119	-0.1484		11.25	-0.6478	-3.3938	0.2263	0.1987	-7.4487	-0.1339		11.25	-0.9213	0.3621	3.5733	0.0462	-0.005	2.7199		11.453	-4.628	-0.0183	-0.5323	-6.6667	-0.1842	0.0243	-11.7531	-15.6523	29.5374		11.438	-1.2681	0.5321	-0.229	-0.0004	1.7599	-0.0336	-6.9867	-12.2874	16.0542		11.453	-1.3206	-0.2148	0.8588
11.313	-4.4506	1.0142	0.4083	-6.0221	-0.1856	-0.1291		11.313	-0.6348	-3.4329	0.2263	0.2179	-7.6855	-0.1363		11.313	-0.9213	0.3491	3.5213	0.0409	-0.0348	2.6329		11.515	-4.7199	-0.0183	-0.5455	-6.9654	-0.2168	0.0195	-11.4989	-16.2872	29.445		11.5	-1.2812	0.5976	-0.2224	0.003	1.8595	-0.0456	-7.2409	-12.0334	16.0542		11.516	-1.3075	-0.2148	0.806
11.375	-4.5548	1.0272	0.4083	-6.2061	-0.24	-0.1242		11.375	-0.6348	-3.4981	0.2458	0.2302	-7.6942	-0.1315		11.375	-0.9213	0.3621	3.4823	0.0812	-0.012	2.5363		11.578	-4.7724	-0.0183	-0.5455	-7.1702	-0.1138	0.0147	-12.0073	-16.0333	29.168		11.563	-1.2812	0.6631	-0.2092	0.0218	2.0295	-0.0046	-7.368	-11.6525	15.6848		11.578	-1.3206	-0.2148	0.7665
11.438	-4.5809	1.0142	0.4083	-6.3743	-0.2084	-0.1291		11.438	-0.6217	-3.5242	0.2393	0.2144	-7.6644	-0.1412		11.438	-0.9473	0.3491	3.4498	0.069	-0.0103	2.4469		11.64	-4.8642	0.021	-0.5652	-7.3801	-0.2013	0.0267	-11.6896	-15.2079	29.5374		11.625	-1.2681	0.7286	-0.2158	-0.0072	2.282	-0.007	-6.9867	-12.4143	15.3154		11.641	-1.3075	-0.2148	0.7203
11.5	-4.672	1.0272	0.4148	-6.5916	-0.2645	-0.1339		11.5	-0.6608	-3.5372	0.2393	0.1969	-7.0542	-0.1194		11.5	-0.9213	0.3621	3.4108	0.0585	-0.0348	2.3575		11.703	-4.9036	-0.0183	-0.5586	-7.6447	-0.1859	0.034	-10.9905	-15.3984	29.9068		11.688	-1.2812	0.8203	-0.2224	0.0013	2.397	-0.0239	-7.4315	-12.4778	15.3154		11.703	-1.3206	-0.2148	0.6808
11.563	-4.7241	1.0011	0.4148	-6.8106	-0.2417	-0.1387		11.563	-0.6348	-3.485	0.2523	0.1864	-6.5036	-0.1363		11.563	-0.9734	0.3621	3.3653	0.0725	-0.0348	2.2922		11.765	-4.9824	-0.0052	-0.5652	-7.6413	-0.1962	0.0267	-11.8802	-15.1444	29.168		11.75	-1.2681	0.8728	-0.2092	0.0269	2.6907	-0.036	-7.1773	-12.0969	15.9619		11.766	-1.3206	-0.2148	0.628
11.625	-4.7893	1.0142	0.4018	-6.9999	-0.2452	-0.1412		11.625	-0.6348	-3.4329	0.2458	0.1916	-6.2528	-0.146		11.625	-0.9213	0.3621	3.3393	0.0585	-0.0208	2.2101		11.828	-5.0086	-0.0052	-0.5652	-7.4638	-0.1653	0.0267	-11.3718	-13.2397	28.9833		11.813	-1.2944	0.9514	-0.2026	-0.0055	2.9397	-0.0432	-7.6222	-12.0334	15.7772		11.828	-1.3206	-0.2279	0.5951
11.688	-4.8413	1.0011	0.4083	-7.1804	-0.2715	-0.1267		11.688	-0.6478	-3.3155	0.2588	0.1531	-5.818	-0.146		11.688	-0.9213	0.3752	3.3068	0.0532	-0.026	2.1231		11.89	-4.9692	-0.0052	-0.5586	-6.7777	-0.1309	0.0098	-11.1176	-12.4778	28.8909		11.875	-1.2419	1.0038	-0.2026	0.0013	3.1493	-0.0215	-6.9867	-11.6525	16.0542		11.891	-1.3206	-0.2279	0.5489
11.75	-4.9065	1.0272	0.3953	-7.4047	-0.2645	-0.1242		11.75	-0.6348	-3.2633	0.2393	0.1426	-5.3164	-0.1387		11.75	-0.9083	0.3621	3.2678	0.0795	-0.0383	2.0312		11.953	-4.9167	0.0079	-0.5586	-6.5439	-0.2151	0.0243	-10.6727	-14.7	26.3975		11.938	-1.2681	1.0955	-0.2092	-0.0072	3.4361	-0.0288	-7.2409	-12.4143	16.1466		11.953	-1.2944	-0.2148	0.5225
11.813	-4.9976	1.0403	0.4018	-7.6675	-0.2365	-0.1291		11.813	-0.6478	-3.2112	0.2393	0.1443	-5.0973	-0.1218		11.813	-0.8952	0.3491	3.2288	0.0462	-0.0225	1.9491		12.015	-4.8642	-0.0052	-0.5586	-6.3032	-0.1825	0.0147	-11.054	-16.4777	25.474		12	-1.2812	1.2003	-0.1829	-0.0192	3.6782	-0.036	-6.6689	-12.2239	16.516		12.016	-1.3075	-0.2148	0.4764
11.875	-5.0627	1.0403	0.4083	-7.6903	-0.2873	-0.1387		11.875	-0.6087	-3.1068	0.2263	0.1531	-4.6676	-0.1339		11.875	-0.9213	0.3621	3.1963	0.0602	-0.0296	1.8887		12.078	-4.7855	-0.0445	-0.5652	-5.7775	-0.2202	0.0195	-10.6092	-13.7476	24.9199		12.063	-1.2681	1.2003	-0.1961	-0.0345	3.9238	-0.0312	-6.4782	-11.7794	16.8854		12.078	-1.2944	-0.2279	0.4302
11.938	-5.0888	1.0403	0.4148	-7.5221	-0.2558	-0.1218		11.938	-0.6608	-3.0547	0.2198	0.1163	-4.3958	-0.1315		11.938	-0.8952	0.3882	3.1508	0.0795	-0.0313	1.8041		12.14	-4.733	0.0079	-0.5586	-5.5949	-0.222	0.0026	-11.9438	-13.5572	24.6428		12.125	-1.2812	1.3183	-0.1895	-0.026	4.3068	-0.0384	-6.8596	-11.9064	16.3313		12.141	-1.2681	-0.2017	0.4171
12	-5.0888	1.0403	0.3953	-6.9105	-0.2049	-0.1291		12	-0.6608	-2.9764	0.2133	0.104	-4.2678	-0.1291		12	-0.9083	0.3621	3.1053	0.0322	-0.0331	1.734		12.203	-4.6805	-0.0052	-0.5652	-5.2348	-0.1687	0.0147	-10.9269	-13.3032	23.7193		12.188	-1.2944	1.3838	-0.1829	0.0286	4.5438	-0.0625	-6.2876	-12.0969	16.2389		12.203	-1.3206	-0.2541	0.3709
12.063	-5.0627	1.0533	0.4148	-6.7616	-0.2382	-0.1557		12.063	-0.6608	-2.8851	0.2198	0.1093	-3.9329	-0.1339		12.063	-0.9083	0.3491	3.0598	0.0532	-0.0506	1.676		12.265	-4.6149	-0.0183	-0.5455	-4.8593	-0.2168	-0.0095	-11.054	-12.7953	21.7799		12.25	-1.3075	1.4362	-0.1961	0.003	4.889	-0.0529	-6.6689	-12.2239	16.2389		12.266	-1.2944	-0.2279	0.3248
12.125	-4.9716	1.0533	0.4083	-6.3463	-0.226	-0.1315		12.125	-0.6478	-2.846	0.2068	0.1163	-3.6874	-0.1412		12.125	-0.8822	0.3621	3.0273	0.09	-0.0208	1.5963		12.328	-4.523	-0.0314	-0.5455	-4.6033	-0.2202	-0.007	-10.5456	-12.6683	22.7035		12.313	-1.2812	1.5148	-0.2026	-0.0209	5.2977	-0.0505	-6.224	-12.2874	16.9777		12.328	-1.2944	-0.2279	0.2918
12.188	-4.9325	1.0664	0.4213	-5.9678	-0.1628	-0.1363		12.188	-0.6217	-2.7417	0.2003	0.0988	-3.5051	-0.1267		12.188	-0.8822	0.3621	2.9754	0.0217	-0.0681	1.4972		12.39	-4.5099	-0.0052	-0.5389	-4.5026	-0.2082	0.0195	-11.3718	-13.1127	21.6876		12.375	-1.3075	1.5934	-0.1697	-0.026	5.5364	-0.0481	-6.5418	-12.4778	16.7007		12.391	-1.3075	-0.2279	0.2457
12.25	-4.8544	1.0403	0.4343	-5.7435	-0.2119	-0.1339		12.25	-0.6608	-2.6765	0.1938	0.0637	-3.2034	-0.1315		12.25	-0.8952	0.3621	2.9494	0.0076	-0.0366	1.4465		12.453	-4.4442	-0.0183	-0.5455	-4.1733	-0.234	-0.007	-11.3082	-13.0492	20.8564		12.438	-1.3075	1.6721	-0.1829	-0.0004	5.9572	-0.0312	-6.9231	-12.6048	16.7007		12.453	-1.3206	-0.2279	0.2325
12.313	-4.8283	1.0403	0.4343	-5.3019	-0.1769	-0.1267		12.313	-0.6348	-2.5852	0.2003	0.0795	-3.0369	-0.1315		12.313	-0.8822	0.3621	2.9104	0.0812	-0.0576	1.3667		12.515	-4.3917	0.021	-0.5455	-3.8302	-0.2151	0.0098	-10.2914	-11.9064	20.3947		12.5	-1.2944	1.7114	-0.1829	-0.0226	6.2749	-0.0481	-6.0969	-12.7953	16.3313		12.516	-1.3075	-0.2279	0.1863
12.375	-4.7632	1.0403	0.4343	-5.0793	-0.1821	-0.1363		12.375	-0.6217	-2.533	0.1873	0.076	-2.8966	-0.1242		12.375	-0.8431	0.3752	2.8649	0.0269	-0.0138	1.3208		12.578	-4.3261	-0.0183	-0.5521	-3.6049	-0.2013	0.005	-11.054	-11.6525	19.1941		12.563	-1.3075	1.79	-0.1763	-0.014	6.5892	-0.0456	-6.0334	-12.6048	16.1466		12.578	-1.2944	-0.241	0.1468
12.438	-4.7111	1.0533	0.4408	-4.813	-0.1821	-0.1315		12.438	-0.6348	-2.4678	0.1743	0.0725	-2.6826	-0.1339		12.438	-0.8431	0.3491	2.8324	0.0567	-0.0576	1.2604		12.64	-4.2474	-0.0183	-0.5521	-3.4633	-0.2031	0.0098	-10.5456	-12.4143	18.363		12.625	-1.3206	1.8293	-0.1895	-0.014	7.0323	-0.0505	-5.8427	-12.1604	17.2548		12.641	-1.3075	-0.2279	0.1072
12.5	-4.646	1.0533	0.4408	-4.608	-0.1523	-0.1412		12.5	-0.6608	-2.3896	0.1678	0.0742	-2.481	-0.1436		12.5	-0.8822	0.3752	2.7869	0.0742	-0.0716	1.1951		12.703	-4.1818	-0.0183	-0.5323	-3.2824	-0.179	0.005	-10.4185	-12.5413	17.6242		12.688	-1.3075	1.9472	-0.1829	-0.0038	7.5234	-0.0577	-5.8427	-12.5413	17.4395		12.703	-1.3206	-0.2279	0.0611
12.563	-4.5548	1.0533	0.4538	-4.3854	-0.105	-0.1339		12.563	-0.6348	-2.2722	0.1743	0.0567	-2.26	-0.1339		12.563	-0.8562	0.3621	2.7479	0.0462	-0.0296	1.1299		12.765	-4.1424	-0.0052	-0.5257	-3.0264	-0.1756	0.0123	-10.4821	-11.9699	18.2706		12.75	-1.3206	1.9865	-0.1763	0.0116	7.824	-0.0601	-6.2876	-12.0969	17.6242		12.766	-1.3075	-0.2279	0.0281
12.625	-4.4897	1.0403	0.4538	-4.1839	-0.1453	-0.1436		12.625	-0.6608	-2.1809	0.1548	0.0567	-2.1268	-0.117		12.625	-0.8692	0.3752	2.7089	0.0409	-0.0313	1.1009		12.828	-4.0505	-0.0183	-0.5323	-2.8728	-0.1618	0.0147	-10.1007	-12.3508	18.8247		12.813	-1.3337	2.0521	-0.1829	-0.0038	7.6333	-0.0577	-8.7026	-12.7318	17.3471		12.828	-1.2944	-0.241	-0.0115
12.688	-4.4376	1.0403	0.4538	-3.9105	-0.1032	-0.1291		12.688	-0.6348	-2.1288	0.1743	0.0515	-2.0163	-0.1412		12.688	-0.8431	0.336	2.6764	0.055	-0.0524	1.0212		12.89	-3.998	0.0079	-0.5323	-2.5741	-0.1739	0.0002	-10.6727	-11.2715	18.4553		12.875	-1.3206	2.0652	-0.1763	-0.0175	7.2349	-0.0601	-10.9269	-12.2874	16.793		12.891	-1.2944	-0.2148	-0.0312
12.75	-4.4116	1.0142	0.4538	-3.6845	-0.119	-0.1436		12.75	-0.6348	-2.0375	0.1548	0.0567	-1.9304	-0.1387		12.75	-0.8301	0.3882	2.6374	0.0707	-0.0296	0.9607		12.953	-3.9061	-0.0183	-0.5323	-2.4512	-0.2013	0.0002	-10.1643	-11.3985	18.7324		12.938	-1.3469	1.9734	-0.1697	-0.0328	6.7489	-0.0577	-8.4484	-12.3508	16.516		12.953	-1.2944	-0.2279	-0.0972
12.813	-4.3204	1.0533	0.4668	-3.4497	-0.0769	-0.1387		12.813	-0.6348	-1.9853	0.1353	0.0392	-1.734	-0.1315		12.813	-0.8431	0.3621	2.5854	0.0707	-0.0296	0.9076		13.015	-3.8405	-0.0052	-0.5191	-2.3027	-0.1687	-0.0215	-10.9905	-11.8429	17.6242		13	-1.3075	1.9603	-0.1697	-0.0157	6.11	-0.0288	-7.6857	-12.4778	16.1466		13.016	-1.3206	-0.2279	-0.1103
12.875	-4.2423	1.0272	0.4603	-3.3253	-0.0892	-0.117		12.875	-0.6478	-1.894	0.1353	0.0357	-1.6253	-0.1557		12.875	-0.8171	0.3752	2.5464	0.0742	-0.0331	0.8858		13.078	-3.788	-0.0052	-0.5257	-2.1423	-0.1481	0.0098	-10.1643	-12.1604	18.2706		13.063	-1.3206	1.8555	-0.1763	-0.0294	5.4368	-0.036	-7.7493	-12.1604	16.793		13.078	-1.2812	-0.2148	-0.1499
12.938	-4.1902	1.0272	0.4668	-3.2219	-0.0944	-0.1315		12.938	-0.6478	-1.8158	0.1223	0.0357	-1.478	-0.1484		12.938	-0.8171	0.3882	2.5009	0.069	-0.0348	0.8375		13.14	-3.7224	0.0079	-0.5191	-1.975	-0.1653	-0.0191	-10.7998	-11.9064	16.793		13.125	-1.3337	1.7769	-0.1829	-0.0157	5.1242	-0.0288	-8.2577	-11.9064	17.0701		13.141	-1.3206	-0.2148	-0.1895
13	-4.099	1.0142	0.4668	-3.0046	-0.0418	-0.1194		13	-0.6217	-1.7375	0.1028	0.0427	-1.3587	-0.1218		13	-0.8171	0.3752	2.4619	0.0444	-0.0348	0.8061		13.203	-3.683	-0.0183	-0.5257	-1.8214	-0.1344	0.0195	-11.1176	-11.9699	17.1624		13.188	-1.3206	1.7245	-0.1697	-0.0038	4.4837	-0.0336	-10.2914	-12.1604	15.8695		13.203	-1.2812	-0.2148	-0.229
13.063	-4.0469	1.0142	0.4733	-2.8101	-0.026	-0.1363		13.063	-0.6478	-1.6462	0.1223	0.0392	-1.2781	-0.1315		13.063	-0.8041	0.3752	2.4034	0.0795	-0.0208	0.7553		13.265	-3.6174	-0.0183	-0.5125	-1.6985	-0.1584	0.0219	-10.6092	-12.3508	17.2548		13.25	-1.3206	1.6852	-0.1829	-0.0379	4.0234	-0.0432	-10.4185	-12.2874	14.946		13.266	-1.36	-0.2279	-0.262
13.125	-3.9818	1.0142	0.4668	-2.5823	-0.0576	-0.1436		13.125	-0.6478	-1.568	0.1093	0.0392	-1.2325	-0.1339		13.125	-0.8301	0.3621	2.384	0.0462	-0.0225	0.6998		13.328	-3.5124	-0.0314	-0.5191	-1.504	-0.1309	0.0074	-10.3549	-11.589	18.2706		13.313	-1.3469	1.6065	-0.1565	0.0218	3.7366	-0.0625	-9.211	-11.7159	15.8695		13.328	-1.3206	-0.2148	-0.3147
13.188	-3.9167	1.0272	0.4603	-2.4018	-0.0173	-0.1315		13.188	-0.6478	-1.5158	0.1028	0.0497	-1.0676	-0.1315		13.188	-0.8041	0.3491	2.345	0.062	-0.0488	0.678		13.39	-3.4468	-0.0183	-0.5125	-1.4221	-0.1069	-0.007	-10.4821	-11.589	17.2548		13.375	-1.3206	1.5279	-0.1697	-0.0209	3.4464	-0.036	-9.0203	-11.9064	15.7772		13.391	-1.3075	-0.2148	-0.3609
13.25	-3.8125	1.0011	0.4603	-2.2809	-0.0331	-0.1436		13.25	-0.6348	-1.4245	0.1028	0.0252	-1.0185	-0.146		13.25	-0.8171	0.3491	2.293	0.048	-0.0453	0.6756		13.453	-3.3943	0.021	-0.5059	-1.2992	-0.1206	-0.0022	-10.6092	-11.7159	16.7007		13.438	-1.3206	1.4755	-0.1763	-0.0413	3.017	-0.0336	-9.0839	-12.2239	15.8695		13.453	-1.3206	-0.241	-0.3872
13.313	-3.7474	1.0011	0.4473	-2.1565	-0.0313	-0.1363		13.313	-0.6087	-1.3593	0.0898	0.0182	-0.8853	-0.1484		13.313	-0.778	0.3491	2.2345	0.0444	-0.0488	0.5983		13.515	-3.3287	-0.0052	-0.5059	-1.1575	-0.1052	0.005	-10.4821	-11.335	16.2389		13.5	-1.36	1.41	-0.1763	0.0116	2.7337	-0.0312	-10.6092	-12.6048	16.8854		13.516	-1.2944	-0.2148	-0.4334
13.375	-3.6692	1.0011	0.4603	-2.0461	-0.012	-0.1629		13.375	-0.6348	-1.268	0.1028	0.0392	-0.7766	-0.1557		13.375	-0.752	0.3752	2.215	0.0427	-0.0471	0.5741		13.578	-3.2499	0.021	-0.4993	-1.0107	-0.0571	-0.007	-10.2914	-11.5255	17.0701		13.563	-1.3469	1.3314	-0.1763	-0.0021	2.428	-0.0263	-10.6092	-12.0969	16.516		13.578	-1.3075	-0.2148	-0.4663
13.438	-3.6041	0.962	0.4798	-1.9409	0.0125	-0.1387		13.438	-0.6348	-1.1898	0.0833	-0.0064	-0.6713	-0.1581		13.438	-0.778	0.3621	2.189	0.0339	-0.0453	0.5379		13.64	-3.158	-0.0052	-0.5059	-0.864	-0.0468	-0.0143	-10.7998	-11.3985	17.2548		13.625	-1.2944	1.2528	-0.1763	0.0099	2.1961	-0.0336	-10.0372	-12.2874	17.0701		13.641	-1.3075	-0.2148	-0.5059
13.5	-3.513	0.962	0.4603	-1.7885	0.0108	-0.1412		13.5	-0.6608	-1.0855	0.0833	0.0199	-0.624	-0.1363		13.5	-0.765	0.3882	2.1435	0.0462	-0.0471	0.5113		13.703	-3.1187	-0.0052	-0.4927	-0.8128	-0.033	-0.0143	-10.6092	-11.589	16.9777		13.688	-1.3337	1.1872	-0.1829	-0.0021	2.0227	-0.0263	-9.5923	-12.2239	16.3313		13.703	-1.3075	-0.2148	-0.5455
13.563	-3.4739	0.962	0.4603	-1.5992	0.0318	-0.1242		13.563	-0.6738	-1.0202	0.0833	0.0164	-0.5433	-0.1557		13.563	-0.765	0.3621	2.098	0.0304	-0.0524	0.4847		13.765	-3.0268	-0.0314	-0.4927	-0.7206	-0.0433	-0.0239	-11.054	-12.1604	17.6242		13.75	-1.3469	1.0955	-0.1829	-0.0209	1.7668	-0.0505	-10.4185	-12.0334	18.0859		13.766	-1.2944	-0.2279	-0.5916
13.625	-3.3827	0.962	0.4473	-1.4696	0.0213	-0.117		13.625	-0.6478	-0.929	0.0833	-0.0186	-0.4416	-0.1387		13.625	-0.765	0.3752	2.072	0.0742	-0.0401	0.4654		13.828	-2.9743	-0.0052	-0.4729	-0.6814	-0.0725	-0.0119	-10.7363	-11.8429	16.1466		13.813	-1.3469	1.0431	-0.2026	-0.0431	1.5315	-0.0191	-10.1643	-11.9064	18.1783		13.828	-1.2944	-0.2017	-0.6312
13.688	-3.3567	0.962	0.4213	-1.3644	0.0388	-0.1387		13.688	-0.6478	-0.8638	0.0703	0.0112	-0.3557	-0.1242		13.688	-0.765	0.3752	2.033	0.0672	-0.0366	0.4243		13.89	-2.8562	-0.0314	-0.4795	-0.6165	-0.0279	-0.0022	-10.6092	-12.2239	16.1466		13.875	-1.3337	0.9645	-0.2092	-0.0055	1.3529	-0.0191	-11.054	-12.1604	17.7165		13.891	-1.3206	-0.2148	-0.6641
13.75	-3.2655	0.9229	0.4278	-1.2856	0.0441	-0.146		13.75	-0.6478	-0.7985	0.0703	-0.0081	-0.2487	-0.1194		13.75	-0.765	0.3621	1.9875	0.0655	-0.0559	0.4074		13.953	-2.8168	-0.0445	-0.4729	-0.509	-0.0296	-0.007	-10.6727	-12.0334	16.8854		13.938	-1.3206	0.8728	-0.2092	-0.0175	1.1657	-0.0215	-11.626	-12.3508	17.1624		13.953	-1.3206	-0.2148	-0.7103
13.813	-3.1743	0.9359	0.4213	-1.2347	0.0458	-0.1387		13.813	-0.6608	-0.7203	0.0768	-0.0046	-0.2312	-0.1363		13.813	-0.739	0.3752	1.9485	0.0409	-0.0243	0.3663		14.015	-2.7512	-0.0445	-0.4532	-0.439	-0.0348	-0.0167	-10.2914	-11.9064	16.7007		14	-1.3075	0.8334	-0.2026	0.0389	0.9888	-0.0312	-12.0073	-11.9699	17.7165		14.016	-1.3075	-0.2279	-0.7498
13.875	-3.1353	0.949	0.4343	-1.1384	0.0827	-0.1363		13.875	-0.6608	-0.616	0.0703	0.0006	-0.1733	-0.1412		13.875	-0.739	0.3752	1.903	0.0357	-0.0225	0.3542		14.078	-2.6724	-0.0314	-0.4598	-0.3178	-0.0124	-0.0263	-11.1811	-11.0176	15.5001		14.063	-1.3337	0.7417	-0.2158	0.0218	0.8651	0.0026	-11.2447	-12.0969	17.4395		14.078	-1.3337	-0.2148	-0.7828
13.938	-3.005	0.9229	0.4278	-1.0105	0.0634	-0.1581		13.938	-0.6478	-0.5508	0.0768	-0.0169	-0.1558	-0.1363		13.938	-0.765	0.3752	1.8835	0.0322	-0.0155	0.3373		14.14	-2.5806	-0.0445	-0.4598	-0.2752	-0.0416	-0.007	-11.054	-10.5096	16.6083		14.125	-1.3206	0.65	-0.2224	0.0099	0.6951	-0.0191	-11.4353	-12.4143	18.5477		14.141	-1.2944	-0.1886	-0.8092
14	-2.9529	0.9099	0.4083	-0.9001	0.0546	-0.1436		14	-0.6608	-0.4464	0.0703	-0.0099	-0.0716	-0.1484		14	-0.7129	0.3882	1.825	0.0497	-0.0225	0.3204		14.203	-2.5149	-0.0576	-0.4532	-0.2359	-0.0193	-0.0143	-11.4353	-11.6525	15.223		14.188	-1.3206	0.5976	-0.229	0.0389	0.6316	-0.0143	-11.6896	-11.3985	18.1783		14.203	-1.3337	-0.241	-0.8553
14.063	-2.8748	0.8707	0.4083	-0.7932	0.0669	-0.1702		14.063	-0.6608	-0.3943	0.0573	0.0217	-0.0541	-0.1436		14.063	-0.7259	0.3491	1.7926	0.0725	-0.0278	0.3035		14.265	-2.4493	-0.0445	-0.44	-0.1796	-0.0107	-0.0167	-11.4989	-11.0811	16.2389		14.25	-1.3206	0.519	-0.229	0.015	0.4942	-0.007	-11.4353	-12.4143	19.6559		14.266	-1.3075	-0.2279	-0.8949
14.125	-2.8227	0.8577	0.3823	-0.6915	0.0634	-0.1677		14.125	-0.6608	-0.316	0.0508	0.0006	0.023	-0.1387		14.125	-0.739	0.3882	1.7536	0.055	-0.0103	0.2576		14.328	-2.3443	-0.0707	-0.4334	-0.1437	-0.0468	-0.007	-11.1176	-11.589	15.6848		14.313	-1.3337	0.4665	-0.2488	0.0116	0.3018	-0.0263	-11.8802	-12.6048	18.9171		14.328	-1.2944	-0.2017	-0.941
14.188	-2.7576	0.8838	0.3693	-0.6442	0.0932	-0.1315		14.188	-0.6738	-0.2378	0.0443	-0.0537	0.1335	-0.1339		14.188	-0.739	0.3752	1.7211	0.0585	-0.0418	0.2406		14.39	-2.2787	-0.0707	-0.4202	-0.0857	-0.0227	-0.0095	-11.6896	-10.8906	16.0542		14.375	-1.3337	0.3617	-0.2422	0.0047	0.2125	-0.0119	-12.0073	-12.3508	18.5477		14.391	-1.3075	-0.2279	-0.9608
14.25	-2.6794	0.8707	0.3693	-0.5759	0.1055	-0.1581		14.25	-0.6608	-0.1595	0.0638	-0.0116	0.2738	-0.146		14.25	-0.7259	0.3621	1.6756	0.0725	-0.0313	0.2141		14.453	-2.1737	-0.0707	-0.4004	-0.0055	-0.0142	-0.0143	-11.4989	-11.0811	16.0542		14.438	-1.3075	0.3224	-0.2488	0.032	0.0648	-0.0215	-13.0877	-11.5255	18.9171		14.453	-1.3206	-0.241	-1.0201
14.313	-2.6274	0.8577	0.3693	-0.5286	0.0721	-0.1532		14.313	-0.6738	-0.0813	0.0638	0.0006	0.2966	-0.1436		14.313	-0.7259	0.3491	1.6496	0.055	-0.0243	0.173		14.515	-2.1081	-0.11	-0.3872	0.0389	-0.0519	-0.007	-10.6092	-10.8271	15.7772		14.5	-1.3337	0.1783	-0.2686	0.0457	0.0099	-0.0046	-12.5793	-11.7794	19.3788		14.516	-1.3206	-0.2148	-1.0531
14.375	-2.5101	0.7794	0.3628	-0.49	0.1002	-0.1436		14.375	-0.6738	-0.003	0.0378	-0.0291	0.3054	-0.1532		14.375	-0.6999	0.3752	1.6041	0.0602	-0.0331	0.1802		14.578	-2.0162	-0.0838	-0.3806	0.1003	-0.0038	0.0002	-11.054	-11.0176	15.5001		14.563	-1.3337	0.1259	-0.2752	0.0047	-0.1206	0.0026	-13.1513	-12.6048	19.2865		14.578	-1.3075	-0.241	-1.0992
14.438	-2.432	0.7664	0.3433	-0.4585	0.0967	-0.1412		14.438	-0.6738	0.0622	0.0573	0.0112	0.2019	-0.1677		14.438	-0.7129	0.3882	1.5521	0.0287	-0.0296	0.173		14.64	-1.9375	-0.0707	-0.3872	0.1379	-0.0485	0.0026	-11.1176	-10.1922	15.6848		14.625	-1.3469	0.0472	-0.262	0.0337	-0.2357	-0.007	-13.2148	-11.7794	20.1176		14.641	-1.3075	-0.2017	-1.1454
14.5	-2.3408	0.7925	0.3368	-0.3814	0.0581	-0.146		14.5	-0.6738	0.1926	0.0573	0.0006	0.1774	-0.1557		14.5	-0.6869	0.3621	1.5131	0.0462	-0.019	0.1174		14.703	-1.8587	-0.11	-0.3675	0.1583	0.0065	0.0026	-10.7363	-11.589	15.6848		14.688	-1.3469	-0.0052	-0.2949	0.0474	-0.3765	0.005	-13.5961	-12.1604	19.7482		14.703	-1.3206	-0.2017	-1.1718
14.563	-2.2757	0.7534	0.3303	-0.3025	0.0739	-0.1532		14.563	-0.6608	0.2708	0.0573	-0.0099	0.1914	-0.1653		14.563	-0.6999	0.3752	1.4741	0.048	-0.0524	0.1102		14.765	-1.7668	-0.11	-0.3675	0.201	-0.033	0.0026	-11.2447	-11.0811	15.3154		14.75	-1.3469	-0.0707	-0.2818	-0.0328	-0.4572	-0.0095	-13.0877	-12.9223	20.3023		14.766	-1.3206	-0.2279	-1.1981
14.625	-2.1846	0.7142	0.3173	-0.2324	0.0564	-0.1508		14.625	-0.6869	0.3621	0.0638	0.0059	0.2528	-0.1677		14.625	-0.6608	0.3752	1.4221	0.0515	-0.0138	0.115		14.828	-1.6881	-0.11	-0.3543	0.2795	-0.0708	0.0002	-11.1176	-11.335	16.4236		14.813	-1.3206	-0.1755	-0.3015	0.0508	-0.5689	-0.0215	-13.0242	-11.8429	20.9488		14.828	-1.3075	-0.2148	-1.2509
14.688	-2.1325	0.7142	0.3043	-0.2009	0.0704	-0.1194		14.688	-0.6608	0.4143	0.0703	0.0129	0.3404	-0.1508		14.688	-0.6869	0.3621	1.3896	0.0672	-0.019	0.0932		14.89	-1.6356	-0.0838	-0.3543	0.3358	-0.0416	0.0002	-10.2278	-10.9541	15.6848		14.875	-1.3206	-0.241	-0.3015	0.0457	-0.732	-0.0095	-13.0877	-12.1604	20.9488		14.891	-1.3206	-0.241	-1.2838
14.75	-2.0153	0.6882	0.2653	-0.1501	0.0932	-0.117		14.75	-0.6869	0.4665	0.0573	0.0076	0.4018	-0.1508		14.75	-0.6869	0.3491	1.3441	0.0269	-0.0313	0.0667		14.953	-1.5437	-0.0969	-0.3477	0.3922	-0.0056	-0.007	-10.2278	-10.4462	15.7772		14.938	-1.3469	-0.3459	-0.3015	0.0337	-0.8265	-0.0215	-13.5326	-12.0969	21.4105		14.953	-1.3206	-0.241	-1.3366
14.813	-1.9371	0.6882	0.2588	-0.1816	0.0616	-0.146		14.813	-0.6608	0.5577	0.0703	-0.0011	0.4211	-0.1532		14.813	-0.6608	0.3491	1.3051	0.0672	-0.026	0.0715		15.015	-1.465	-0.0707	-0.3279	0.4263	-0.064	0.0002	-10.3549	-10.5731	15.9619		15	-1.3469	-0.4507	-0.2883	0.0286	-0.9484	-0.007	-13.4055	-12.6048	21.1335		15.016	-1.3337	-0.2279	-1.3761
14.875	-1.898	0.6882	0.2458	-0.1606	0.0651	-0.1315		14.875	-0.6608	0.6882	0.0638	-0.0029	0.5	-0.1436		14.875	-0.6738	0.3621	1.2661	0.048	-0.0243	0.0522		15.078	-1.36	-0.0707	-0.3279	0.4416	-0.0142	-0.0167	-10.6092	-10.7001	15.6848		15.063	-1.3337	-0.49	-0.3213	0.0269	-1.139	-0.0046	-13.2784	-12.6048	21.6876		15.078	-1.3206	-0.2148	-1.4223
14.938	-1.8199	0.6621	0.2263	-0.1431	0.0862	-0.1315		14.938	-0.6869	0.7534	0.0638	-0.0134	0.5246	-0.1339		14.938	-0.6478	0.3752	1.2271	0.048	-0.0068	0.0401		15.14	-1.2944	-0.11	-0.3213	0.5065	-0.0451	0.0074	-10.6727	-11.3985	15.3154		15.125	-1.3206	-0.5686	-0.3081	0.0508	-1.2215	-0.0215	-13.7868	-12.2239	21.4105		15.141	-1.3337	-0.2279	-1.4618
15	-1.7027	0.6751	0.2068	-0.1518	0.0914	-0.1436		15	-0.6738	0.8186	0.0703	-0.0151	0.5544	-0.146		15	-0.6478	0.3491	1.1817	0.055	0.0038	0.0256		15.203	-1.2287	-0.1362	-0.3147	0.5662	-0.0433	0.005	-10.2278	-10.8271	14.8536		15.188	-1.3206	-0.6472	-0.3015	0.0628	-1.3503	-0.0119	-13.9139	-12.0969	21.5952		15.203	-1.3206	-0.2148	-1.4948
15.063	-1.6115	0.6621	0.2003	-0.1168	0.0739	-0.1387		15.063	-0.6608	0.9229	0.0638	0.0041	0.5631	-0.1484		15.063	-0.6608	0.3491	1.1557	0.0795	-0.0243	-0.0083		15.265	-1.1762	-0.0838	-0.3147	0.6567	-0.0588	0.005	-10.1007	-10.7001	15.0383		15.25	-1.3206	-0.7128	-0.2949	0.0491	-1.5083	-0.0046	-13.7232	-11.9064	22.5188		15.266	-1.3206	-0.2279	-1.5541
15.125	-1.5464	0.6751	0.1808	-0.0519	0.0827	-0.1484		15.125	-0.6608	1.0142	0.0703	-0.0064	0.5666	-0.1363		15.125	-0.6348	0.3491	1.1037	0.0269	-0.0243	0.0062		15.328	-1.0844	-0.0838	-0.3015	0.6977	-0.0794	-0.0119	-10.7363	-10.8271	14.7613		15.313	-1.3206	-0.7914	-0.3147	0.0406	-1.5959	-0.0215	-13.469	-12.2874	22.9805		15.328	-1.3469	-0.2279	-1.5871
15.188	-1.4552	0.6621	0.1678	-0.0274	0.0862	-0.1557		15.188	-0.6869	1.0533	0.0703	-0.0274	0.6473	-0.1412		15.188	-0.6348	0.3621	1.0777	0.0269	-0.0138	-0.0203		15.39	-1.0056	-0.11	-0.3015	0.7881	-0.1292	0.0074	-10.8634	-10.9541	14.7613		15.375	-1.3206	-0.8831	-0.3147	0.0474	-1.7607	0.0026	-13.4055	-11.7159	23.4423		15.391	-1.3206	-0.2148	-1.6332
15.25	-1.3771	0.649	0.1483	-0.0414	0.0932	-0.146		15.25	-0.6869	1.1446	0.0703	-0.0344	0.7385	-0.1557		15.25	-0.6348	0.3491	1.0452	0.0567	-0.012	-0.0228		15.453	-0.9137	-0.11	-0.2949	0.8461	-0.0846	0.0123	-10.6092	-11.0811	15.223		15.438	-1.3337	-0.9617	-0.3213	0.032	-1.9067	-0.0119	-13.5326	-11.9699	22.5188		15.453	-1.2944	-0.2541	-1.6728
15.313	-1.299	0.649	0.1548	-0.0081	0.0809	-0.1387		15.313	-0.6738	1.2359	0.0638	-0.0204	0.8367	-0.146		15.313	-0.6348	0.4013	1.0062	0.0409	-0.0278	-0.0711		15.515	-0.835	-0.11	-0.2883	0.8922	-0.1275	-0.0239	-10.9269	-10.6366	15.223		15.5	-1.3337	-1.0535	-0.3411	0.0372	-2.0767	0.0002	-13.5961	-11.5255	22.9805		15.516	-1.3206	-0.2148	-1.7189
15.375	-1.2078	0.649	0.1353	0.0094	0.0879	-0.1315		15.375	-0.6608	1.275	0.0508	-0.0186	0.87	-0.1605		15.375	-0.6217	0.3752	0.9672	0.0427	-0.0015	-0.0735		15.578	-0.7694	-0.1362	-0.2818	0.9844	-0.0897	-0.0046	-10.6092	-10.8271	14.6689		15.563	-1.3337	-1.1059	-0.3213	0.0389	-2.2811	-0.007	-13.7868	-11.9699	23.2576		15.578	-1.3075	-0.2279	-1.7585
15.438	-1.1297	0.649	0.1288	0.0374	0.0844	-0.1363		15.438	-0.6478	1.3533	0.0703	-0.0221	0.9366	-0.1508		15.438	-0.6478	0.3752	0.9217	0.0883	-0.0155	-0.0807		15.64	-0.6775	-0.11	-0.2818	1.0731	-0.1172	-0.0263	-11.1176	-10.7001	14.8536		15.625	-1.3337	-1.1976	-0.3279	0.0064	-2.4546	-0.007	-13.7868	-11.7159	23.2576		15.641	-1.3206	-0.241	-1.7849
15.5	-1.0645	0.649	0.1353	0.0725	0.0774	-0.1412		15.5	-0.6608	1.4576	0.0638	-0.0256	0.9296	-0.175		15.5	-0.6348	0.3752	0.8892	0.0287	0.002	-0.0856		15.703	-0.6119	-0.0969	-0.2686	1.1738	-0.1327	-0.007	-10.5456	-10.5096	15.5001		15.688	-1.3469	-1.2893	-0.3345	0.0508	-2.5507	0.0123	-12.4522	-11.7794	23.904		15.703	-1.3075	-0.2279	-1.831
15.563	-0.9603	0.623	0.1158	0.083	0.0844	-0.1412		15.563	-0.6608	1.5489	0.0833	-0.0344	1.0436	-0.1702		15.563	-0.6478	0.3621	0.8502	0.0339	-0.0068	-0.0977		15.765	-0.5463	-0.11	-0.2883	1.2336	-0.1275	-0.0239	-10.7998	-10.8906	14.4842		15.75	-1.3206	-1.3548	-0.3279	0.0201	-2.7534	-0.0046	-13.0877	-12.0334	23.904		15.766	-1.3337	-0.2017	-1.8706
15.625	-0.8952	0.636	0.1158	0.09	0.0914	-0.1291		15.625	-0.6608	1.6271	0.0768	-0.0081	1.0699	-0.1726		15.625	-0.6217	0.3621	0.8112	0.0357	0.009	-0.1073		15.828	-0.4544	-0.1231	-0.2686	1.2967	-0.1258	-0.0191	-10.6092	-11.462	14.946		15.813	-1.3206	-1.4203	-0.3279	0.0252	-3.0127	-0.007	-14.3588	-11.6525	23.9964		15.828	-1.3206	-0.2017	-1.9167
15.688	-0.8431	0.623	0.1223	0.1496	0.0879	-0.1339		15.688	-0.6738	1.6793	0.0703	-0.0064	1.1243	-0.1605		15.688	-0.6087	0.3752	0.7722	0.062	-0.0068	-0.1436		15.89	-0.4019	-0.0838	-0.2686	1.3837	-0.0828	-0.0119	-9.5923	-11.0811	14.3919		15.875	-1.3206	-1.5121	-0.3411	0.0337	-3.2068	0.0123	-13.9774	-12.1604	24.4581		15.891	-1.3469	-0.2279	-1.9431
15.75	-0.752	0.636	0.0833	0.2319	0.0827	-0.1387		15.75	-0.7129	1.7836	0.0703	-0.0169	1.2049	-0.1774		15.75	-0.6087	0.3621	0.7202	0.0409	0.0038	-0.146		15.953	-0.3231	-0.0969	-0.2554	1.4708	-0.112	-0.0263	-10.9269	-11.1445	14.1148		15.938	-1.3075	-1.5907	-0.3345	0.0235	-3.4403	0.005	-13.9139	-11.8429	25.1969		15.953	-1.3337	-0.2279	-1.9761
15.813	-0.6869	0.623	0.0703	0.2793	0.1125	-0.1267		15.813	-0.6738	1.8749	0.0768	-0.0397	1.2909	-0.146		15.813	-0.6087	0.3882	0.6877	0.048	0.0003	-0.1315		16.015	-0.2313	-0.0838	-0.2554	1.6227	-0.1309	-0.0119	-9.8465	-11.208	14.5766		16	-1.3206	-1.6562	-0.3411	0.0491	-3.6138	0.0098	-13.5326	-11.335	25.1046		16.016	-1.3469	-0.2148	-2.0288
15.875	-0.6087	0.6099	0.0703	0.288	0.0827	-0.146		15.875	-0.7129	1.9532	0.0898	-0.0186	1.3645	-0.1484		15.875	-0.5827	0.3491	0.6357	0.0357	0.009	-0.1629		16.078	-0.1656	-0.0838	-0.2422	1.6705	-0.1309	-0.0263	-10.1007	-10.4462	13.7454		16.063	-1.3337	-1.7217	-0.3411	0.0218	-3.7134	0.0026	-12.5793	-11.1445	25.3816		16.078	-1.3075	-0.2148	-2.0684
15.938	-0.5566	0.5969	0.0508	0.2582	0.0914	-0.1387		15.938	-0.7129	1.9923	0.0703	-0.0046	1.4276	-0.1412		15.938	-0.6087	0.3752	0.6033	0.0409	-0.0033	-0.1822		16.14	-0.0869	-0.11	-0.229	1.8258	-0.0949	-0.0215	-9.7194	-10.3192	14.6689		16.125	-1.3075	-1.8135	-0.3411	0.0303	-3.9693	0.0147	-13.2784	-11.7159	25.5663		16.141	-1.3337	-0.241	-2.1013
16	-0.4134	0.5969	0.0573	0.2477	0.0985	-0.1242		16	-0.6999	2.0836	0.0833	-0.0274	1.496	-0.1532		16	-0.5827	0.3882	0.5448	0.0374	0.0108	-0.1822		16.203	-0.0081	-0.0838	-0.2356	1.8923	-0.1515	-0.0143	-10.1007	-10.4462	15.1307		16.188	-1.3206	-1.8921	-0.3213	0.0423	-4.2939	0.005	-14.4223	-11.9699	25.2893		16.203	-1.3337	-0.241	-2.1409
16.063	-0.3352	0.5838	0.0638	0.2933	0.0844	-0.1194		16.063	-0.6999	2.1749	0.0833	-0.0502	1.5925	-0.1508		16.063	-0.6087	0.3621	0.5188	0.0199	0.0213	-0.1919		16.265	0.0575	-0.0969	-0.229	2.0033	-0.0949	-0.0288	-10.2914	-10.5096	14.2072		16.25	-1.3206	-1.9576	-0.3543	0.0576	-4.5875	0.0316	-14.8672	-12.6683	25.8434		16.266	-1.3469	-0.2148	-2.2068
16.125	-0.2701	0.6099	0.0573	0.3494	0.0879	-0.1218		16.125	-0.7129	2.2792	0.0833	-0.0327	1.7327	-0.1484		16.125	-0.6217	0.3491	0.4668	0.0182	0.0301	-0.1702		16.328	0.1362	-0.0838	-0.2158	2.1637	-0.0949	-0.0095	-10.2278	-10.8271	14.5766		16.313	-1.2681	-2.0362	-0.3477	0.0303	-4.7558	0.0074	-15.5027	-12.2874	25.1046		16.328	-1.36	-0.2279	-2.2134
16.188	-0.205	0.5708	0.0313	0.4282	0.0581	-0.1412		16.188	-0.7129	2.3574	0.0768	-0.0327	1.8274	-0.1581		16.188	-0.5696	0.3621	0.4278	0.0199	0.0178	-0.1629		16.39	0.215	-0.0969	-0.2092	2.2627	-0.1464	-0.0215	-10.6092	-11.208	14.2072		16.375	-1.2681	-2.1148	-0.3279	0.0508	-4.9448	0.0123	-14.3588	-12.4143	25.9357		16.391	-1.3337	-0.241	-2.2727
16.25	-0.1399	0.5969	0.0184	0.5193	0.0967	-0.1532		16.25	-0.739	2.4096	0.0833	-0.0064	1.9379	-0.1532		16.25	-0.5957	0.3752	0.3888	0.0392	0.016	-0.1822		16.453	0.3068	-0.0969	-0.2092	2.4009	-0.1035	-0.0022	-10.2914	-10.8906	14.5766		16.438	-1.3206	-2.1935	-0.3279	0.0576	-5.1508	0.0243	-13.5961	-11.7794	27.0439		16.453	-1.3862	-0.241	-2.3123
16.313	-0.0357	0.5969	-0.0206	0.5544	0.0511	-0.1581		16.313	-0.7129	2.5009	0.0898	-0.0484	2.0431	-0.1581		16.313	-0.5827	0.3752	0.3433	0.0374	0.0003	-0.1895		16.515	0.3856	-0.0576	-0.1961	2.5289	-0.0983	-0.0022	-10.1643	-10.6366	14.6689		16.5	-1.2944	-2.2721	-0.3345	0.0559	-5.4205	0.0171	-14.3588	-11.9064	26.5822		16.516	-1.3469	-0.241	-2.3584
16.375	0.0294	0.5708	-0.0206	0.5544	0.0721	-0.1242		16.375	-0.739	2.5791	0.0833	-0.0204	2.1729	-0.1702		16.375	-0.5827	0.3621	0.3043	0.0374	0.0248	-0.2064		16.578	0.4512	-0.0838	-0.2026	2.7047	-0.1138	-0.0215	-10.7363	-10.1922	14.5766		16.563	-1.2944	-2.3507	-0.3345	0.0389	-5.7468	0.0267	-14.7401	-11.6525	26.3051		16.578	-1.3469	-0.2541	-2.4046
16.438	0.1076	0.5969	-0.0076	0.5509	0.0581	-0.1194		16.438	-0.752	2.6313	0.0898	-0.0765	2.3307	-0.1508		16.438	-0.6087	0.3752	0.2588	0.0339	0.0073	-0.1943		16.64	0.5168	-0.0969	-0.1829	2.7662	-0.1103	-0.0167	-10.6092	-10.3192	13.8378		16.625	-1.255	-2.4162	-0.3411	0.0184	-5.9735	0.0219	-15.2485	-12.0334	25.8434		16.641	-1.36	-0.241	-2.4244
16.5	0.1857	0.5838	-0.0206	0.5439	0.0581	-0.1412		16.5	-0.778	2.7617	0.0768	-0.0256	2.4727	-0.1581		16.5	-0.6087	0.3752	0.2198	0.0427	0.0125	-0.204		16.703	0.6087	-0.0576	-0.1895	2.9727	-0.1052	-0.007	-10.0372	-10.3827	14.8536		16.688	-1.255	-2.4686	-0.3345	0.003	-6.2809	0.0171	-15.3756	-12.0334	26.3051		16.703	-1.3469	-0.2279	-2.4771
16.563	0.2769	0.5838	-0.0141	0.6472	0.0529	-0.146		16.563	-0.778	2.7748	0.1028	-0.0414	2.6042	-0.1702		16.563	-0.5696	0.3752	0.1808	0.0357	0.009	-0.1967		16.765	0.6875	-0.0838	-0.1763	3.0427	-0.0863	-0.0191	-10.3549	-10.3192	14.3919		16.75	-1.2812	-2.5341	-0.3345	0.0593	-6.4475	0.0171	-14.613	-11.6525	26.8592		16.766	-1.3337	-0.241	-2.5298
16.625	0.368	0.5969	-0.0206	0.7594	0.0494	-0.1508		16.625	-0.791	2.9052	0.0898	-0.0554	2.8112	-0.1436		16.625	-0.5696	0.3882	0.1418	0.055	0.0073	-0.1967		16.828	0.74	-0.0838	-0.1631	3.2338	-0.0932	-0.0167	-10.2278	-10.5731	14.8536		16.813	-1.2419	-2.639	-0.3345	0.0406	-6.59	0.0243	-14.1681	-12.2239	26.4898		16.828	-1.36	-0.241	-2.5496
16.688	0.4592	0.5838	-0.0531	0.8558	0.0616	-0.1315		16.688	-0.765	2.9443	0.0963	-0.0414	2.9935	-0.1629		16.688	-0.5827	0.3752	0.0963	0.0374	0.0073	-0.2064		16.89	0.8187	-0.0838	-0.1631	3.4335	-0.0674	-0.0336	-10.6092	-9.9382	14.6689		16.875	-1.2681	-2.7045	-0.3213	0.0679	-6.9953	0.0195	-15.7569	-11.7794	26.5822		16.891	-1.3469	-0.241	-2.5892
16.75	0.5113	0.5838	-0.0596	0.9837	0.0458	-0.1557		16.75	-0.8041	3.0225	0.0898	-0.0467	3.2267	-0.1653		16.75	-0.5957	0.3621	0.0508	0.055	0.0143	-0.1967		16.953	0.8843	-0.0838	-0.1631	3.6093	-0.1035	-0.0263	-11.054	-9.3668	14.1148		16.938	-1.2419	-2.7569	-0.3345	0.044	-7.2151	0.0147	-15.5663	-12.3508	26.1204		16.953	-1.36	-0.2803	-2.6353
16.813	0.5894	0.5708	-0.0791	1.0012	0.0599	-0.1557		16.813	-0.8431	3.0878	0.0963	-0.0607	3.374	-0.1387		16.813	-0.5827	0.3491	0.0184	0.0462	0.0125	-0.2233		17.015	0.9368	-0.0707	-0.1565	3.7458	-0.0519	-0.0215	-10.4821	-9.9382	13.7454		17	-1.255	-2.8879	-0.3345	0.0406	-7.5311	0.0267	-14.9307	-12.0969	26.1204		17.016	-1.3469	-0.2672	-2.6946
16.875	0.6936	0.5838	-0.0726	1.024	0.0651	-0.1242		16.875	-0.8431	3.179	0.0963	-0.0782	3.5704	-0.1532		16.875	-0.5696	0.3621	-0.0206	0.0462	0.023	-0.2137		17.078	1.0156	-0.0707	-0.1433	3.8585	-0.0966	-0.0095	-10.0372	-10.1287	14.7613		17.063	-1.2419	-2.901	-0.3411	0.0525	-7.6531	0.0316	-13.7232	-12.4143	25.9357		17.078	-1.3337	-0.2541	-2.7078
16.938	0.7718	0.5969	-0.0856	1.1169	0.0423	-0.1291		16.938	-0.8301	3.2703	0.0833	-0.0484	3.702	-0.1508		16.938	-0.5827	0.3621	-0.0531	0.0357	0.0195	-0.2306		17.14	1.1074	-0.0707	-0.1433	4.094	-0.0485	-0.0022	-9.9101	-10.2557	13.7454		17.125	-1.2156	-2.9666	-0.3279	0.0747	-7.4178	0.0316	-12.198	-11.7794	26.0281		17.141	-1.3469	-0.2541	-2.7606
17	0.8499	0.5969	-0.0791	1.236	0.0494	-0.1484		17	-0.8171	3.3355	0.0898	-0.0695	3.8457	-0.1532		17	-0.5696	0.3882	-0.1051	0.055	0.0038	-0.2402		17.203	1.1599	-0.0576	-0.1565	4.2612	-0.0588	-0.007	-10.7998	-10.0017	14.946		17.188	-1.255	-2.9535	-0.3345	0.0423	-6.8356	0.0267	-9.9101	-12.1604	25.6587		17.203	-1.3469	-0.2541	-2.8067
17.063	0.902	0.5969	-0.0856	1.4113	0.0564	-0.1412		17.063	-0.8822	3.4399	0.1028	-0.0484	4.0351	-0.1798		17.063	-0.5045	0.3752	-0.1441	0.0339	0.0108	-0.2475		17.265	1.2256	-0.0838	-0.1367	4.4797	-0.0691	-0.007	-10.3549	-9.9382	15.1307		17.25	-1.2419	-2.9272	-0.3279	0.073	-6.523	0.0171	-10.7363	-11.7159	23.3499		17.266	-1.3731	-0.2672	-2.8463
17.125	0.9411	0.5838	-0.0856	1.569	0.0599	-0.1218		17.125	-0.8952	3.5051	0.1028	-0.1063	4.2964	-0.1774		17.125	-0.5696	0.3752	-0.1766	0.0357	0.0125	-0.2789		17.328	1.3306	-0.0707	-0.1235	4.6538	0.0168	-0.0143	-10.5456	-9.4938	14.946		17.313	-1.2419	-2.8486	-0.3345	0.0184	-6.3788	0.0195	-14.5494	-11.9699	21.8723		17.328	-1.36	-0.2803	-2.8858
17.188	1.0322	0.5969	-0.0986	1.6461	0.0529	-0.146		17.188	-0.9083	3.5572	0.0898	-0.1308	4.5349	-0.1653		17.188	-0.5436	0.3621	-0.2286	0.0462	0.002	-0.3272		17.39	1.3831	-0.0838	-0.1235	4.8296	-0.0571	-0.0143	-10.7998	-9.7478	14.5766		17.375	-1.2287	-2.7569	-0.3411	0.0457	-5.8292	0.0147	-14.3588	-11.5255	21.7799		17.391	-1.3469	-0.2541	-2.9188
17.25	1.1364	0.5708	-0.1051	1.7565	0.0195	-0.1581		17.25	-0.9343	3.6355	0.0963	-0.1027	4.826	-0.1629		17.25	-0.5436	0.3621	-0.2611	0.0427	0.016	-0.3127		17.453	1.4749	-0.0707	-0.1169	5.0736	-0.0622	-0.0143	-10.6092	-9.6843	15.4078		17.438	-1.2419	-2.6783	-0.3279	0.0508	-5.2573	0.0147	-10.4185	-12.1604	20.7641		17.453	-1.3469	-0.2935	-2.9781
17.313	1.1885	0.5969	-0.1116	1.8301	0.0511	-0.1315		17.313	-0.9603	3.6876	0.1028	-0.1185	4.961	-0.1798		17.313	-0.5436	0.3621	-0.3131	0.055	0.0003	-0.3514		17.515	1.5274	-0.0707	-0.1169	5.3091	0.0374	-0.0312	-10.2278	-9.6843	14.1148		17.5	-1.2419	-2.6128	-0.3345	0.0576	-5.0031	0.0195	-10.1643	-12.0334	21.7799		17.516	-1.3469	-0.3066	-3.0045
17.375	1.2667	0.6099	-0.1051	1.972	0.0283	-0.1436		17.375	-0.9994	3.7529	0.1028	-0.1343	5.2889	-0.175		17.375	-0.5436	0.3491	-0.3456	0.0357	-0.012	-0.3586		17.578	1.6062	-0.0838	-0.1103	5.4918	-0.0296	-0.0046	-10.2914	-9.7478	14.3919		17.563	-1.2419	-2.521	-0.3411	0.0508	-4.6047	0.0002	-10.7998	-11.3985	20.6717		17.578	-1.3469	-0.2672	-3.0243
17.438	1.3448	0.5577	-0.0986	2.1998	0.0529	-0.1387		17.438	-0.9734	3.8311	0.0898	-0.1115	5.4695	-0.1822		17.438	-0.5436	0.3621	-0.3846	0.0427	-0.005	-0.3731		17.64	1.6849	-0.0576	-0.1038	5.6744	0.0271	-0.0095	-10.4185	-9.6208	13.7454		17.625	-1.2419	-2.4948	-0.3477	0.0423	-4.3007	0.0219	-11.054	-12.2874	19.5635		17.641	-1.3337	-0.3066	-3.077
17.5	1.3969	0.5838	-0.1116	2.3785	0.0353	-0.1387		17.5	-0.9473	3.9354	0.0898	-0.1273	5.7624	-0.1822		17.5	-0.5176	0.3621	-0.4301	0.0515	0.0003	-0.3731		17.703	1.7505	-0.0838	-0.0972	5.9321	0.0425	-0.0263	-11.054	-9.6208	14.2072		17.688	-1.2419	-2.4162	-0.3279	0.0389	-4.0328	0.0098	-11.4989	-11.9699	19.8406		17.703	-1.3337	-0.2672	-3.1232
17.563	1.4881	0.5838	-0.1246	2.5187	0.0634	-0.1291		17.563	-0.9994	4.0006	0.1028	-0.1273	6.0043	-0.1919		17.563	-0.5176	0.3621	-0.4626	0.0532	0.0055	-0.4046		17.765	1.803	-0.0707	-0.0972	6.1471	-0.0159	-0.0191	-10.5456	-9.7478	14.3919		17.75	-1.2419	-2.2983	-0.3213	0.0713	-3.6842	0.0147	-9.9101	-12.2874	19.1941		17.766	-1.3337	-0.2935	-3.1627
17.625	1.5532	0.5969	-0.1116	2.6361	0.0336	-0.1363		17.625	-0.9734	4.0789	0.0833	-0.1063	6.2954	-0.1629		17.625	-0.4915	0.3621	-0.5211	0.062	-0.0103	-0.4166		17.828	1.8687	-0.0838	-0.0972	6.3536	0.0271	-0.0263	-10.9269	-9.8747	13.9301		17.813	-1.2419	-2.259	-0.3345	0.0508	-3.3819	0.0074	-10.4185	-12.0334	18.64		17.828	-1.36	-0.2935	-3.1957
17.688	1.6313	0.5969	-0.1181	2.7991	0.0704	-0.117		17.688	-0.9994	4.1441	0.0963	-0.1395	6.6233	-0.1919		17.688	-0.4785	0.3621	-0.5536	0.0497	-0.005	-0.4335		17.89	1.9474	-0.0838	-0.084	6.5653	0.0477	-0.0167	-10.6727	-9.8747	14.6689		17.875	-1.2419	-2.1803	-0.3345	0.0525	-3.1638	0.0002	-10.1007	-11.9699	18.2706		17.891	-1.36	-0.2935	-3.255
17.75	1.7225	0.5838	-0.1181	3.0304	0.0704	-0.1605		17.75	-1.0124	4.2223	0.0963	-0.1448	6.9092	-0.1798		17.75	-0.5045	0.3752	-0.599	0.0374	0.0003	-0.4384		17.953	2.013	-0.0969	-0.0774	6.8025	0.0185	-0.0215	-10.5456	-8.6049	15.0383		17.938	-1.2419	-2.1017	-0.3213	0.044	-2.9079	0.0171	-9.2746	-12.0334	17.9012		17.953	-1.36	-0.2803	-3.2748
17.813	1.7616	0.5969	-0.1181	3.2354	0.0721	-0.1291		17.813	-1.0124	4.2745	0.1028	-0.1536	7.1915	-0.1798		17.813	-0.4785	0.3621	-0.6315	0.0462	-0.005	-0.4819		18.015	2.0787	-0.0707	-0.0774	7.0227	0.0683	-0.0143	-10.4821	-8.7954	14.2995		18	-1.255	-2.0362	-0.3279	0.0235	-2.7328	0.0074	-9.9101	-12.5413	17.3471		18.016	-1.3469	-0.2935	-3.3341
17.875	1.8527	0.5969	-0.1116	3.4913	0.0897	-0.1218		17.875	-1.0124	4.3528	0.0898	-0.1711	7.465	-0.1871		17.875	-0.4655	0.336	-0.6705	0.0462	-0.0015	-0.5036		18.078	2.1574	-0.1362	-0.0774	7.3418	0.046	-0.0336	-10.7363	-8.9224	14.2072		18.063	-1.2419	-1.9707	-0.3213	0.0355	-2.4563	0.0267	-9.4017	-12.1604	17.0701		18.078	-1.3337	-0.2935	-3.3737
17.938	1.9178	0.5708	-0.1116	3.649	0.0932	-0.1315		17.938	-1.0255	4.4571	0.1028	-0.1553	7.7789	-0.1943		17.938	-0.4785	0.3621	-0.7095	0.062	0.0038	-0.494		18.14	2.223	-0.1231	-0.0708	7.4869	0.0374	-0.0432	-10.6092	-8.9224	14.6689		18.125	-1.2681	-1.879	-0.3213	0.0252	-2.2158	0.0026	-7.94	-12.0969	18.0859		18.141	-1.3731	-0.2935	-3.4001
18	1.9699	0.6099	-0.0921	3.7576	0.0862	-0.1146		18	-1.0515	4.5223	0.1028	-0.1834	7.814	-0.1822		18	-0.4524	0.3621	-0.755	0.0637	-0.0085	-0.5254		18.203	2.3149	-0.1493	-0.0708	7.7139	0.0322	-0.0191	-11.3718	-9.1764	14.2072		18.188	-1.2156	-1.8266	-0.3279	0.0406	-1.9462	-0.0143	-8.5119	-12.7953	17.4395		18.203	-1.3337	-0.3066	-3.4462
18.063	2.0611	0.6099	-0.1116	3.9486	0.1265	-0.1532		18.063	-1.0385	4.5353	0.0963	-0.1501	7.7701	-0.1774		18.063	-0.4655	0.3752	-0.794	0.0602	-0.0015	-0.5544		18.265	2.3543	-0.1624	-0.0576	7.6183	0.0528	-0.0191	-10.6727	-10.8906	13.8378		18.25	-1.2156	-1.7217	-0.3279	0.0389	-1.7487	0.0002	-8.639	-12.4143	15.8695		18.266	-1.36	-0.2803	-3.4792
18.125	2.1132	0.623	-0.1116	4.1589	0.1195	-0.1363		18.125	-1.0255	4.5353	0.0898	-0.1448	7.0459	-0.1919		18.125	-0.4785	0.3621	-0.833	0.0444	0.0073	-0.5713		18.328	2.3674	-0.1362	-0.0576	7.4152	0.0511	-0.0239	-9.9736	-10.8271	14.2072		18.313	-1.2419	-1.6431	-0.3213	0.0491	-1.6079	0.0002	-8.3848	-12.4143	16.516		18.328	-1.36	-0.2541	-3.5121
18.188	2.1783	0.5838	-0.1116	4.4042	0.144	-0.1291		18.188	-1.0645	4.4701	0.1093	-0.1448	6.3866	-0.1726		18.188	-0.4785	0.3882	-0.8785	0.0532	-0.005	-0.5906		18.39	2.3018	-0.1362	-0.0576	6.8759	-0.0176	-0.0263	-10.8634	-12.4778	14.5766		18.375	-1.255	-1.5645	-0.3147	0.0269	-1.3726	0.0074	-8.2577	-12.4143	16.2389		18.391	-1.3469	-0.3066	-3.5583
18.25	2.2434	0.5969	-0.1181	4.6671	0.116	-0.1436		18.25	-1.0255	4.3919	0.0963	-0.1466	6.0096	-0.1822		18.25	-0.4655	0.3621	-0.9175	0.0585	0.0003	-0.5882		18.453	2.2887	-0.1362	-0.051	6.4953	-0.0056	-0.0191	-10.7363	-9.9382	13.376		18.438	-1.2681	-1.4728	-0.3213	0.0355	-1.1579	-0.007	-6.8596	-12.1604	17.1624		18.453	-1.3337	-0.3197	-3.5978
18.313	2.2955	0.5838	-0.1116	4.9352	0.1528	-0.1484		18.313	-1.0124	4.3397	0.1093	-0.1343	5.4432	-0.1653		18.313	-0.4524	0.3621	-0.95	0.0602	0.009	-0.6148		18.515	2.2099	-0.1362	-0.0576	6.398	-0.0554	-0.007	-10.0372	-8.351	14.8536		18.5	-1.2681	-1.4072	-0.3147	0.0269	-1.0257	-0.0215	-7.2409	-12.5413	16.4236		18.516	-1.3469	-0.3197	-3.6374
18.375	2.3867	0.6099	-0.1051	5.1455	0.1668	-0.1387		18.375	-1.0255	4.2354	0.1028	-0.1273	4.9803	-0.175		18.375	-0.4785	0.3621	-1.0085	0.055	0.0038	-0.6269		18.578	2.1574	-0.1624	-0.0642	5.9133	-0.076	-0.0336	-10.7363	-10.0652	14.4842		18.563	-1.2681	-1.3286	-0.3147	0.0047	-0.8866	0.0002	-7.1773	-12.2239	16.2389		18.578	-1.36	-0.3066	-3.6835
18.438	2.4518	0.5838	-0.0986	5.3925	0.1756	-0.146		18.438	-1.0385	4.1832	0.1093	-0.115	4.6138	-0.1653		18.438	-0.4655	0.3621	-1.041	0.0497	0.0125	-0.6631		18.64	2.0787	-0.1362	-0.0708	5.3535	-0.0416	-0.0167	-9.9736	-13.2397	14.8536		18.625	-1.2812	-1.2369	-0.3081	0.0167	-0.7818	-0.0167	-8.3213	-12.0969	15.7772		18.641	-1.3337	-0.3197	-3.7165
18.5	2.543	0.5969	-0.0921	5.6273	0.2037	-0.146		18.5	-1.0515	4.0789	0.1028	-0.0572	4.1701	-0.1653		18.5	-0.4785	0.3621	-1.093	0.0585	0.0038	-0.7114		18.703	1.9999	-0.1362	-0.0708	5.3501	-0.1275	-0.0215	-10.6092	-10.5731	14.1148		18.688	-1.2944	-1.1583	-0.3081	0.0406	-0.6032	0.0074	-7.4951	-11.7794	17.2548		18.703	-1.3731	-0.3066	-3.7627
18.563	2.6211	0.5708	-0.0856	5.9007	0.1861	-0.1822		18.563	-1.0515	4.0528	0.1158	-0.094	3.8948	-0.1629		18.563	-0.4524	0.3621	-1.119	0.0637	-0.005	-0.7042		18.765	1.9474	-0.1362	-0.0642	5.0429	-0.1	-0.0239	-10.2278	-9.6843	14.946		18.75	-1.2944	-1.0797	-0.3081	0.0167	-0.5036	-0.0046	-8.0035	-12.1604	16.6083		18.766	-1.3469	-0.359	-3.822
18.625	2.6862	0.5838	-0.0856	6.2301	0.2037	-0.1557		18.625	-1.0255	3.9615	0.1288	-0.1027	3.6336	-0.1702		18.625	-0.4003	0.4143	-1.1385	0.0567	-0.0015	-0.7308		18.828	1.8818	-0.1362	-0.084	4.6947	-0.1035	-0.0143	-10.5456	-10.2557	14.4842		18.813	-1.3206	-0.9879	-0.3081	0.0184	-0.416	0.0074	-8.0035	-12.1604	16.3313		18.828	-1.3469	-0.3197	-3.8418
18.688	2.7904	0.6099	-0.0921	6.5228	0.2124	-0.1702		18.688	-1.0255	3.8963	0.1158	-0.0817	3.3951	-0.1822		18.688	-0.4394	0.3752	-1.2034	0.0427	0.016	-0.7501		18.89	1.8293	-0.1231	-0.084	4.548	-0.0932	-0.0215	-9.4017	-10.3827	14.1148		18.875	-1.2944	-0.9355	-0.3147	0.0099	-0.2666	-0.0167	-6.8596	-12.2874	16.7007		18.891	-1.3337	-0.3197	-3.8747
18.75	2.8295	0.5969	-0.0791	6.7261	0.2335	-0.1242		18.75	-1.0515	3.8181	0.1093	-0.0712	3.2092	-0.1774		18.75	-0.4394	0.3752	-1.2554	0.062	-0.0068	-0.7815		18.953	1.7505	-0.1493	-0.0906	4.2629	-0.0846	0.0026	-9.9101	-11.5255	14.7613		18.938	-1.2944	-0.8569	-0.2949	-0.0038	-0.0983	-0.0191	-6.7325	-11.9064	15.6848		18.953	-1.3337	-0.3328	-3.8615
18.813	2.8946	0.623	-0.0791	6.9311	0.2124	-0.1436		18.813	-1.0255	3.7268	0.1288	-0.0607	2.9602	-0.1508		18.813	-0.4394	0.336	-1.2879	0.0497	-0.0085	-0.8129		19.015	1.6718	-0.1231	-0.084	3.8653	-0.1275	-0.0191	-10.7363	-12.6048	14.5766		19	-1.3075	-0.7914	-0.2949	0.0662	0.0168	-0.0119	-6.5418	-12.3508	16.0542		19.016	-1.3731	-0.3066	-3.822
18.875	2.9988	0.6099	-0.0661	7.2535	0.2528	-0.146		18.875	-1.0124	3.6616	0.1223	-0.0712	2.7428	-0.146		18.875	-0.4264	0.3621	-1.3204	0.0532	0.0055	-0.8057		19.078	1.6193	-0.1493	-0.0774	3.6076	-0.1189	-0.0119	-10.5456	-12.9223	14.7613		19.063	-1.3075	-0.6997	-0.2883	-0.0038	0.1421	-0.0191	-7.0502	-12.0969	16.0542		19.078	-1.3469	-0.3328	-3.7692
18.938	3.0639	0.5969	-0.0596	7.5234	0.2738	-0.1702		18.938	-0.9994	3.5964	0.1223	-0.0659	2.5622	-0.1629		18.938	-0.4264	0.3621	-1.3724	0.055	-0.0068	-0.8637		19.14	1.5537	-0.1231	-0.0972	3.5256	-0.1017	-0.007	-10.2278	-11.0811	14.7613		19.125	-1.3075	-0.6341	-0.2818	0.0133	0.1936	-0.0263	-8.2577	-11.9064	16.3313		19.141	-1.3469	-0.3066	-3.7297
[truncated: 1,391 more rows]
[truncated: 99 more columns]

## Sheet: T11-T12
Specimen 1																								Specimen 2																								Specimen 3
[truncated: 1,447 more rows]
[truncated: 100 more columns]
