# Supplementary material for: In vitro analysis of the segmental flexibility of the thoracic spine
Source: PLoS One. 2017 May 16;12(5):e0177823. doi: 10.1371/journal.pone.0177823 (PMC5433776; doi:10.1371/journal.pone.0177823)
Supplement: S6 Dataset — The hysteresis curves of the third loading cycle of all experiments regarding the segmental levels T5-T6, T6-T7, T7-T8, and T8-T9 are depicted. (XLSX) [file pone.0177823.s006.xlsx]

## Sheet: T5-T6
	Specimen 1										Specimen 2										Specimen 3										Specimen 4										Specimen 5
Lateral bending
Flexion/Extension
Axial rotation

## Sheet: T6-T7
	Specimen 1										Specimen 2										Specimen 3										Specimen 4										Specimen 5
Lateral bending
Flexion/Extension
Axial rotation

## Sheet: T7-T8
	Specimen 1										Specimen 2										Specimen 3										Specimen 4										Specimen 5
Lateral bending
Flexion/Extension
Axial rotation

## Sheet: T8-T9
	Specimen 1										Specimen 2										Specimen 3										Specimen 4										Specimen 5
Lateral bending
Flexion/Extension
Axial rotation
