# Supplementary material for: In vitro analysis of the segmental flexibility of the thoracic spine
Source: PLoS One. 2017 May 16;12(5):e0177823. doi: 10.1371/journal.pone.0177823 (PMC5433776; doi:10.1371/journal.pone.0177823)
Supplement: S7 Dataset — The hysteresis curves of the third loading cycle of all experiments regarding the segmental levels T9-T10, T10-T11, and T11-T12 are depicted. (XLSX) [file pone.0177823.s007.xlsx]

## Sheet: T9-T10
	Specimen 1										Specimen 2										Specimen 3										Specimen 4										Specimen 5
Lateral bending
Flexion/Extension
Axial rotation

## Sheet: T10-T11
	Specimen 1										Specimen 2										Specimen 3										Specimen 4										Specimen 5
Lateral bending
Flexion/Extension
Axial rotation

## Sheet: T11-T12
	Specimen 1										Specimen 2										Specimen 3										Specimen 4										Specimen 5
Lateral bending
Flexion/Extension
Axial rotation
